# Supplementary material for: Impact of galvanic vestibular stimulation electrode current density on brain current flow patterns: Does electrode size matter?
Source: PLoS One. 2023 Feb 3;18(2):e0273883. doi: 10.1371/journal.pone.0273883 (PMC9897567; doi:10.1371/journal.pone.0273883)
Supplement: S1 Data — (ZIP) [file pone.0273883.s001.zip]

Archive with 4 entries (3 files):
- GVS_data/
- GVS_data/Data3vs35.txt
- GVS_data/Data_3.txt
- GVS_data/Data_35.txt
