# Supplementary material for: Impact of galvanic vestibular stimulation electrode current density on brain current flow patterns: Does electrode size matter?
Source: PLoS One. 2023 Feb 3;18(2):e0273883. doi: 10.1371/journal.pone.0273883 (PMC9897567; doi:10.1371/journal.pone.0273883)
Supplement: S1 Data — (ZIP) [file pone.0273883.s001.zip › GVS_data/Data3vs35.txt]

% Model:              GVScmp_3v35.mph
% Version:            COMSOL 5.6.0.280
% Date:               Dec 20 2022, 08:08
% Dimension:          3
% Nodes:              2990
% Expressions:        1
% Description:        Electric field norm
% Length unit:        m
% x                       y                        z                        ec.normE (V/m)
0.1353063659667969        0.1014480056762695       0.1249244995117188       0.005158294222674483
0.1350931243896484        0.1013409652709961       0.1253267822265625       0.005609140315904471
0.1353940124511719        0.1007708740234375       0.1252321624755859       0.007504572148804741
0.1354151153564453        0.1011072769165039       0.1258012847900391       0.007280823735082975
0.1348667297363281        0.1007640914916992       0.1246046752929688       0.00617326939539283
0.1354086608886719        0.1004018630981445       0.1241986694335938       0.008823125784935732
0.1350044555664063        0.1008374557495117       0.1238454437255859       0.007400384656400517
0.1351752166748047        0.1008665771484375       0.1246327056884766       0.006188404289463423
0.1354634246826172        0.1019237442016602       0.1218118133544922       0.014757588838967387
0.1348467254638672        0.1018400573730469       0.1221681213378906       0.014449533371874388
0.1352976684570313        0.1015135269165039       0.12249853515625         0.011048077804013599
0.1352191619873047        0.1020308380126953       0.1224383239746094       0.012774990630785273
0.1308953094482422        0.1037503433227539       0.05083457565307618      0.008330233712291652
0.1309562683105469        0.1042301483154297       0.0508117790222168       0.01339899197499349
0.1306963653564453        0.1038087997436523       0.05134651947021485      0.006511817409383324
0.1313647155761719        0.1034971313476563       0.05084368133544922      0.00525383935486316
0.1284053039550781        0.1074853973388672       0.05487130355834961      0.005250254520193299
0.1277520065307617        0.1075255889892578       0.05479150390625         0.0062536468786601246
0.1274472732543945        0.1070185699462891       0.05484776306152344      0.007712124126814682
0.1276684112548828        0.107241584777832        0.05555503463745117      0.007363792832125402
0.1320487670898438        0.1027665481567383       0.1214913177490234       0.03947902637535596
0.1323517456054688        0.102991813659668        0.1215104064941406       0.04549254875609586
0.1322307739257813        0.1031332550048828       0.1211125946044922       0.024939446457746674
0.1320428314208984        0.1032583541870117       0.1216785125732422       0.01586261985732325
0.1277586822509766        0.1039318771362305       0.05508128356933594      0.02028294046195222
0.1275391235351563        0.1035523147583008       0.05573006057739258      0.020466351902835342
0.1268485946655273        0.1041576538085938       0.0554782600402832       0.015510196741282971
0.1270818481445312        0.1033722915649414       0.05507975387573243      0.026667095856250468
0.1312333374023437        0.1030127487182617       0.05140462493896485      0.004357959946788435
0.1309412384033203        0.1030238952636719       0.05077840042114258      0.005428116379282031
0.1314949951171875        0.1030133209228516       0.05072050857543946      0.005671515565201605
0.1309246368408203        0.102212287902832        0.05107475662231446      0.004889987005975912
0.1353703155517578        0.1009540557861328       0.1245721740722656       0.005973873931702853
0.1352754211425781        0.1013997650146484       0.1240944061279297       0.005678444947483102
0.1276537094116211        0.1079123840332031       0.05509906768798828      0.006472601186020247
0.1276503448486328        0.1079677047729492       0.05397291564941406      0.005615255914627392
0.1287630767822266        0.1041030502319336       0.05293961334228516      0.012295568434711471
0.1288411407470703        0.1050232696533203       0.05249652481079101      0.004650502684191382
0.1287465362548828        0.1042839584350586       0.05207839584350586      0.0043073513220869076
0.128190185546875         0.1044344787597656       0.05323505020141601      0.014266452106876536
0.1262247467041016        0.1050348663330078       0.05449866485595703      0.009171420117116339
0.127254508972168         0.1049616851806641       0.0547518539428711       0.0139781994698987
0.1266018295288086        0.104543327331543        0.05470524978637695      0.015013164092797248
0.1269308547973633        0.1049539489746094       0.05403412628173828      0.011298424003325867
0.127252326965332         0.1074905471801758       0.05510184478759766      0.0069390228619806964
0.1262496566772461        0.1055649719238281       0.05501382446289062      0.008803624047604154
0.1264571304321289        0.1051158294677734       0.05559834289550782      0.010343784474396532
0.1274480133056641        0.1055060043334961       0.05524871063232422      0.012421480799005659
0.1299219665527344        0.1044695281982422       0.05046518707275391      0.01499622230944973
0.1294890899658203        0.1027099990844727       0.04939155960083008      0.006468673459091377
0.129370361328125         0.1038881530761719       0.04969168090820313      0.009564026895682653
0.1295876922607422        0.1035297546386719       0.04874154663085938      0.00942189843416979
0.1339054260253906        0.1028001480102539       0.1210250396728516       0.022608976722317993
0.1344416961669922        0.1026648178100586       0.1209754867553711       0.026797715115570768
0.1339285125732422        0.1032405548095703       0.1205575103759766       0.022434307020751883
0.1341426696777344        0.1032445220947266       0.1211658630371094       0.021201840183119908
0.1284393768310547        0.1052648849487305       0.05341535949707031      0.006543221606911231
0.1279391860961914        0.1055134582519531       0.05357159042358398      0.009646927801629056
0.128343994140625         0.1055671844482422       0.0529709701538086       0.006785701627239919
0.13039306640625          0.1042235260009766       0.05096770477294922      0.011608078827631436
0.1298486175537109        0.1044994888305664       0.04948212051391602      0.013605866601421157
0.1312498474121094        0.1041658325195313       0.04968511962890625      0.01641086561392461
0.1298729553222656        0.105137336730957        0.05015778732299805      0.01799107136672263
0.1304682312011719        0.1055745162963867       0.05014806365966797      0.018209353350450954
0.1305482177734375        0.1056004409790039       0.04963576889038086      0.01679857127044336
0.1298702545166016        0.1054608383178711       0.05002174758911133      0.021187257783471174
0.1329308471679687        0.1017278518676758       0.1207601547241211       0.01947336394443748
0.1323088073730469        0.1019555358886719       0.1209510345458984       0.026806467857073392
0.1326845092773438        0.1022103500366211       0.1206492462158203       0.021643703547670964
0.1324178771972656        0.1016165771484375       0.1205436172485352       0.020737195049774292
0.1308473205566406        0.105162109375           0.05045333480834961      0.019368194182640876
0.1312269744873047        0.1057268981933594       0.05004886627197266      0.015884183628699217
0.1313193969726563        0.1050202255249024       0.0498079948425293       0.020350122999368492
0.1312527313232422        0.1036666030883789       0.050171875              0.010632154295426223
0.1312986602783203        0.1035452880859375       0.04950970077514649      0.0113562654204429
0.1292808380126953        0.1033191680908203       0.05102672958374024      0.0039504013923902775
0.1301324920654297        0.1028627090454102       0.05070047760009766      0.005318961875227286
0.1287985076904297        0.1028141708374024       0.05079909515380859      0.004704961081032604
0.1289946594238281        0.1027770004272461       0.05007700347900391      0.005451067933733273
0.1288231964111328        0.1033117599487305       0.05030467224121094      0.005674239639847534
0.1327162475585938        0.1056242294311523       0.1204080963134766       0.009057224800150985
0.1325703277587891        0.1050752639770508       0.1205539855957031       0.011435009380198912
0.1322279663085938        0.1055134582519531       0.1198336029052734       0.010325404951943284
0.133093994140625         0.1055296096801758       0.1199125900268555       0.009397153689152494
0.1348399505615235        0.1013053665161133       0.1219212951660156       0.013599970157610027
0.1288174896240235        0.1035787124633789       0.0533797607421875       0.03183620273573107
0.1286611480712891        0.1038824310302734       0.05372293090820313      0.05197221082082324
0.1284069213867187        0.1037129669189453       0.05375069046020508      0.03660064931802223
0.1289749145507812        0.1035007705688477       0.05412662506103516      0.01753608378871332
0.1351100158691406        0.1043260498046875       0.1228936920166016       0.0023298621883398075
0.1348561401367188        0.1044588317871094       0.1237262268066406       0.0019422972612119724
0.1354933624267578        0.1043395080566406       0.1239188842773438       0.00361872391936449
0.1348442993164063        0.1048141250610352       0.1231338500976562       0.0024828086513390274
0.1290427703857422        0.1050445404052734       0.05153335571289062      0.0030732470379638177
0.1291110687255859        0.105654899597168        0.05127839660644531      0.0025262648202864844
0.1281813659667969        0.1053448028564453       0.05184614562988282      0.004050952851178281
0.1286490173339844        0.1058136215209961       0.05252783203125         0.005367434172207738
0.1307103118896484        0.1062156295776367       0.05011042785644532      0.013705905631428568
0.1305049438476563        0.1063695755004883       0.04962392425537109      0.013352710534535829
0.1299957275390625        0.105855827331543        0.05011985015869141      0.018947624064825263
0.1302498474121094        0.1064709548950195       0.05038277053833008      0.009984665479674202
0.1350721893310547        0.1038136901855469       0.1236010437011719       0.0017487864579829673
0.1312109985351562        0.10631591796875         0.04976058197021484      0.010808979357888854
0.1309307708740234        0.106907112121582        0.0502857894897461       0.007382077671533996
0.1310754699707031        0.1068917236328125       0.04948173141479492      0.01053976639393128
0.1306405334472656        0.1067552871704102       0.04995402145385743      0.009978890798569924
0.1310629577636719        0.1028499069213867       0.04985528182983399      0.007024171447844549
0.1311082000732422        0.1023953247070312       0.0504853515625          0.00555638587252195
0.1309217529296875        0.1023571548461914       0.04968908309936523      0.008609619195915392
0.1297899932861328        0.1062850189208984       0.04973332977294922      0.01816069480207806
0.130589599609375         0.1047713241577148       0.05069062805175781      0.017838259965071056
0.1303351135253906        0.1053596496582031       0.0505181884765625       0.018290610636321546
0.1305162811279297        0.1050446243286133       0.05032552337646484      0.01772184604213786
0.1305486145019531        0.1060435562133789       0.05044180679321289      0.020243909194994983
0.1301401519775391        0.1035809783935547       0.048361572265625        0.010599604515940072
0.1299742126464844        0.102919548034668        0.04867264175415039      0.010993417823201141
0.1264492874145508        0.1080845260620117       0.05422615814208984      0.007542556555012984
0.1270866088867187        0.1084075698852539       0.05446050262451172      0.006620473414893253
0.1271140518188477        0.108644416809082        0.05382620239257813      0.007683324652619135
0.1302240447998047        0.1073308868408203       0.0499604606628418       0.010209953666805549
0.1306342926025391        0.1066551742553711       0.05061095428466797      0.010640887552890468
0.1309557189941406        0.1065019912719727       0.05027572631835937      0.010134968476100393
0.1312389221191406        0.1069202346801758       0.0503949317932129       0.007575884914336859
0.1309831848144531        0.1074243774414062       0.04995106887817383      0.010818202323604163
0.1307245178222656        0.1071861419677734       0.05027566528320312      0.004915394755214787
0.1310792999267578        0.107366325378418        0.0506026611328125       0.004885737510283965
0.1276715698242188        0.1080551376342773       0.05283268356323242      0.005443287190798761
0.1267986450195313        0.108116325378418        0.05254409790039063      0.006446599524280772
0.1278968124389648        0.1072718200683594       0.05242837905883789      0.0058632235358404075
0.1263979187011719        0.1080413970947266       0.05333349227905274      0.008169662108462771
0.1291382751464844        0.1050694122314453       0.05351002883911133      0.006427174170634247
0.1290358734130859        0.1044694900512695       0.05325857162475586      0.012995934909739585
0.1294532165527344        0.1046296768188477       0.05326544570922852      0.005217609806350375
0.1290284576416016        0.1047592849731445       0.05365514755249023      0.010701912121794175
0.1332341156005859        0.1013258361816406       0.1210390472412109       0.017724490880777162
0.1333960723876953        0.102226188659668        0.1208358306884766       0.020997552271554518
0.1340827484130859        0.1015193862915039       0.1204650344848633       0.016872849635901566
0.1334767303466797        0.101275749206543        0.1201769866943359       0.017511348746358298
0.1298225250244141        0.1050730361938477       0.05243356704711914      0.0020734900555759456
0.1294922485351563        0.1048871307373047       0.05207349014282227      0.002743073210236199
0.1294656524658203        0.1046263198852539       0.05253473663330079      0.00409562426908623
0.1307680206298828        0.1054779281616211       0.04838349533081055      0.021061619149493324
0.1309375915527344        0.1050575866699219       0.04858056640625         0.017359034976883316
0.1301363830566406        0.1055571517944336       0.04874494934082031      0.024304434537688165
0.1302184143066406        0.1049545211791992       0.04838069152832031      0.014739336123718942
0.1340273895263672        0.1025145874023437       0.1217293090820313       0.027787400354121295
0.1339778900146484        0.1007107162475586       0.1210551300048828       0.012449394724146324
0.1336470184326172        0.1020692520141602       0.1223483123779297       0.020662227757540317
0.1331670379638672        0.1022006759643555       0.1219407196044922       0.024098381571120434
0.1327823944091797        0.1020281448364258       0.1217013549804688       0.025538094926464083
0.1309988098144531        0.1032148742675781       0.04898171997070313      0.009204558819557347
0.1312882537841797        0.104015869140625        0.04903995895385743      0.01497187566411134
0.1277950668334961        0.1052732620239258       0.05574561309814453      0.012858754447271267
0.1280622100830078        0.105884635925293        0.05587364196777344      0.01388540623153242
0.1275021286010742        0.1051605911254883       0.05644524383544922      0.008720395159633488
0.1283865966796875        0.1049335403442383       0.05585196685791016      0.015284316135259105
0.1274824523925781        0.1053834228515625       0.05080115509033203      0.0027462268080402676
0.1267515182495117        0.1058916244506836       0.05148036193847656      0.004239582363684427
0.1265721435546875        0.1052350616455078       0.05110667037963867      0.004168185131081623
0.1272462768554687        0.1050271377563477       0.05196808242797852      0.004559344927947139
0.1301241149902344        0.1023281402587891       0.04954878997802734      0.005977914018561942
0.1269920272827149        0.1057815933227539       0.05433384704589844      0.009592328773953456
0.1260936126708984        0.1061496505737305       0.05439307785034179      0.007265873225310001
0.1258178176879883        0.105597770690918        0.05405379486083985      0.006705133965240456
0.1308153533935547        0.1065076446533203       0.05071332931518555      0.01371551387443169
0.1310140838623047        0.1069017791748047       0.0508287239074707       0.007550496548594721
0.1303325347900391        0.1061254119873047       0.04910950088500977      0.016183929747783356
0.1308453369140625        0.1063771896362305       0.04887897491455078      0.013496129321997775
0.1307671966552734        0.1056664199829102       0.04892536544799805      0.01641527635672401
0.1307315216064453        0.106030143737793        0.04832054138183594      0.018493820053574316
0.1299471588134766        0.1043170776367188       0.04841576766967774      0.012991079187017593
0.1312611694335938        0.1048323059082031       0.0490244140625          0.015314488757569212
0.1297849578857422        0.1049490585327148       0.04870212173461914      0.014644594387579054
0.1300455780029297        0.1053666000366211       0.05199259948730469      0.001768867805369446
0.1300052337646485        0.1048237762451172       0.05169813537597656      0.0014890263154048245
0.1302970581054688        0.1051196517944336       0.0516923828125          0.00188729648448217
0.1304760284423828        0.1048138580322266       0.05219216918945312      0.001619058617267228
0.1262508392333984        0.1067901153564453       0.05481672668457031      0.008034058463411512
0.1271160583496094        0.1068685760498047       0.0553173599243164       0.008405013072190055
0.1263585205078125        0.1069070205688477       0.05538153457641602      0.00807341210021079
0.1263291320800781        0.1060905838012695       0.05543712615966797      0.009259049951372465
0.1289174652099609        0.1021491546630859       0.05349879837036133      0.007401530486911534
0.1287677764892578        0.1028278198242187       0.05356301116943359      0.013193414221151483
0.1283334808349609        0.1024903945922852       0.05271813201904297      0.007482904099105336
0.1282836456298828        0.1020495376586914       0.05355575942993164      0.008844505281398045
0.127111686706543         0.1054232711791992       0.0562381820678711       0.011732298655804493
0.1275863189697266        0.1046898422241211       0.05557707214355469      0.01420571403516208
0.1268625106811523        0.1038981246948242       0.05460981369018555      0.021177432105970527
0.1272474212646484        0.1031035537719727       0.05458727264404297      0.03381074082615711
0.1311758117675781        0.1061613693237305       0.04920206832885742      0.01214828819341493
0.1271527938842774        0.1059757919311523       0.05064763259887695      0.002916772560174433
0.1282384643554688        0.1049447326660156       0.0539019775390625       0.009581299333358185
0.1283155364990234        0.1045405426025391       0.05391315078735352      0.013170311442319265
0.1279856414794922        0.1045697708129883       0.05427908706665039      0.025845577385318168
0.1276032409667969        0.1046636505126953       0.05385984420776367      0.014961349645432139
0.1303896484375           0.1058601608276367       0.04863050842285156      0.02396498455008456
0.1312352142333984        0.1055492324829102       0.0494430046081543       0.01398565922896188
0.1306350402832031        0.1051377029418945       0.05325043869018554      0.002485030306935741
0.1299236602783203        0.10500439453125         0.05304049301147461      0.0023904633138321367
0.1303352355957031        0.1054148330688477       0.05376043319702149      0.0027380462135181793
0.1299216003417969        0.1058624114990234       0.05248767852783203      0.0023465404053960148
0.1311742706298828        0.1073126754760742       0.05125087356567383      0.007640564041236831
0.1308733520507813        0.1074536514282227       0.05055521011352539      0.004042342440317081
0.1309045257568359        0.1071366195678711       0.05096490478515625      0.00673748825409211
0.1280958557128906        0.1044629287719727       0.05448555374145508      0.02747074465351633
0.1280426025390625        0.1041356735229492       0.05397775650024414      0.034738771075713555
0.1281085510253906        0.1039529876708984       0.05402751922607422      0.03158489311532137
0.1275154495239258        0.1041778564453125       0.05430064392089844      0.0196809083375694
0.1306648712158203        0.1051075973510742       0.05266817474365235      0.002020321258478747
0.1306298675537109        0.1054554214477539       0.05204753494262696      0.002013469161378294
0.1326854400634766        0.1064750137329102       0.1224744110107422       0.005425760953416158
0.1337463989257812        0.1071768417358398       0.1225146179199219       0.003881439909590118
0.1330764312744141        0.1075604476928711       0.1221986999511719       0.005286731292339283
0.1330428771972656        0.1074809646606445       0.1230950622558594       0.005435017619375815
0.1313274688720703        0.1062187042236328       0.05038766479492188      0.008857166563967019
0.1268683319091797        0.1065136871337891       0.05118392562866211      0.005216668158070507
0.1271615447998047        0.1065926208496094       0.05169342803955078      0.006003641074712671
0.1273603210449219        0.1063271713256836       0.05140892791748047      0.004292776977979382
0.1349081726074219        0.1052697677612305       0.1216408233642578       0.0041118248253376
0.1351360015869141        0.1059379730224609       0.1213956146240234       0.004408295880656388
0.1348757629394531        0.1057679748535156       0.1217973022460938       0.0033031330240727206
0.1352609710693359        0.1057024307250977       0.1218490905761719       0.0033925274513840016
0.1289462738037109        0.1034749069213867       0.04953017807006836      0.008530133707586155
0.1290581817626953        0.1037116394042969       0.05027617645263672      0.006717553138932517
0.1302827758789062        0.1034359283447266       0.05263818740844727      0.004326778668064699
0.1298079223632813        0.1031103668212891       0.05305220413208008      0.0066638023761698955
0.1295691375732422        0.1036736068725586       0.05284046173095703      0.006961764255242306
0.1299830780029297        0.1030394592285156       0.05235409927368164      0.003482389225900832
0.1263106002807617        0.1063379287719727       0.05286384582519531      0.005697876128782948
0.1257984161376953        0.1067587509155273       0.05334412384033203      0.0059701797825318275
0.1258954925537109        0.1069655990600586       0.05224162292480469      0.005245660357148576
0.1255980682373047        0.106374382019043        0.05292124557495118      0.004864785143955981
0.1281620330810547        0.104959831237793        0.05470121765136719      0.024066769044667105
0.1279102096557617        0.1055944213867187       0.05446136093139649      0.01364323636603673
0.1278129196166992        0.1058312072753906       0.05382441711425781      0.011259210025923864
0.1279825439453125        0.1051331253051758       0.0540985107421875       0.012573464860176266
0.1272467346191406        0.1055279388427734       0.05357172775268555      0.008763068277300492
0.12795556640625          0.1080157012939453       0.05176350784301758      0.006889641377690352
0.1285235748291016        0.1078594818115234       0.0515865592956543       0.005525949725326475
0.1287157440185547        0.1080329132080078       0.0520912971496582       0.006190407909369593
0.1305857086181641        0.1073645706176758       0.05060159683227539      0.003995792990453293
0.1308113403320313        0.1074096221923828       0.05112405014038086      0.007366514013592597
0.1277280807495117        0.1046797637939453       0.05111744308471679      0.0033023363007265677
0.1285209197998047        0.1053299179077148       0.05091072463989258      0.0023137936880066696
0.1307411499023438        0.1044067459106445       0.05053723526000976      0.0149130700451178
0.1268578872680664        0.1070139389038086       0.05291887283325195      0.006246381680580757
0.1265140151977539        0.1074872131347656       0.05243893814086914      0.0060999682261302325
0.1315044250488281        0.1029414749145508       0.1205325546264649       0.013973235765564824
0.1318780822753906        0.1025499267578125       0.1209248352050781       0.02306496449812665
0.1317974700927734        0.1025739517211914       0.1201495971679687       0.016214340138832196
0.1327051544189453        0.1030246734619141       0.1203663864135742       0.019477497157063456
0.1291358032226562        0.106006721496582        0.05084910964965821      0.0026598338730314222
0.1287096557617187        0.1056983489990234       0.05048727035522461      0.0021648718571865063
0.1282691345214844        0.1058983535766602       0.05122098922729492      0.002968630343327187
0.1283164215087891        0.1061931610107422       0.05078696060180664      0.0030379875101609315
0.1339372406005859        0.1036844177246094       0.1218332824707031       0.003115290380802692
0.1343298034667969        0.1034173736572266       0.1213437805175781       0.0022966815079663973
0.1337503662109375        0.1038208389282227       0.1215430603027344       0.002941543748521791
0.1343132781982422        0.1042647247314453       0.1216008605957031       0.002968957032595384
0.1279640426635742        0.102633056640625        0.05374871063232422      0.01800715483714369
0.1324776611328125        0.1028108139038086       0.1219487762451172       0.010438087021737711
0.1326155242919922        0.1034602127075195       0.1216135101318359       0.01655356933141314
0.1296635894775391        0.1062560958862305       0.05337256622314453      0.00413870676666412
0.1297152099609375        0.1058383255004883       0.05390134429931641      0.0031081557000595195
0.1302509155273437        0.1060399169921875       0.05365102005004883      0.003094408099180114
0.1299180908203125        0.1066651153564453       0.05366668319702148      0.005279526266981422
0.1321501617431641        0.1057422027587891       0.1207790756225586       0.008776551374054522
0.1315775451660156        0.1054693145751953       0.1201459884643555       0.009903638747134241
0.1312930908203125        0.1053712615966797       0.1206339111328125       0.009227369654958866
0.1274718627929688        0.1040661392211914       0.05615493392944336      0.014497172297010448
0.1279010162353516        0.1037525100708008       0.05594974136352539      0.020281827173475188
0.1293805541992188        0.1041606216430664       0.05057518005371094      0.008863182059267248
0.1307492218017578        0.106041015625           0.05203944778442383      0.0014574798816923903
0.1307006683349609        0.1062680130004883       0.05256112670898438      0.0021938197375438793
0.1302417449951172        0.1064424209594727       0.05212097549438477      0.002024056055699855
0.1277219009399414        0.1043633575439453       0.05636044311523437      0.011328171188274843
0.133524658203125         0.1051331253051758       0.1213009643554687       0.0013872666419720292
0.1338173065185547        0.1050883331298828       0.1217192535400391       8.32260045321265E-4
0.1329449462890625        0.1049003372192383       0.1214978790283203       0.009903295212594629
0.1336798858642578        0.1050078353881836       0.1211926422119141       0.003441270777930694
0.1345126037597656        0.106066780090332        0.1215308380126953       0.006665116941289831
0.1301133880615234        0.1063565368652344       0.05289696502685547      0.0029869304067314723
0.1278761138916016        0.1086897354125977       0.05355971145629883      0.004253916012910554
0.1282489929199219        0.1080241470336914       0.05343946075439453      0.005062595508435319
0.1281281127929688        0.1084802093505859       0.05400403594970703      0.004542517477643374
0.1323804168701172        0.1058116760253906       0.1246214599609375       0.0048475646952440485
0.1320420837402344        0.105916374206543        0.1241007843017578       0.005180112889204538
0.1325182189941406        0.1065550765991211       0.1242687225341797       0.005371466381440021
0.1333448486328125        0.1060142364501953       0.1235604400634766       0.004492706722465453
0.1285195159912109        0.1024984359741211       0.05418932342529297      0.02668732359351871
0.1281373138427734        0.1021883926391602       0.05420468139648438      0.04571805457458043
0.1277192687988281        0.1024017181396484       0.05444955062866211      0.04803250622955369
0.1317239227294922        0.1047357788085937       0.1235065307617187       0.00477352512025942
0.1315156402587891        0.1053864440917969       0.1246036529541016       0.004771438489430911
0.1315950164794922        0.1059043655395508       0.1241781921386719       0.005198715103027264
0.1326739807128906        0.1012799835205078       0.1205937957763672       0.017151344137701623
0.1325111389160156        0.1014058380126953       0.1210638122558594       0.018896872477349357
0.1310143280029297        0.1048328247070313       0.1242227630615234       0.005191714151608202
0.1309938354492187        0.1055693283081055       0.1239923400878906       0.0062383154134518295
0.1290572357177734        0.1033762741088867       0.05270795059204102      0.008188099423885492
0.1292938537597656        0.1026744003295898       0.05217536544799805      0.004243038739972132
0.1290519104003906        0.1025309677124023       0.05284429550170899      0.006382037041913388
0.1287243499755859        0.1031216430664063       0.05226509094238281      0.00500874928689849
0.1268054962158203        0.1044046936035156       0.05151266098022461      0.003945367114101088
0.1261476974487305        0.1048300094604492       0.05172468948364258      0.004381465796511045
0.1294625701904297        0.1061046752929688       0.05377515411376953      0.003977791716194166
0.1259722747802735        0.1043922500610352       0.05336861801147461      0.00621938536288005
0.1263041076660156        0.1053926696777344       0.05296102523803711      0.005898591631027795
0.1256280364990234        0.1047186737060547       0.05291062164306641      0.004830210046021762
0.1255575790405273        0.1050412368774414       0.05366315460205078      0.005712261729365259
0.1262039031982422        0.1043833770751953       0.05244245910644531      0.004479444080170863
0.1271565017700195        0.1046440505981445       0.05315023040771485      0.00903642137988254
0.1311763458251953        0.1047771606445313       0.1213604888916016       0.00815349997450229
0.1308630676269531        0.1040413360595703       0.1217151947021484       0.006781976167135782
0.1325791473388672        0.1045103149414063       0.1224497985839844       0.006105297678615256
0.1327412872314453        0.1059669036865234       0.1214496612548828       0.0069476751282445594
0.1335736083984375        0.1060629959106445       0.1214169921875          0.004952354144582624
0.1332532348632813        0.1061577682495117       0.1218143310546875       0.004981072608176794
0.1332440490722656        0.1055022735595703       0.1218575592041016       0.006675924479014365
0.1294218444824219        0.1032970581054688       0.05350225067138672      0.012441002605799048
0.1296936645507812        0.1037435302734375       0.05408393859863281      0.015125730378663316
0.1298389434814453        0.1031767120361328       0.05430410385131836      0.012328347444172905
0.1299847564697266        0.1033926239013672       0.0536265754699707       0.010732449276532679
0.1305692443847656        0.1045106430053711       0.04826747131347656      0.014020078871103674
0.1308209686279297        0.1039879379272461       0.04826750183105469      0.013748469644979411
0.1355133972167969        0.1002997360229492       0.1231976165771484       0.009503144535658103
0.1346462097167969        0.1002723922729492       0.1229883880615234       0.009934660623299939
0.1349572448730469        0.1003117599487305       0.1235152893066406       0.008780325454997934
0.1348388977050781        0.1007661743164062       0.1231576080322266       0.009324770503217429
0.1345799560546875        0.101158935546875        0.1210959625244141       0.015724030537788633
0.1351128082275391        0.1016069259643555       0.1213255615234375       0.013693495406097711
0.1350668792724609        0.1009302368164063       0.1215370483398438       0.013902210852684742
0.1311320037841797        0.1043383560180664       0.04846671295166016      0.015403318554682565
0.1315214233398438        0.1038870544433594       0.04833304214477539      0.018592075147254996
0.131409423828125         0.1045843887329102       0.04814488983154297      0.018594379817810744
0.131364501953125         0.1043807907104492       0.0486573371887207       0.015878152241529837
0.1357293548583984        0.1044446868896484       0.1220232696533203       0.0036186488367710204
0.1357752532958984        0.1047048416137695       0.1224865875244141       0.003610006742255373
0.1357496337890625        0.1037928771972656       0.1225805206298828       0.002329704386594502
0.1335350341796875        0.1069210662841797       0.1218079986572266       0.004314169943081038
0.1336707611083984        0.1064441909790039       0.1227195129394531       0.0040671115221809625
0.1352925720214844        0.1050166549682617       0.1224546661376953       0.0029886627068592205
0.1345155944824219        0.1047342529296875       0.1220219116210938       0.0038917832940898673
0.1350570220947266        0.1057230834960938       0.1226211242675781       0.0030222719497056154
0.1329866180419922        0.1034380645751953       0.1210200347900391       0.03657403953007025
0.1330165405273437        0.1040467224121094       0.1208841018676758       0.031154438097749863
0.1334913635253906        0.1032434310913086       0.1208024444580078       0.021794904184098497
0.1280700073242187        0.1064099349975586       0.05484896087646485      0.011841349123956634
0.1343185729980469        0.1045188751220703       0.1239732208251953       0.0029233215314038567
0.1345237884521484        0.1049881591796875       0.1234955291748047       0.0035047300655480437
0.1335089569091797        0.1048550796508789       0.1236343536376953       0.004074375814192683
0.1343466186523438        0.1050605087280273       0.1239427947998047       0.003883356941405637
0.1267563552856445        0.1063801116943359       0.05357479858398437      0.007004258707516036
0.13472998046875          0.1019006500244141       0.1215759124755859       0.016154812507869806
0.1331170654296875        0.1037616500854492       0.1218841705322266       0.00659162828656064
0.1332250213623047        0.1040086669921875       0.1214732055664063       0.010485184724931332
0.1326938171386719        0.1042735443115234       0.1216043548583984       0.009503823854900235
0.1328829193115234        0.1015070266723633       0.1201789474487305       0.018383617282528443
0.1264076309204102        0.1072022171020508       0.05162493515014648      0.006319214824836449
0.1268622360229492        0.1073227615356445       0.05195711898803711      0.005805035038829036
0.1266248092651367        0.1065516510009766       0.05209551239013672      0.0051285141403916166
0.126057731628418         0.1068993606567383       0.05398393630981446      0.007389475344571136
0.1262679443359375        0.107420295715332        0.05442977523803711      0.008104805572601095
0.1338670959472656        0.1040339431762695       0.1221034851074219       0.0037124446428527854
0.1332295074462891        0.1051766738891602       0.1225667877197266       0.004442130454704546
0.1339264526367188        0.1054963760375977       0.1229578704833984       0.006142404098244611
0.1293133544921875        0.1018969955444336       0.05303273773193359      0.004839122934888398
0.1295683441162109        0.1020074462890625       0.0524746208190918       0.004417410251991879
0.129232421875            0.101363395690918        0.05262012863159179      0.0053277420770056596
0.1287656402587891        0.1018478240966797       0.05227511596679688      0.0044693213448121745
0.1335602416992188        0.1038198547363281       0.1204594421386719       0.019540877204150438
0.1336272430419922        0.1033155899047852       0.1196674041748047       0.01601717043618813
0.13                      0.1055035858154297       0.05436955642700195      0.01628518180454968
0.1301780700683594        0.105510986328125        0.054518310546875        0.012729707161740954
0.13                      0.1055105895996094       0.05452263641357422      0.003801922816875854
0.13                      0.1053427810668945       0.0545165786743164       0.008395948280812731
0.1284000244140625        0.1030674133300781       0.05279637908935547      0.009484816988519468
0.1340608062744141        0.1055508117675781       0.1232645111083984       0.004684477720981271
0.1343125                 0.1055199432373047       0.1235035858154297       0.004810189299471796
0.1343921203613281        0.1059082412719727       0.1229410400390625       0.006465625240190215
0.134263656616211         0.1062070617675781       0.1233287506103516       0.005061003081595508
0.1323626098632812        0.1024639511108398       0.1212576599121094       0.042298333058053486
0.1327366790771485        0.105042106628418        0.122246826171875        0.008277642610197509
0.1319575958251953        0.1070508728027344       0.1233651428222656       0.006624254398943524
0.1316210784912109        0.1067146072387695       0.1229800872802734       0.006686402519059674
0.1316443176269531        0.1063084564208984       0.1237738342285156       0.005781335358333652
0.1290465240478516        0.1043796691894531       0.05015676879882813      0.010730623759364958
0.1326160430908203        0.1039562225341797       0.1199562835693359       0.015137001415492148
0.1329488983154297        0.1045865859985352       0.1205418853759766       0.02135413607883386
0.1333168640136719        0.1041041564941406       0.1202866973876953       0.020751378092273298
0.1312714996337891        0.10639990234375         0.1217749786376953       0.007894783697109772
0.1312496643066406        0.1057649230957031       0.1213008880615234       0.00839281149359984
0.1311566772460938        0.1056709060668945       0.1219861145019531       0.007220734400253318
0.1294876861572266        0.1049561157226563       0.04929452514648438      0.01568877690587802
0.1293531951904297        0.1042582855224609       0.04902236175537109      0.011604960869026744
0.1345357818603516        0.1061372451782227       0.1225227661132813       0.004662612089150796
0.1346677551269531        0.1058995513916016       0.1221447601318359       0.002194228400480435
0.1352413024902344        0.1060897598266602       0.1220708312988281       0.0029289455656079473
0.1320886993408203        0.1039517440795898       0.1211097412109375       0.014522894057122211
0.1313527984619141        0.1045478363037109       0.1200492401123047       0.010801365635831934
0.1312925720214844        0.1038733062744141       0.1210243225097656       0.01253924989646356
0.1280826110839844        0.1068292388916016       0.05544272994995118      0.009431595604917896
0.1329606018066406        0.1025794677734375       0.1215469207763672       0.031667605308721494
0.1326452331542969        0.1030683288574219       0.1212922515869141       0.04677336796478047
0.1328089904785156        0.1035753936767578       0.1211348266601563       0.03660270748223758
0.1311674499511719        0.1062914352416992       0.1226801147460937       0.006429700506593964
0.1308069305419922        0.1055157699584961       0.1231135559082031       0.0059897770347787
0.1310717163085938        0.1060724029541016       0.1235107727050781       0.0068277840163440085
0.1333799743652344        0.1065479125976563       0.1212942657470703       0.005596412833938022
0.1306445617675781        0.1043847045898438       0.1234031524658203       0.004759884512590583
0.1308735198974609        0.1037371597290039       0.1236286468505859       0.004234635862146362
0.1310713195800781        0.1039619064331055       0.1242451629638672       0.0043411883119083144
0.1305829620361328        0.1046794357299805       0.1224326934814453       0.005158644636351052
0.1343251495361328        0.1039431457519531       0.1235523223876953       0.0022114118938507737
0.1351226348876953        0.1037306137084961       0.1228993988037109       0.001867330364608234
0.1334096221923828        0.1032073364257813       0.1212055511474609       0.025899097077249817
0.1327398529052734        0.1049030227661133       0.1227539672851563       0.006138990038764349
0.1264961776733398        0.1076379547119141       0.05496143341064453      0.007229936460657738
0.1349798889160156        0.1060901412963867       0.1216737976074219       0.003416629364110168
0.1333292388916016        0.105257438659668        0.1245254669189453       0.004134746575750096
0.1343244171142578        0.1055995788574219       0.1243887634277344       0.003170186575028425
0.1336528778076172        0.106046012878418        0.1247458801269531       0.004580947600959647
0.1335735931396484        0.1006989898681641       0.1226496276855469       0.015295935882491257
0.1337163391113281        0.1011005096435547       0.1222630615234375       0.015051736473983456
0.1342045593261719        0.1009599304199219       0.1227242431640625       0.012683437209841983
0.1339804077148438        0.1003786468505859       0.1226232452392578       0.013722436652853148
0.1342516632080078        0.1060172729492188       0.12296630859375         0.006590637715920826
0.1349628295898438        0.1026382522583008       0.1258525390625          0.0069626841216454145
0.1352674560546875        0.102586555480957        0.1252413177490234       0.006337768029687121
0.1352489471435547        0.1034508209228516       0.1256738433837891       0.015738199500418635
0.1352812957763672        0.1025340194702148       0.1260146636962891       0.007814365714289773
0.1352552947998047        0.1030141677856445       0.1264143218994141       0.013042060102827758
0.1282865447998047        0.1075168228149414       0.05393684387207032      0.0041999598944715815
0.128863265991211         0.107549446105957        0.05399550628662109      0.0018449136380953243
0.1285172576904297        0.1079892349243164       0.05421162414550781      0.004386208307016378
0.1311225738525391        0.1055389938354492       0.04854884719848633      0.01615365105404716
0.1318257446289063        0.1034909820556641       0.1246129455566406       0.0038753868645637116
0.1311854400634766        0.1032290802001953       0.1238043975830078       0.0039871531710224395
0.1316960754394531        0.1028137588500977       0.1238969268798828       0.003574233505745639
0.1282124633789063        0.1069031066894531       0.05428479385375977      0.007149266205215431
0.1286267547607422        0.1071265716552734       0.05329175567626953      0.00484301302581632
0.1348784027099609        0.1021115112304688       0.1208811874389649       0.017678022000917813
0.135315673828125         0.1021986770629883       0.1212509307861328       0.0072154687727045645
0.1343945617675781        0.1059684066772461       0.1227077789306641       0.006974713157107723
0.1338093566894531        0.1064884872436523       0.1220398254394531       0.003665046681393185
0.1339161682128906        0.1068905792236328       0.1223148956298828       0.0035028827060265798
0.1343046417236328        0.1064261779785156       0.1226543731689453       0.0059752384247182344
0.1295028686523438        0.1053398056030273       0.05170375823974609      0.0019547058039100663
0.1352827758789062        0.103679328918457        0.1222040405273438       0.002103110389074992
0.135728759765625         0.1038062591552734       0.1219467468261719       0.002999635526966684
0.1352638854980469        0.1043220901489258       0.1214983673095703       0.003283327199659448
0.1354982299804688        0.1054310073852539       0.1221526947021484       0.003263216198268031
0.1354659576416016        0.1056306533813477       0.1228203125             0.0027793138538295746
0.1302703552246094        0.1036023025512695       0.05208749771118164      0.0015699733105425315
0.1294128723144531        0.1036424560546875       0.05205840682983399      0.0016958841151356245
0.1316642761230469        0.1039813232421875       0.1196300506591797       0.011060633875459311
0.1313645477294922        0.1036115264892578       0.1201067581176758       0.012232709068826723
0.1322427520751953        0.1064947052001953       0.1212536010742188       0.007150081066212891
0.1314875793457031        0.1062848663330078       0.1208082885742188       0.009084813263087202
0.1316314086914062        0.1031949081420898       0.1210074768066406       0.022151884151526743
0.1286335601806641        0.1084666900634766       0.05362054061889648      0.008659448653454173
0.1331429748535156        0.1048100814819336       0.1194979476928711       0.014069254443367603
0.1334902496337891        0.1040294418334961       0.1196223602294922       0.015181470582520005
0.1286849822998047        0.1018703308105469       0.05419881057739258      0.06430373150931548
0.12905517578125          0.1015568389892578       0.05372470474243164      0.002955527596494099
0.1293915405273438        0.1020140075683594       0.05417235565185547      0.008968786381287997
0.1270044403076172        0.1038506698608399       0.05355327987670899      0.016712114638538708
0.126633186340332         0.1040851364135742       0.05307737731933594      0.008400045853490974
0.1265688400268555        0.1041967086791992       0.05391283035278321      0.015022181854239198
0.1331285400390625        0.1018159637451172       0.1222193450927734       0.018894584586089225
0.1333639373779297        0.1010366287231445       0.1217152252197266       0.014516706786886952
0.1332031707763672        0.1011143188476562       0.1223694152832031       0.01576089241956763
0.1328451995849609        0.1011399383544922       0.1217838897705078       0.015371649513119923
0.1356657409667969        0.1045930786132813       0.1214835357666016       0.00450418681800689
0.1332606964111328        0.1050541458129883       0.120676025390625        0.008976795935272796
0.1331075592041016        0.1050200805664063       0.1202128753662109       0.0128199802835719
0.1349831085205078        0.1054403457641602       0.1230375823974609       0.0027053823724517145
0.1341545562744141        0.1049957733154297       0.1227253265380859       0.00330960681395081
0.1295884704589844        0.1052708511352539       0.05346199798583984      0.0034745632420143725
0.1298718109130859        0.1049859924316406       0.05406026840209961      0.0020249028174812323
0.1348184814453125        0.1008991241455078       0.1224740753173828       0.01127226004609906
0.1342090606689453        0.1005063781738281       0.1216692199707031       0.01392503014851608
0.1350081787109375        0.1004381332397461       0.1220169830322266       0.01176236262163923
0.1280272827148438        0.103487190246582        0.05377605438232422      0.03527182106792046
0.1280340270996094        0.1031460647583008       0.0533763427734375       0.034716659685695074
0.1283572235107422        0.1031581344604492       0.05404804229736328      0.02275164589570181
0.1337385406494141        0.1014823989868164       0.1232896423339844       0.013741768505040814
0.1335129852294922        0.1015974578857422       0.1226468811035156       0.018237605404529404
0.1337682800292969        0.1019208297729492       0.1229175872802734       0.015378223677846662
0.1346379852294922        0.1014276962280273       0.1231705780029297       0.01034361798610444
0.1284130249023437        0.1041006698608399       0.05381058120727539      0.060599630758901006
0.1284591369628906        0.1038307495117188       0.05360464477539063      0.07751698049132996
0.1285868377685547        0.1049540939331055       0.05368929672241211      0.013970640599317663
0.1287581634521484        0.1049101333618164       0.05327580261230469      0.008741707563579802
0.1287364807128906        0.104537712097168        0.05356482315063477      0.01927918045318016
0.1335037841796875        0.100425407409668        0.1211059722900391       0.01255970721613157
0.1334227905273438        0.1008060455322266       0.1206527938842773       0.0167751636585478
0.1358592224121094        0.1050233612060547       0.1220521850585937       0.0038133219678217023
0.1289268951416016        0.1057113876342773       0.05272412872314453      0.0038341903912642032
0.1290245666503906        0.1054738845825195       0.05307051849365235      0.005120348236797254
0.1315040740966797        0.103200309753418        0.04860528182983399      0.014285754889980816
0.1288436431884766        0.1052667770385742       0.05347647857666016      0.009515265486714651
0.1291346435546875        0.1056010818481445       0.05334823226928711      0.005376568878910273
0.1300051116943359        0.104412956237793        0.05283896255493164      0.001166030333413728
0.1341102905273437        0.1045826187133789       0.1229717102050781       0.0033971896630541477
0.1282914581298828        0.1054390563964844       0.05539595794677735      0.015919435857332066
0.1280482940673828        0.1050756301879883       0.0552989387512207       0.016415894392977522
0.1282115020751953        0.1055633850097656       0.05500770568847656      0.018588418211831118
0.1285129089355469        0.1050896301269531       0.05500271224975586      0.022971046436556754
0.1355527648925781        0.1046125946044922       0.1234070739746094       0.0027736106663130947
0.1358521118164062        0.1042056274414063       0.1230478973388672       0.0021225700973047375
0.1356177062988281        0.1051038589477539       0.1231841125488281       0.00266946742316085
0.1275211563110352        0.1058986740112305       0.05124741363525391      0.003181639709147552
0.1341881256103516        0.1021256332397461       0.1241431121826172       0.005696949655517874
0.1344969329833984        0.101552734375           0.1239259490966797       0.0072425946965658265
0.133959701538086         0.1014949340820313       0.1244966735839844       0.006793568409392123
0.1338270721435547        0.1014908218383789       0.1238641052246094       0.009714829983102705
0.1300039978027344        0.1051392364501953       0.04941987228393555      0.01801198320421745
0.1348915100097656        0.1019402694702148       0.1243741912841797       0.003966230558439577
0.1352676239013672        0.1021252975463867       0.1245750732421875       0.003453230110562284
0.1348551788330078        0.102165641784668        0.1236426391601562       0.008653717762385101
0.1348445129394531        0.1021712799072266       0.1230931549072266       0.012016391427825634
0.1347748565673828        0.1019269104003906       0.1233251953125          0.010451642175050815
0.1345462036132813        0.102193359375           0.1233137512207031       0.009189295611004024
0.1341196136474609        0.1040790252685547       0.1225763854980469       0.003205425742497423
0.1344198150634766        0.103474983215332        0.1229114074707031       0.0019248699869952987
0.1353086853027344        0.1017840118408203       0.1229416961669922       0.009753146648598663
0.1352823638916016        0.101243049621582        0.1234786834716797       0.007471215804721604
0.1353114013671875        0.1018126525878906       0.1234672546386719       0.007206640757327492
0.1289039459228516        0.105184326171875        0.05392863845825195      0.007371952829261872
0.1351034240722656        0.1020164566040039       0.1231870422363281       0.009432251899137491
0.1354326019287109        0.1024741287231445       0.1234346160888672       0.005785593509714989
0.1355263977050781        0.1022098693847656       0.1226549530029297       0.010589472100769855
0.1299347381591797        0.1019056625366211       0.05361323165893555      0.005049704751655098
0.1305083160400391        0.1068735733032227       0.04926656723022461      0.011943090370644217
0.129319091796875         0.1049449920654297       0.04985473251342774      0.01613798061777817
0.1339386596679688        0.1049416122436524       0.1247721710205078       0.0038055370800681417
0.1341881408691406        0.1040788879394531       0.1243996124267578       0.002512905052902749
0.1348603210449219        0.1021360168457031       0.1249310455322266       0.0039050713352377694
0.1345045471191406        0.1013698425292969       0.1251272125244141       0.00565451429649758
0.134311279296875         0.1019895248413086       0.1249586181640625       0.003788455415579916
0.1324764251708984        0.1033798217773438       0.1214387817382813       0.03430548577494866
0.1332344970703125        0.104606086730957        0.1227109985351563       0.006226969118306004
0.1336199340820313        0.1050461883544922       0.1228687744140625       0.006039013309139333
0.1334698028564453        0.1004341201782227       0.1219157409667969       0.014114260716973954
0.1289386749267578        0.1014065551757812       0.05331076431274414      0.00877759637228356
0.1343043518066406        0.1016917343139648       0.1219071197509766       0.016170070009970786
0.1347679138183594        0.1056470413208008       0.1221900939941406       0.0030886638621099786
0.1344749908447266        0.1055859603881836       0.1219772338867188       0.0035013367502576393
0.1291791839599609        0.1026010971069336       0.05484805297851562      0.015648751116744755
0.1282641754150391        0.1031315612792969       0.0548200798034668       0.02619549390468243
0.1283477020263672        0.1021922607421875       0.05482697677612305      0.07224384525259889
0.1285409698486328        0.1026786575317383       0.05538175582885742      0.02995521165626575
0.1334506225585937        0.1034939193725586       0.1222040252685547       0.0034330008925258448
0.1330901947021484        0.1042472534179688       0.1222332611083984       0.005438004911086639
0.1337803039550781        0.103039306640625        0.1228786010742187       0.002821325739725162
0.1336165008544922        0.1037609100341797       0.1212395629882813       0.014089231818386491
0.1353327484130859        0.1009929809570313       0.1228303833007812       0.00937848446038204
0.1352907409667969        0.1019694671630859       0.1254705963134766       0.005816003437696266
0.1336788330078125        0.1043397598266602       0.1227084045410156       0.004574210553579896
0.1340274658203125        0.1040827407836914       0.1229902648925781       0.0029750965844846282
0.13328955078125          0.1038268356323242       0.1234903869628906       0.0032617202904304007
0.1304779663085938        0.1038833236694336       0.1225921478271484       0.004137584942218358
0.1276733627319336        0.1031290130615234       0.05400463104248047      0.031192817209363132
0.1331277618408203        0.1036829986572266       0.120107780456543        0.01733162071944116
0.1334307861328125        0.1039220809936523       0.1218554534912109       0.007364020602639448
0.1334840393066406        0.1034746398925781       0.121755126953125        0.005353700208841992
0.1285564270019531        0.1042789764404297       0.05488596343994141      0.018294438761128257
0.1287135467529297        0.1047002410888672       0.05456093215942383      0.019082720782576758
0.1286814880371094        0.1040945358276367       0.05395708084106445      0.02018124435178878
0.1323289947509766        0.1043261489868164       0.1250089263916016       0.004093881498387235
0.1314318237304687        0.1044990768432617       0.124656982421875        0.004517553810762956
0.1319154052734375        0.1048751831054688       0.1250371246337891       0.003865630621355356
0.132410400390625         0.1051724090576172       0.1248907623291016       0.00431671059992885
0.135207763671875         0.1048871459960938       0.1214704895019531       0.004696967585221151
0.13482373046875          0.1046992492675781       0.1216135406494141       0.0039310991384187205
0.1355634613037109        0.1049607467651367       0.12152587890625         0.004488827995818873
0.1355241851806641        0.1054897994995117       0.1215763854980469       0.003933072018401559
0.1356061401367188        0.1050787353515625       0.1209919662475586       0.00662401144804076
0.1272499389648437        0.1046864471435547       0.05640413284301758      0.008835802918125114
0.1269038619995117        0.1044963455200195       0.05594561386108399      0.010330836732004297
0.1329915924072266        0.104248161315918        0.1243188781738281       0.0036435715448652484
0.1336918182373047        0.1035503997802734       0.1244986724853516       0.002695948304011648
0.1329769897460938        0.1030309219360352       0.12427197265625         0.002934690562513837
0.1329546813964844        0.1036505508422852       0.1250567474365235       0.005139159901814041
0.1307021636962891        0.1056717071533203       0.05275243759155274      0.002660841992948238
0.1354984283447266        0.1004156036376953       0.1225021362304688       0.01087549467841352
0.1355181884765625        0.100944938659668        0.1219652709960937       0.0101080861640249
0.1308175354003906        0.1060639572143555       0.0534416732788086       0.002940325501401282
0.134175048828125         0.1035526657104492       0.1238224639892578       0.002327236830269073
0.1349017333984375        0.1021276397705078       0.125663558959961        0.005650944767209058
0.1343964996337891        0.1020030517578125       0.1254702606201172       0.005352162957914111
0.1348956909179687        0.1025626068115234       0.1246807098388672       0.0038636714736886655
0.13506591796875          0.1024689788818359       0.1248425445556641       0.0042540254131212965
0.1348721771240234        0.1026815490722656       0.1253064575195313       0.005388230439980623
0.1344238586425781        0.1024616775512695       0.1250179595947266       0.003159315561353153
0.1352891998291016        0.1025936965942383       0.1241598205566406       0.0012357803978743853
0.1344248962402344        0.1016506958007812       0.1225200500488281       0.013857283826709957
0.1348466491699219        0.1022578811645508       0.12249609375            0.015085373094432735
0.1340815277099609        0.1022841415405273       0.1225679626464844       0.01680359544838225
0.13030224609375          0.1057842712402344       0.05177970504760742      0.0019351019325440932
0.135258544921875         0.1030004653930664       0.1247328796386719       0.007512531651802368
0.1267241668701172        0.1058834915161133       0.05594175720214844      0.010043902141064721
0.1347134399414062        0.1033452529907227       0.1221382293701172       0.0011634788852177714
0.13472998046875          0.1039873657226563       0.1216821899414063       0.002371538826312775
0.1296293487548828        0.1021414337158203       0.05018703460693359      0.005910220020520787
0.1296355895996094        0.1018157272338867       0.05075153732299805      0.0066795715960583524
0.1305366821289063        0.1019130630493164       0.05062914657592774      0.0066342124491360396
0.1340249176025391        0.1070942687988281       0.1231574249267578       0.0033551986712143014
0.1264948501586914        0.1065410385131836       0.0513946762084961       0.004385262068978645
0.1266424560546875        0.1066095352172852       0.05048128128051758      0.004749662426924429
0.1264294586181641        0.1059797286987305       0.05090089035034179      0.0035207908224990326
0.1263642654418945        0.1068857345581055       0.05083525466918946      0.00563045263615796
0.1292386474609375        0.1057965698242188       0.05382608032226563      0.004760866655017534
0.1295835113525391        0.1057602844238281       0.05338459396362305      0.003605445750678655
0.1292184448242188        0.1059756546020508       0.05355562973022461      0.0031350336413701425
0.1299861450195313        0.1059703369140625       0.05173951721191406      0.001990825748445679
0.1300939483642578        0.1055368957519531       0.05150799560546875      0.002030468101434333
0.129082763671875         0.1040141372680664       0.05452931594848633      0.014890944330582127
0.1290205841064453        0.1035737838745117       0.05527410888671875      0.01724448819604822
0.1295643005371094        0.1034435577392578       0.05490483474731445      0.011977617774876088
0.1292439270019531        0.1041935348510742       0.05492881393432617      0.01590610295824848
0.1284227447509766        0.1078862762451172       0.05275303649902344      0.005374097495202816
0.1282226867675781        0.1083967666625977       0.05224148559570312      0.005990674372598409
0.1283604888916016        0.1087421646118164       0.05280538558959961      0.005463122469534329
0.1280138854980469        0.1058360061645508       0.05040099716186523      0.0020537296521531178
0.1280780944824219        0.1062370758056641       0.04991613006591797      0.009739258368398689
0.1276977233886719        0.1060086669921875       0.05072794723510742      0.002301210499393699
0.1254788208007813        0.1060303726196289       0.05350261688232422      0.005661493739145364
0.1352730407714844        0.102025520324707        0.1240010986328125       0.004284962830190279
0.1292924652099609        0.106520622253418        0.05349562454223633      0.0082788588667699
0.1294959259033203        0.1065172729492188       0.0537880973815918       0.009376786262750708
0.1296156616210938        0.1067420272827148       0.05360521697998047      0.006022987987571125
0.1314356994628906        0.1070047225952148       0.1215955047607422       0.010194241523674425
0.1287796783447266        0.101543571472168        0.05272476577758789      0.005619447944115366
0.132747802734375         0.1030789184570313       0.1229656982421875       0.0030948726383978843
0.1323408966064453        0.1028287506103516       0.1240594024658203       0.0032238518771228603
0.1325125274658203        0.1069403915405273       0.1208460083007813       0.008975696180850071
0.1320124816894531        0.1063416442871094       0.1203741073608399       0.00906341106291481
0.1320160827636719        0.1070640029907227       0.1210019836425781       0.007845837575077206
0.1295187530517578        0.1062306976318359       0.04899475860595703      0.014301349635255624
0.1301484375              0.1062904891967773       0.04847151947021484      0.01669660617475052
0.1298458099365234        0.1061046371459961       0.04878517150878906      0.02005344477725657
0.1305390777587891        0.1075641174316406       0.05040353775024414      0.0051555632143304355
0.1289984283447266        0.1046144638061523       0.05472185516357422      0.01740520323169497
0.128400634765625         0.1060419540405273       0.05253680038452149      0.007939552979173611
0.1272184448242188        0.1077404174804688       0.05462491607666016      0.0065822326259233135
0.128969970703125         0.1045870666503906       0.05183077239990234      0.0035002580530413023
0.1317656097412109        0.1031145095825195       0.1198538131713867       0.016114804333111174
0.1321602935791016        0.1022394104003906       0.1198063125610352       0.01436057341413858
0.1303382720947266        0.1070027923583984       0.05324251937866211      0.007198718084299256
0.1305558319091797        0.1064990997314453       0.05342471694946289      0.0033398006449760886
0.1296085205078125        0.1056157608032227       0.04952571487426758      0.031114392186878184
0.1337325592041016        0.1027584762573242       0.1199728927612305       0.020495743097067472
0.1332987976074219        0.1026825485229492       0.1195482482910156       0.01591120312965639
0.1353069000244141        0.1039275283813477       0.1234064331054688       0.0024304659251503584
0.1355143585205078        0.10345556640625         0.1234865570068359       0.0025505018983184697
0.1331180877685547        0.1051698684692383       0.1210297241210938       0.007733527580447919
0.133255615234375         0.1054290237426758       0.1214906768798828       0.010184905227854011
0.1278150405883789        0.1028177185058594       0.05531209182739258      0.046312580564582595
0.1322680816650391        0.104620361328125        0.1199629364013672       0.011830442897550865
0.1326056213378906        0.1062024688720703       0.1203319320678711       0.009131438053015256
0.1311551361083984        0.10260400390625         0.05201977157592774      0.004385456261019237
0.1305280456542969        0.1029091873168945       0.05161994552612305      0.003467869557164201
0.1273238830566406        0.1061823196411133       0.05559536361694336      0.010376964381549265
0.1321635589599609        0.1069792861938477       0.1219497985839844       0.006358319917316714
0.1330116882324219        0.1070811614990234       0.1213651275634766       0.0060542791817063376
0.1253586959838867        0.1052872314453125       0.05299618911743164      0.005186051643279403
0.1300335235595703        0.101747673034668        0.05303265762329102      0.004111413002172547
0.1296899871826172        0.1014976959228516       0.05251172637939453      0.004203423699779414
0.1295126647949219        0.1014183731079102       0.05318689346313477      0.005081851112627486
0.1341024932861328        0.1033541412353516       0.1221442108154297       0.0031123281453390634
0.1332369079589844        0.1036069488525391       0.1194259872436523       0.014769214197964346
0.1348566741943359        0.1005303344726562       0.1241426086425781       0.00825988341647616
0.1343436889648437        0.1007523498535156       0.1240562591552734       0.007186482974215552
0.1266936264038086        0.1066549682617187       0.05582202529907226      0.009391436385891235
0.1279280624389648        0.1065043411254883       0.05393931198120117      0.008873531350546396
0.1261826934814453        0.107427360534668        0.05382875061035156      0.008014581861947104
0.1343680572509766        0.1018898315429688       0.1231022491455078       0.011516865938788352
0.1349991455078125        0.10320263671875         0.1227004852294922       0.001726922609313417
0.1297057800292969        0.1041456298828125       0.050999267578125        0.007518051895158798
0.1357801971435547        0.1033518600463867       0.1221661529541016       0.0027043423290457965
0.1356997833251953        0.1035573196411133       0.1226557159423828       0.0023537453097151424
0.1353711090087891        0.1033945236206055       0.1227209014892578       0.0021763614072305023
0.1294638519287109        0.1037108612060547       0.05348460006713867      0.0188368630972416
0.1350576324462891        0.1033679656982422       0.1231797485351563       0.0017182925558082477
0.1307809448242188        0.1050204162597656       0.1237301940917969       0.0053841312457588615
0.1326623992919922        0.1018234634399414       0.1196894912719727       0.012925448764013952
0.1321774749755859        0.1020484619140625       0.1203917694091797       0.02073536633837698
0.13092529296875          0.1066453628540039       0.05137850189208985      0.00823980161840271
0.1310306549072266        0.1070173110961914       0.05170713806152344      0.01093452468548522
0.1291741180419922        0.1043436431884766       0.04960800933837891      0.01147251652260454
0.127540771484375         0.1085479583740234       0.05446472930908203      0.00809858653638366
0.1294639434814453        0.1047446136474609       0.05377452087402344      0.003258601168518342
0.1292682647705078        0.1054091644287109       0.05377341842651367      0.004344873028681581
0.1281961059570313        0.1071320648193359       0.05134529113769531      0.006177261201693911
0.1275788345336914        0.106556510925293        0.0516704216003418       0.006276018847906933
0.1278611450195312        0.1075127716064453       0.05148452377319336      0.00609275690576743
0.1298255920410156        0.1064358215332031       0.05201184844970703      0.0012647847473324701
0.1300098571777344        0.106497802734375        0.05185895538330079      0.0014170874928033756
0.1285583801269531        0.1072241897583008       0.0520640754699707       0.006146226968261269
0.1280546112060547        0.1081499710083008       0.05452471160888672      0.0052629660118790715
0.1272496109008789        0.1085154037475586       0.05240913009643555      0.005375444642749375
0.1274151306152344        0.1084874038696289       0.05183617782592773      0.00962823135286004
0.1273781280517578        0.1077788238525391       0.05212417984008789      0.006302915155285318
0.126812141418457         0.1079105758666992       0.0519393196105957       0.0071350067173751724
0.1351974945068359        0.1049553451538086       0.123761962890625        0.002445580059404192
0.1352378082275391        0.1049422149658203       0.1231500854492188       0.0023937723584209034
0.1292486267089844        0.1050630645751953       0.05408983612060547      0.003010747092811103
0.12925                   0.1065543212890625       0.05125458145141602      0.0030919131900564324
0.1287467803955078        0.1067275619506836       0.05179092025756836      0.005807532136023597
0.1287972564697266        0.1073827438354492       0.05138083267211914      0.007746604506304418
0.1288763275146484        0.1064665832519531       0.05124961471557617      0.0034380294513096923
0.1359592437744141        0.1054286880493164       0.1225112762451172       0.002765891978225725
0.1354457702636719        0.1052852096557617       0.1229562530517578       0.0023380531752686486
0.13187109375             0.1073503723144531       0.1226653137207031       0.006268214427003281
0.1314702606201172        0.1070375518798828       0.1224588012695313       0.007429996049918952
0.1284411163330078        0.1048083267211914       0.05122618103027344      0.003572577807485543
0.1283432922363281        0.1042324447631836       0.05152371215820312      0.00313748777618827
0.1267949447631836        0.1085163879394531       0.05346492004394531      0.00795246634418976
0.127500129699707         0.1042443923950195       0.05154821395874024      0.003350316163099762
0.127971923828125         0.1037172241210938       0.05247126007080078      0.0062734759572542235
0.1302783203125           0.1017857513427734       0.05264841079711914      0.004115580680348107
0.1301309967041016        0.1017216339111328       0.05213859939575195      0.003331123837036254
0.1325108489990234        0.1028879928588867       0.1193488616943359       0.01714267960784052
0.1329066619873047        0.1021575317382813       0.1193974609375          0.011904508907283824
0.1308379669189453        0.1032535629272461       0.05198648071289062      0.0030776314504067405
0.1295874481201172        0.1066635818481445       0.04832404327392578      0.010444807555014838
0.1271032485961914        0.1049571838378906       0.05109370040893555      0.0037887708212076265
0.1324854431152344        0.1022132415771484       0.1194172439575195       0.01139308898957126
0.1308336639404297        0.1070979232788086       0.05059648513793946      0.00601340106128179
0.133122802734375         0.1064577560424805       0.1209194564819336       0.006858762141673768
0.1288679656982422        0.1061658096313477       0.05443678665161133      0.008222524376002582
0.1290540771484375        0.1067145919799805       0.05423014450073242      0.006664302281013091
0.1290468292236328        0.1062883224487305       0.05421577835083008      0.005466813566943988
0.12887255859375          0.1064452972412109       0.05415240478515625      0.0030286338222152483
0.1332198181152344        0.1054239196777344       0.1204928512573242       0.00861113062782088
0.1334180297851562        0.1053274765014648       0.1209880981445313       0.004722451899191505
0.1332645111083984        0.1059470977783203       0.1207564697265625       0.008476801500522796
0.1328563232421875        0.1055802459716797       0.1209557189941406       0.00857481098913673
0.1275456314086914        0.1064920959472656       0.05262931442260742      0.006231177410771004
0.1282309265136719        0.1064812240600586       0.05286213684082031      0.007933882816515523
0.1281772155761719        0.106820182800293        0.0533475341796875       0.006272825558793505
0.1284991302490234        0.1087499008178711       0.05349199676513672      0.013932680881353273
0.1294381866455078        0.1014209823608399       0.05201980972290039      0.007204174067899597
0.1291105804443359        0.10171533203125         0.05164006423950195      0.005483368051501759
0.1294895172119141        0.1020679702758789       0.05197435760498047      0.004358961388419896
0.1292296142578125        0.1060125503540039       0.05301572799682618      0.003910510026775131
0.1293071136474609        0.1061349716186523       0.05247296142578125      0.0017218496417483182
0.1342234649658203        0.1022486343383789       0.1209739685058594       0.021073996399051345
0.1295079040527344        0.1026646499633789       0.05360211563110352      0.008108166687327419
0.1349571990966797        0.1018979873657227       0.1227305145263672       0.0121466924203838
0.129186767578125         0.1067766036987305       0.05399459838867188      0.0033012099641328914
0.1291231689453125        0.1070906143188477       0.05402203369140625      0.014562028672212249
0.128967758178711         0.1068713760375977       0.05396937561035156      0.0033733239696671106
0.1287494659423828        0.103404182434082        0.05156023406982422      0.002047632111879384
0.1292577819824219        0.1038492965698242       0.05129706954956055      0.0035105095260545955
0.1297480163574219        0.1026033477783203       0.05151887130737304      0.003815833821543465
0.1301503448486328        0.1024108963012695       0.05222332382202149      0.003674327095014854
0.1307439575195312        0.1020432281494141       0.05179808807373047      0.0035027052788126297
0.1303404388427734        0.1025140686035156       0.05359249496459961      0.005547117863885997
0.1299321746826172        0.1025001983642578       0.05427030181884766      0.0069501311894446735
0.1292068176269531        0.1060641479492188       0.05405171203613281      0.01234398109448919
0.1271943740844727        0.1075898132324219       0.05553817749023438      0.011223431901947597
0.1335747222900391        0.1027633056640625       0.1215088806152344       0.026146858070545762
0.1295542144775391        0.1058750534057617       0.0516474609375          0.002455165059666612
0.1299215545654297        0.105175422668457        0.05144180297851562      0.0021840581259234006
0.1331819305419922        0.1030005798339844       0.1234502258300781       0.0029359889001620543
0.1331435699462891        0.102428596496582        0.1235233154296875       0.0034660851206082402
0.1334693908691406        0.1028959884643555       0.123963134765625        0.0031126652537943186
0.1298696746826172        0.104473762512207        0.0534047737121582       0.0019249739464278345
0.1298618316650391        0.1049398193359375       0.05352250289916993      0.0023697889126143468
0.1352845306396484        0.1037078094482422       0.1212525939941406       0.002046717900426078
0.1353113098144531        0.104225212097168        0.1210209197998047       0.0038118678738679993
0.1350245819091797        0.1040690002441406       0.1212736053466797       0.002533002623490899
0.1285157470703125        0.1035309219360352       0.05570584106445313      0.0197220908813964
0.1284689331054688        0.1041466751098633       0.05577246475219726      0.018857799675364783
0.1273548049926758        0.1062822799682617       0.05016287994384766      0.005808095588087664
0.1289612579345703        0.1056065139770508       0.053749267578125        0.0065007958959814455
0.1289998168945312        0.1060631408691406       0.05385258865356445      0.011626411322114026
0.1270816879272461        0.1061475067138672       0.05097861862182617      0.0033241909578984783
0.1299397888183594        0.1036297149658203       0.05314310836791993      0.006518655931542585
0.1307136535644531        0.1028718643188477       0.05249082565307617      0.003897935162365726
0.1290129699707031        0.1060268630981445       0.05414166641235352      0.009816826276533557
0.1303560485839844        0.1031123809814453       0.0529701156616211       0.005402673664022027
0.1260786437988281        0.1073396224975586       0.05312203979492187      0.007227239965660583
0.1290470886230469        0.1064835662841797       0.05406214904785157      0.002645994655255464
0.1303126525878906        0.1047528610229492       0.05351902008056641      0.0019479264893711142
0.1341167297363281        0.1060735931396484       0.1225773620605469       0.006133155420811113
0.1289737701416016        0.1064564743041992       0.05070916366577149      0.005312982909178129
0.1280187072753906        0.1031880416870117       0.0556423225402832       0.027564723397187924
0.1291871643066406        0.1064330062866211       0.04881551742553711      0.0058089591181501995
0.1272704391479492        0.1039738464355469       0.052154541015625        0.004774709357508378
0.1290429382324219        0.1065059967041016       0.05385799789428711      0.0023734707833173796
0.12925537109375          0.1042570724487305       0.05413408279418946      0.012536688572759563
0.1279327392578125        0.1064551467895508       0.05139902496337891      0.005255836608536362
0.1272060394287109        0.1063552017211914       0.05086846542358398      0.0031811929796142905
0.1340514221191406        0.1027209014892578       0.1204758529663086       0.022708915445768363
0.1341158142089844        0.1021861038208008       0.1203538360595703       0.02163573294560254
0.1268886795043945        0.1084447402954102       0.0529305305480957       0.007688623963893404
0.1257953643798828        0.1064944229125977       0.05376155471801758      0.00620960706675398
0.1346649169921875        0.1022322616577148       0.1242445373535156       0.0037255425201889957
0.1278590850830078        0.1063699645996094       0.05333544540405274      0.009254933505462424
0.1279110412597656        0.1059611129760742       0.0530707015991211       0.009713724924654254
0.1339784393310547        0.1004911422729492       0.1234351501464844       0.010635078002216435
0.1297756805419922        0.1065675582885742       0.05237148666381836      0.003074353680797107
0.1311185913085937        0.1044729843139648       0.05021551513671875      0.016475013050047303
0.1291323089599609        0.1069880599975586       0.05198252487182618      0.007686687237286644
0.1259721908569336        0.1065117797851562       0.05141624832153321      0.004390013070250739
0.1350000762939453        0.1019283447265625       0.1237081756591797       0.006806450365144147
0.1317258758544922        0.1048814010620117       0.1196427383422852       0.008967906463738462
0.1282337188720703        0.1064698638916016       0.05197779464721679      0.005608463993899547
0.1288293304443359        0.1066549835205078       0.05254397964477539      0.008137985163177536
0.1315142669677734        0.1028491058349609       0.04926248550415039      0.009239241895794153
0.1296676330566406        0.1015972671508789       0.05137189102172852      0.005429054446244981
0.1253829879760742        0.1058536758422852       0.05256525039672852      0.005042711638309354
0.1256365280151367        0.1051757431030274       0.05230704879760743      0.004704145232321434
0.1324882049560547        0.1075883255004883       0.1215601348876953       0.009989173979146204
0.1290564880371094        0.1039944915771484       0.0537039909362793       0.023397071671645706
0.1287536773681641        0.1035260238647461       0.05101751708984375      0.0033524766570912482
0.1288045959472656        0.1038171463012695       0.0505459098815918       0.005432327270552531
0.1311159362792969        0.1066647872924805       0.05122825622558594      0.006811892006309148
0.1342703704833984        0.1045652236938477       0.1225439453125          0.003599661022507342
0.1287425842285156        0.1040576477050781       0.05347402954101563      0.0810011020984982
0.1324383239746094        0.1023783645629883       0.1225449981689453       0.003090004990827507
0.133392578125            0.1028128890991211       0.1224938812255859       0.002305338107949441
0.1329813842773437        0.1030134048461914       0.1221059417724609       0.004845230303692466
0.1355248107910156        0.1037657775878906       0.1239473876953125       0.010940851345449427
0.1334076690673828        0.1071813125610352       0.1235334930419922       0.00415355959145216
0.1326536102294922        0.1071730499267578       0.1237666320800781       0.0059591714237807025
0.1330872802734375        0.1046551895141602       0.1251443023681641       0.004179233758938089
0.1337673034667969        0.1059662551879883       0.1220948028564453       0.002913485820636197
0.1333347778320313        0.1025806732177734       0.1230737457275391       0.0022241436619969642
0.133574462890625         0.102568489074707        0.1234818420410156       0.004242395384142087
0.1334403839111328        0.1044815826416016       0.1250711517333984       0.0037464100583326225
0.1340230255126953        0.1020759353637695       0.1236065826416016       0.012050685218331018
0.1341696166992188        0.1016130447387695       0.1234862365722656       0.010753701737319082
0.1318868865966797        0.1034789657592773       0.1224842834472656       0.005668055858046192
0.1314407806396485        0.1028065414428711       0.12235302734375         0.004150367545193766
0.1320323181152344        0.1024209518432617       0.1221448669433594       0.005271188668680928
0.1315134735107422        0.1024509353637695       0.1230369415283203       0.00397899922857787
0.1339192352294922        0.1010042953491211       0.1239530029296875       0.008246663410414003
0.1272736740112305        0.1073529815673828       0.05164086532592774      0.0055389562703970765
0.1315341796875           0.1028547897338867       0.05009202194213867      0.006541904608442381
0.1308701934814453        0.1027595977783203       0.04900709533691407      0.008032898041948561
0.1293371734619141        0.1058723983764649       0.05209521865844727      0.0027679776947957635
0.1335372619628906        0.1053125991821289       0.1250751342773438       0.003852239054764567
0.1330402069091797        0.1061552276611328       0.1249382629394531       0.00579362168551212
0.1331334686279297        0.1061208572387695       0.1243869934082031       0.004763659265043742
0.1330993957519531        0.1055492324829102       0.1251239318847656       0.0046718559688161765
0.1344741821289062        0.1015906600952148       0.1244603271484375       0.005277047985012201
0.1343885345458984        0.100986213684082        0.1245345153808594       0.006049958604900599
0.1269580764770508        0.107053581237793        0.05160608291625977      0.006239754541691791
0.1257021789550781        0.1061525268554687       0.0520344123840332       0.004755743054926854
0.1289430541992188        0.1061624298095703       0.05232524871826172      0.006977217713138087
0.1300758666992188        0.1044491653442383       0.05222273635864258      0.0025184962264985823
0.1302420959472656        0.1045289993286133       0.05283542251586914      0.0018418499161523194
0.1313948059082031        0.103141975402832        0.121734619140625        0.01029058786739268
0.1322278289794922        0.1076444778442383       0.1224172210693359       0.007824694421943622
0.1323570098876953        0.1074577102661133       0.1231131439208984       0.007002710046198306
0.1310350189208984        0.1075711669921875       0.05124660491943359      0.02017648308201451
0.13439697265625          0.102511116027832        0.1255227508544922       0.005132843511260439
0.134487548828125         0.1024743347167969       0.1259899749755859       0.01075001870874621
0.1354114227294922        0.1023893890380859       0.1265700836181641       0.008737860485312022
0.1290683288574219        0.1021879730224609       0.05084010314941406      0.004979850901027851
0.1328937683105469        0.1009740371704102       0.1209615173339844       0.01839243372938598
0.1339695739746094        0.1049435882568359       0.1218345642089844       7.670404290740321E-4
0.1335491027832031        0.1049653244018555       0.1222003631591797       0.0010708161558391873
0.1273416137695313        0.1086639785766602       0.05304928588867187      0.005469957060799755
0.1260746765136719        0.1046639862060547       0.05391817092895508      0.008503886249970477
0.1336692504882813        0.1010488967895508       0.1229851531982422       0.015141874213398632
0.1300160522460937        0.1038359603881836       0.0515135269165039       0.003989191902008224
0.1344268646240235        0.1023454971313477       0.1221035919189453       0.018922366309286277
0.1292136383056641        0.1074549865722656       0.0528748893737793       0.004933959905363068
0.1258887786865234        0.1056093826293945       0.05151515579223633      0.004357786265036768
0.1274757308959961        0.1067979507446289       0.05587522888183594      0.008866322924539802
0.1319796752929688        0.1035313873291016       0.1194317016601563       0.013599300848100118
0.1346594390869141        0.1051834030151367       0.1232149658203125       0.002874461294241389
0.1294944000244141        0.106572021484375        0.05286353302001953      0.003296397916695374
0.1355480804443359        0.1029981536865234       0.1230024719238281       0.005589279060937416
0.1287718200683594        0.1023508453369141       0.0516849365234375       0.004280540575281157
0.1288502960205078        0.1082124328613281       0.05253833770751953      0.0059721758678099954
0.1298449096679687        0.1070068740844727       0.05363212585449219      0.006303350492066047
0.1297964019775391        0.1066683959960937       0.05325255584716797      0.003968883447843028
0.1346678924560547        0.1023702239990234       0.1215087127685547       0.022237313018479088
0.1298870086669922        0.1024821014404297       0.05285448074340821      0.0049745412049852274
0.1306495513916016        0.1023102645874023       0.05286432266235352      0.004134793525659843
0.1280471954345703        0.1036071166992188       0.05334045028686524      0.05930220433375617
0.1273386383056641        0.103781623840332        0.05290683746337891      0.009342295468153825
0.127679069519043         0.1040004653930664       0.05376069641113281      0.022981131581152652
0.1275398941040039        0.1036930770874023       0.05350437545776367      0.026259414140296342
0.1280283660888672        0.1039562683105469       0.05191805648803711      0.004235659124811034
0.1273371810913086        0.1056845626831055       0.05265245819091797      0.006228920028785086
0.1349581909179688        0.1022018890380859       0.1219613494873047       0.015552306927521065
0.1308903045654297        0.1035458679199219       0.1220204772949219       0.005537061882661352
0.1351427764892578        0.1032752151489258       0.1218438110351562       0.0018545236517506385
0.1283763580322266        0.1020063247680664       0.05283686828613281      0.005770714608277635
0.1286513214111328        0.105369873046875        0.05306047439575196      0.005785720094234888
0.1344251098632812        0.1053575744628906       0.1223375091552734       0.0033186335996371837
0.1331783752441406        0.1048475341796875       0.1209837951660156       0.011033896684477061
0.1360536346435547        0.1055298080444336       0.1216095581054688       0.0032793153081470323
0.1294789581298828        0.106975456237793        0.05401270294189453      0.007995673519570659
0.1293364105224609        0.1067301330566406       0.05376547241210938      0.005725507038282508
0.1294523620605469        0.1070905151367188       0.05377452850341797      0.006540902496433531
0.1275026473999024        0.106069709777832        0.05191971969604493      0.004974646468721169
0.1344867858886719        0.105539421081543        0.1228587799072266       0.003434685582666455
0.1349662475585938        0.1036026916503906       0.1210215911865234       0.0021076513133291247
0.1347608032226562        0.1043179016113281       0.1210869903564453       0.0023586687635653663
0.1353200988769531        0.1052229995727539       0.1234322662353516       0.0020598676977046063
0.135607421875            0.1060752029418945       0.1215106201171875       0.0055528085051119395
0.1348688354492188        0.1044680023193359       0.1212927856445312       0.0030863420048708023
0.1300257568359375        0.1067302932739258       0.04989731216430664      0.013331859208302843
0.1276058731079102        0.1034867553710938       0.05389591979980469      0.039268169253231205
0.1288772888183594        0.1058690032958984       0.05409420394897461      0.009704975786875535
0.1277393493652344        0.1087472305297852       0.05232857131958008      0.007911686249114857
0.1292244110107422        0.1065361022949219       0.05405601119995117      0.0031568442948772947
0.1289879760742187        0.1075109786987305       0.05195272064208985      0.0057944144058658855
0.1294770660400391        0.1062662124633789       0.05204970169067383      0.0024834012568438015
0.1339601440429687        0.1050825729370117       0.1224586181640625       0.0019651332360622943
0.1281917724609375        0.1045537414550781       0.05519895172119141      0.0177654815954062
0.1328077087402344        0.1023602905273438       0.1230086212158203       0.002745907925573229
0.1323175048828125        0.1024228515625          0.1235210418701172       0.0033380390782782195
0.1310413818359375        0.1064470977783203       0.05179207611083984      0.01759917297920534
0.1310222473144531        0.1069105834960938       0.05127669143676758      0.006738460974342148
0.1308973846435547        0.1032014312744141       0.1229663696289063       0.0038234158819096067
0.1290540313720703        0.1060359802246094       0.05449874496459961      0.00971255144092728
0.1289509887695313        0.1064255218505859       0.05461014556884766      0.030283314829246746
0.1334768218994141        0.1018567962646484       0.1198149337768555       0.01606705388314672
0.1331041717529297        0.1021106033325195       0.1201566314697266       0.017459166123119544
0.1325690765380859        0.1040772857666016       0.1192804489135742       0.013306613650035161
0.1356947631835937        0.105605354309082        0.1234217071533203       0.002555419463139897
0.13212060546875          0.1049745864868164       0.1194181365966797       0.009985819173413775
0.1357957611083984        0.1058332672119141       0.1221397552490234       0.0030858185011974795
0.1267521286010742        0.1076097793579102       0.05148147964477539      0.010550831231691702
0.1344813995361328        0.1018391342163086       0.1234476776123047       0.012726809013320396
0.1331515808105469        0.1034352035522461       0.1217592163085938       0.005868070826726234
0.1277754135131836        0.1063088073730469       0.05077691650390625      0.002916492137049194
0.1313114471435547        0.1053228454589844       0.04799139785766602      0.01472942800543646
0.130860595703125         0.1058280868530273       0.0479670524597168       0.015526027084002211
0.1284458923339844        0.1065962982177734       0.05119596099853516      0.0047990373967737275
0.1341175994873047        0.106426383972168        0.1237887115478516       0.004602255014448965
0.1340179138183594        0.1032602386474609       0.1233395843505859       0.0026840300708221346
0.1269984741210937        0.1080523300170898       0.05499417877197266      0.007957067617144672
0.1341574096679687        0.1022009124755859       0.1230857696533203       0.012535030382568221
0.1298219299316406        0.105510986328125        0.054518310546875        0.009253249197707071
0.1330478668212891        0.1007479629516602       0.1214712677001953       0.013497757724779182
0.1320233001708984        0.1043146514892578       0.1193632965087891       0.01149848636915579
0.1331924285888672        0.1068778381347656       0.1242788696289062       0.00456314325015616
0.1336880950927734        0.1070122299194336       0.1239341430664063       0.004208694489007398
0.1338780212402344        0.1065043106079102       0.1242953796386719       0.004725182773346097
0.1337236480712891        0.1029263076782227       0.1234462585449219       0.0035119346500464875
0.1299297485351563        0.1065339813232422       0.04918862915039063      0.012866283113358341
0.135549560546875         0.1028945693969727       0.1224903259277344       0.004246587180286811
0.1343213195800781        0.1068782119750977       0.1227423095703125       0.004979672438657282
0.1349352416992187        0.1024577255249023       0.1262174072265625       0.00711331101316881
0.1331284484863281        0.1017092666625977       0.1197190399169922       0.01552912500635363
0.1270518798828125        0.1037605743408203       0.05410087966918945      0.025320484046296325
0.1290798187255859        0.1055774230957031       0.05414980697631836      0.007984758787701234
0.1266182174682617        0.1070655975341797       0.05128820037841797      0.0033959859449840405
0.1275486221313477        0.1079535598754883       0.05157302856445312      0.007542416562506302
0.127921501159668         0.1046350708007813       0.05451530075073242      0.023340466368226565
0.1289369659423828        0.1075270080566406       0.05334485244750976      0.0034501585271796468
0.1332332611083984        0.106632080078125        0.1246739044189453       0.007263761658767782
0.1288411712646484        0.1045431060791016       0.05529330444335938      0.018309703897070876
0.13                      0.1056840667724609       0.05452032089233399      0.010723025526799494
0.1271936264038086        0.1069314346313477       0.05217332839965821      0.005823036636833494
0.1295842895507812        0.1069810028076172       0.0533458251953125       0.005138506670961492
0.1303047637939453        0.1068694610595703       0.05274253845214844      0.00439893265713129
0.12898486328125          0.1071018753051758       0.05063794326782227      0.006413304182971505
0.1317207183837891        0.1074013290405273       0.1220390777587891       0.010129189887720975
0.1311512298583984        0.1037022933959961       0.04863003540039063      0.013116059057264151
0.135585205078125         0.1058418426513672       0.1208638381958008       0.016267569486364174
0.1268037033081055        0.1074021377563477       0.05549394989013672      0.008086864327089431
0.1335221252441406        0.103062126159668        0.1219251403808594       0.002146268350518006
0.1289156646728516        0.106222541809082        0.05168780517578125      0.004228791668553552
0.1291648712158203        0.1064903259277344       0.05205593872070313      0.007761249719059471
0.1270169296264649        0.1062284317016602       0.05611357879638672      0.010059114807276495
0.1297555847167969        0.1068847274780274       0.05260327911376953      0.004398599714898529
0.1354085235595703        0.1016718444824219       0.1263220977783203       0.007707400601506997
0.1347618255615234        0.1011329956054687       0.1253580780029297       0.011710628319919812
0.1348039093017578        0.1016524276733398       0.1259093017578125       0.007215998510475909
0.1345097503662109        0.1029829406738281       0.1254716339111328       0.0048214142011063195
0.1308694000244141        0.1034186325073242       0.04841607666015625      0.009875918628869228
0.1289755554199219        0.1080982208251953       0.05320865249633789      0.004748353172681511
0.13                      0.1055068283081055       0.05468308639526367      0.012422078595765891
0.1347122802734375        0.1028702621459961       0.125913818359375        0.0068267279695426375
0.1294055480957031        0.1042326431274414       0.05448367691040039      0.012889755982763287
0.1383641510009766        0.1101457748413086       0.04608409118652344      0.031735503706741816
0.1384658050537109        0.1099531631469727       0.04555118560791015      0.0301188305887215
0.1380503540039063        0.1096161575317383       0.04575288772583008      0.03531956247586491
0.1379035797119141        0.1100886840820312       0.04588324356079101      0.03744069781136075
0.1315532836914063        0.1146920013427734       0.04651030731201172      0.09239365979392708
0.1320820007324219        0.1151324234008789       0.04670831680297852      0.06454527772204822
0.1312333221435547        0.1153462982177734       0.04615302276611328      0.10371848271209295
0.1315348663330078        0.1154662475585937       0.04663645935058594      0.06173453349818299
0.1361588439941406        0.1097145156860352       0.1300674438476563       0.060709788842531344
0.1357460479736328        0.1089573440551758       0.1295747375488281       0.07009325609857325
0.1364080047607422        0.1089718780517578       0.1294542541503906       0.07565884950264977
0.1358202819824219        0.1090424575805664       0.1299944915771484       0.0786370476238142
0.1319978942871094        0.1157219085693359       0.04612056732177734      0.03583533668062377
0.1383926239013672        0.1128281555175781       0.1285276641845703       0.17055408053986615
0.1379198760986328        0.1129650268554687       0.1289174346923828       0.16416710795228442
0.1382670135498047        0.1126213073730469       0.1290305786132813       0.15910003314631274
0.1383544464111328        0.1132880249023438       0.1287586975097656       0.14293164183253934
0.1410180358886719        0.1061184005737305       0.1295852203369141       0.01719254708126107
0.1416688385009766        0.1060119171142578       0.1291747589111328       0.017814065759844507
0.1410885009765625        0.1065654144287109       0.1290595703125          0.01602921965403303
0.1416582641601563        0.1064482727050781       0.1297608489990234       0.014591517590798506
0.1324360046386719        0.1135263442993164       0.04694398498535157      0.03565211235609311
0.1323915557861328        0.114354248046875        0.04623308563232422      0.07468768128428177
0.132106689453125         0.1138334884643555       0.04631560516357422      0.07506883961052643
0.1323523864746094        0.11409326171875         0.04686713409423828      0.0733273878695363
0.1360969848632813        0.1061728363037109       0.1291514587402344       0.005725117746239063
0.1358920440673828        0.106295524597168        0.1284460754394531       0.011196137221022253
0.1359849090576172        0.1067451858520508       0.1289029083251953       0.009504761519049843
0.1360553741455078        0.1059050369262695       0.1286119842529297       0.010649717264311881
0.13034765625             0.1092612991333008       0.04493312454223633      0.019059729248079027
0.1300306091308594        0.1096818466186524       0.04542833709716797      0.02524866221924112
0.1299230651855469        0.1095299224853516       0.04479754638671875      0.01771233026522773
0.1295982360839844        0.1093082885742187       0.04536557769775391      0.018263595812627844
0.1387232666015625        0.1130603485107422       0.1288439636230469       0.13602816973150722
0.1441227874755859        0.1056140289306641       0.1308636474609375       0.032007007314719484
0.1439923400878906        0.1051053009033203       0.1313321533203125       0.021929212144805907
0.1437585601806641        0.1058950500488281       0.1309998016357422       0.03972355607056717
0.1434396209716797        0.1054429016113281       0.1309293975830078       0.021361572228661068
0.1421337890625           0.1055791778564453       0.1304780731201172       0.011976581706945707
0.1419884948730469        0.105616081237793        0.1298917694091797       0.01475038447438547
0.1419266662597656        0.1053623352050781       0.1302739868164063       0.012503032753060212
0.1417800598144531        0.1056443023681641       0.130302230834961        0.013639301666009946
0.1433552551269531        0.104722526550293        0.1309642791748047       0.013551010359897466
0.1441243591308594        0.1044686431884766       0.130807861328125        0.011534437511900315
0.1438313140869141        0.1050662307739258       0.1307050170898438       0.01787268284041386
0.1438697814941406        0.1045311813354492       0.1312494659423828       0.013979012031207171
0.1382757110595703        0.1091373901367187       0.04482903289794922      0.03720225669091119
0.1385052032470703        0.1089845809936524       0.04513617706298828      0.03644542773387495
0.1381108703613281        0.1086335601806641       0.04471297073364258      0.04378400280958186
0.1384992523193359        0.1084854736328125       0.04455096817016602      0.045992592877625874
0.1418939056396484        0.1059832153320313       0.1297239685058594       0.015304415328604085
0.1415140686035156        0.1058323745727539       0.1296981964111328       0.016313607193824096
0.1414520874023437        0.1058985824584961       0.1301547393798828       0.016086151695513314
0.14155419921875          0.105275032043457        0.1299560089111328       0.018086376946624
0.1352621459960938        0.1089776763916016       0.1289992828369141       0.05335014895914283
0.1352699584960937        0.1095613098144531       0.1295483856201172       0.06124053185543432
0.1366609344482422        0.1074047317504883       0.1315619049072266       0.028589968353637172
0.1364046478271485        0.1080052947998047       0.1317987365722656       0.017675671952456916
0.1369750366210938        0.1080400161743164       0.1314949188232422       0.02596402279635443
0.1363393707275391        0.1077015533447266       0.1313582916259766       0.02432679061536161
0.1360182800292969        0.1076300735473633       0.1308961181640625       0.021014550294749624
0.1358278503417969        0.1076665115356445       0.1303543548583984       0.02067140888609949
0.135482666015625         0.1076182479858398       0.1310639190673828       0.014891010877579084
0.1356283264160156        0.1081271057128906       0.1308107604980469       0.01575719573632706
0.1438728637695313        0.1045698089599609       0.1299718475341797       0.006724799428164021
0.1437314453125           0.1053632125854492       0.1302277526855469       0.02233867363937247
0.1444797668457031        0.1047455215454102       0.1303442077636719       0.012967535457302814
0.1428791351318359        0.1041679916381836       0.1295059661865234       0.01567432311209739
0.1434271087646485        0.1046097259521484       0.1296435241699219       0.0021795758990743592
0.1431182403564453        0.1046449203491211       0.1298835754394531       0.0017128983443130848
0.1433497161865235        0.1042333602905273       0.1299207000732422       0.00495756181771585
0.1357434539794922        0.1116634140014648       0.1303479461669922       0.043274733098225764
0.1356346282958985        0.1112569351196289       0.1306456909179688       0.05098155270667578
0.1357311859130859        0.1109703903198242       0.1302472381591797       0.05364351738014186
0.1362276000976562        0.1113034133911133       0.1305252685546875       0.05628379290027156
0.1349697570800781        0.1142238616943359       0.04853971099853516      0.0969097809603457
0.1351532592773438        0.114484733581543        0.04831215667724609      0.08800272694128033
0.1346290435791016        0.1146828308105469       0.04864079284667969      0.09644141595171284
0.1353957672119141        0.1146748733520508       0.04879441833496094      0.08491822169775692
0.1349122009277344        0.10787060546875         0.04564303207397461      0.017168870663454985
0.1347683868408203        0.1079445266723633       0.04614879226684571      0.01635404075747492
0.1342874450683594        0.1074830322265625       0.04602280807495118      0.020910969011875422
0.1346607666015625        0.1072310256958008       0.04589863586425781      0.019708277453006403
0.1388995819091797        0.1094368515014648       0.0455477409362793       0.02978503874356779
0.1384558563232422        0.1093088531494141       0.04558263778686523      0.03514186750387877
0.1384563751220703        0.1095172805786133       0.04516078186035156      0.03276028843937336
0.1392620544433594        0.1058358535766602       0.1286029205322266       0.013064641082652683
0.1389727325439453        0.1066430969238281       0.1285729217529297       0.016208940233417166
0.1389805755615234        0.1059523391723633       0.1283406219482422       0.011578627695767573
0.1382402038574219        0.1061635437011719       0.1285794067382812       0.01436344197251794
0.1411201019287109        0.1055660171508789       0.1296455688476562       0.01703504940903262
0.1416684417724609        0.1055202789306641       0.129335205078125        0.01810344457768606
0.1339720153808594        0.1077730560302734       0.0421875114440918       0.012217541970213379
0.1345027465820313        0.1076721343994141       0.0423976936340332       0.015302889104135887
0.1340879669189453        0.1080119552612305       0.04249138641357422      0.010033133793794754
0.1344188385009766        0.1078198089599609       0.042772216796875        0.013668785319902864
0.1364647674560547        0.1104476013183594       0.1300892791748047       0.06349713351165871
0.1360543518066406        0.1104351272583008       0.1292492065429688       0.07341159755369388
0.1364213104248047        0.1109584274291992       0.1293438110351562       0.0776358977459031
0.1367651672363281        0.1103576507568359       0.1293308410644531       0.0871572699774026
0.1354073486328125        0.1119139633178711       0.1303847198486328       0.03420534964834822
0.1353556976318359        0.1112950592041016       0.1303822021484375       0.04867172031500427
0.1417914886474609        0.1064235687255859       0.1306761016845703       0.015090769863743412
0.1417127075195312        0.1058732147216797       0.1306611328125          0.014253073551793224
0.1421336822509766        0.1059626159667969       0.1303270416259766       0.011793998952949431
0.1420640716552734        0.1059946594238281       0.1313872528076172       0.014331169356530365
0.1294210510253906        0.1089440383911133       0.04466683197021484      0.011991085060492948
0.1298154754638672        0.1089789047241211       0.04413193893432617      0.020696139589747337
0.1301748352050781        0.1088849487304688       0.04456547164916992      0.01843122755268054
0.1306715850830078        0.1084136581420898       0.04413443374633789      0.01926976447691501
0.1307481842041016        0.1083239593505859       0.04473497772216797      0.021844281046834238
0.1312344665527344        0.108535888671875        0.04459098434448242      0.023160393646695022
0.1314538726806641        0.109345817565918        0.04441449737548828      0.026418288811855782
0.1385244140625           0.1072049560546875       0.1329071655273437       0.01992767285553935
0.1381935729980469        0.106777099609375        0.1327141723632813       0.02382123127091856
0.1386007232666016        0.1069455795288086       0.1331068572998047       0.016761846602490263
0.1379754180908203        0.107193962097168        0.1329499969482422       0.02675403406742053
0.1376426391601563        0.1072812728881836       0.04288232421875         0.022124135374362613
0.1373656921386719        0.1073443603515625       0.04342724990844727      0.022074895687496255
0.1377146453857422        0.1070714111328125       0.04318391799926758      0.022148513691722434
0.1380537414550781        0.1074578628540039       0.04338480758666993      0.029765846570146904
0.1428926391601563        0.1042822952270508       0.1300226135253906       0.005452770259964637
0.1390493774414062        0.1136095581054688       0.1289551849365234       0.06009891989854123
0.1389041748046875        0.1136463851928711       0.1284781799316406       0.07338813082789548
0.1385717926025391        0.1138877792358398       0.1288423156738281       0.12890362129584793
0.1328760986328125        0.1152951126098633       0.04710689926147461      0.046614606584503296
0.1330126953125           0.1148887252807617       0.04713167572021484      0.04179113158443272
0.1328837890625           0.1149663238525391       0.04639118576049805      0.04897899255763117
0.1334089508056641        0.1150003967285156       0.04672693252563476      0.01775480609770547
0.1418532104492188        0.1100593414306641       0.1260656433105469       0.06389137295202454
0.1412523345947266        0.109519775390625        0.1262700347900391       0.05993707548678163
0.1413305969238281        0.1096663513183594       0.1256570739746094       0.059204714309805416
0.1421759185791016        0.1093867034912109       0.1260677185058594       0.047949985828560075
0.1411217346191406        0.1031816558837891       0.125829833984375        0.017196424595637454
0.1413383941650391        0.1035621109008789       0.1264651794433594       0.021328293329799013
0.1416923828125           0.1028940124511719       0.1264694213867187       0.018195464568043277
0.1415525512695313        0.1033496398925781       0.1259682312011719       0.016247734839665427
0.1357286682128906        0.108549201965332        0.1279523010253906       0.033378441874599284
0.1352872772216797        0.1085000076293945       0.1281622772216797       0.03420375257950006
0.135779541015625         0.1087240600585938       0.1283712463378906       0.039721282313873056
0.1355802459716797        0.1089658432006836       0.1277563629150391       0.04055477228747305
0.14406103515625          0.1071548233032227       0.1311571502685547       0.03409256374079991
0.1448217315673828        0.1071819686889648       0.1304886779785156       0.03973998301580426
0.144752197265625         0.107163818359375        0.1313495788574219       0.03307782265768336
0.1446910858154297        0.1064528045654297       0.1309982299804688       0.03958871737475864
0.1370484619140625        0.1044304809570313       0.04511090469360352      0.01501765950552115
0.1369050598144531        0.1049127044677734       0.04529304122924805      0.013040405843209322
0.1368233032226563        0.1047479629516602       0.04480013275146485      0.010628918347580606
0.1365255279541016        0.1044296951293945       0.04541769409179688      0.018318980542522234
0.131048095703125         0.1144883728027344       0.04704061126708985      0.11821428602776547
0.1312621765136719        0.114072380065918        0.04662762451171875      0.09966153255124846
0.1307301330566406        0.1139099731445312       0.04701117324829102      0.1067143038085323
0.1307192077636719        0.11435205078125         0.04677234649658203      0.08939254167465205
0.1408023986816406        0.1069633331298828       0.1257657775878906       0.04639249048451958
0.1411526641845703        0.1067934646606445       0.1255597076416016       0.049620494128694265
0.1406276245117188        0.106473876953125        0.1253647155761719       0.033235341666147715
0.1409710998535156        0.1071607513427734       0.125718505859375        0.05141475961034
0.1433925628662109        0.1093377304077148       0.1268219909667969       0.03596215617908683
0.143068603515625         0.1095429000854492       0.1274221801757812       0.03075056752762739
0.1432547302246094        0.108972053527832        0.1272978363037109       0.02775453523506309
0.1438337554931641        0.1092115707397461       0.1274573516845703       0.02922655127617213
0.1307096557617188        0.1092639846801758       0.0443465805053711       0.021148461921833398
0.1309181060791016        0.1097554244995117       0.04530673217773438      0.026082105974089807
0.1309635467529297        0.1098027725219727       0.04428353881835938      0.02223077206978756
0.1305530548095703        0.1100517044067383       0.04492524337768555      0.0182969659822842
0.1448744812011719        0.107595573425293        0.1309164886474609       0.034438140889597485
0.1445111389160156        0.1081042327880859       0.1304201202392578       0.03242822661988238
0.14452685546875          0.1079154663085937       0.1310309143066406       0.03207216375902292
0.1448243103027344        0.108302116394043        0.13075927734375         0.029331414141762532
0.1361150817871094        0.108703125              0.1278483428955078       0.03371388235759201
0.1355060272216797        0.1084397125244141       0.1274004821777344       0.030099703783569815
0.1302758178710937        0.1082924728393555       0.04510653305053711      0.016982138708606594
0.1293296966552734        0.1087721786499024       0.04525692749023438      0.016986888385298216
0.1293946075439453        0.1090145797729492       0.04594637298583985      0.016102583454112352
0.1292762908935547        0.1084748001098633       0.0458322868347168       0.010563582523214599
0.1298795166015625        0.1085823593139648       0.04590716934204102      0.013992772933173999
0.1435572357177734        0.1039907531738281       0.1310768737792969       0.010105582647122439
0.1444170379638672        0.1044452133178711       0.1314149932861328       0.01732218921137747
0.1437527160644531        0.106009391784668        0.1306036834716797       0.04594661985167411
0.1432701873779297        0.105048469543457        0.1303970184326172       0.012376552375124335
0.130368408203125         0.1114151458740234       0.04659446334838867      0.09148514296007675
0.1309830322265625        0.1111940307617188       0.0467553939819336       0.09062324674095902
0.1307915191650391        0.1109463958740234       0.04610174942016602      0.08143849359615725
0.1307474365234375        0.1118949661254883       0.04602288818359375      0.11701620590948882
0.1342740173339844        0.115335578918457        0.04729732131958008      0.050187388106545945
0.1335158996582031        0.1152653427124024       0.0473608283996582       0.040812976347662226
0.1340359039306641        0.1154902648925781       0.04784508895874023      0.10118154238848008
0.1335186767578125        0.1159742126464844       0.04776904296875         0.09772738483914505
0.1307333831787109        0.1080916290283203       0.04566723251342773      0.01339133155324174
0.1301986389160156        0.1081800689697266       0.04621627426147461      0.008868070536477689
0.1299315490722656        0.1078450775146484       0.0459822998046875       0.008089377950991832
0.1434237823486328        0.1046684188842773       0.1302175140380859       0.006578535230603543
0.1430826873779297        0.1042659454345703       0.1306098327636719       0.007623212638366595
0.1443128356933594        0.1050277709960938       0.13104833984375         0.02032742890971819
0.1442638549804688        0.1074964904785156       0.1303156280517578       0.039397291616453445
0.1438842163085937        0.1079855346679688       0.1299344635009766       0.04757420240370488
0.1438681640625           0.1073780059814453       0.1300954895019531       0.038072191564044414
0.1439006652832031        0.1078172073364258       0.1305066986083984       0.03504196346201269
0.1411227111816406        0.1089051284790039       0.1262750701904297       0.05219264833777819
0.1415129852294922        0.1080038757324219       0.1268941497802734       0.04006816395690997
0.1413237915039063        0.1083027725219727       0.1268394775390625       0.04329450193704659
0.1408316192626953        0.108277099609375        0.1265385437011719       0.051176561034337105
0.1374588928222656        0.1054198150634766       0.04432523345947266      0.006313917828891881
0.1373683166503906        0.1056543579101562       0.04467449951171875      0.0029863122230581974
0.1376848754882813        0.1054006118774414       0.04489619827270508      0.0053533422364051425
0.1377784118652344        0.1058351745605469       0.04452714920043945      0.006416691295486821
0.14133203125             0.1104314651489258       0.1256671600341797       0.0690724149667888
0.1416264038085938        0.1104684295654297       0.1253244781494141       0.06542163417189777
0.1420810852050781        0.110476936340332        0.1257239685058594       0.06561877988529824
0.1335164947509766        0.1153811645507812       0.04790473937988281      0.0800925572360453
0.1330376281738281        0.1154087829589844       0.04841485214233399      0.13961601653584413
0.1335570526123047        0.1151771774291992       0.04820077514648437      0.09048333087933237
0.1337668762207031        0.1158739929199219       0.04826520538330079      0.21259168008537882
0.1357452545166016        0.1131204223632813       0.04898334503173828      0.12473363695814847
0.1361795806884766        0.1128872299194336       0.04879609298706055      0.08042397419837961
0.1359525909423828        0.1132737808227539       0.04873660659790039      0.11239117083588868
0.1359944305419922        0.1131785736083984       0.04927994918823243      0.09414362618334621
0.1404006500244141        0.1054409713745117       0.1287433624267578       0.012868644860260833
0.1404410858154297        0.1049315795898438       0.1289825439453125       0.01419615660162137
0.1408618621826172        0.1056384887695312       0.1291157989501953       0.015318322475533304
0.1401042022705078        0.1053666152954102       0.1292805328369141       0.016864804600270285
0.1329607086181641        0.1153264236450195       0.04761464691162109      0.05792960376788641
0.1412653198242187        0.1100481491088867       0.1262162933349609       0.06749291101867816
0.1354197082519531        0.114310791015625        0.04905563354492187      0.10071191765996727
0.1408477478027344        0.1066712951660156       0.1315312194824219       0.022627736250897177
0.1412974243164062        0.1063037490844727       0.1317342834472656       0.01606941204146075
0.1416134643554688        0.1065566864013672       0.1314049224853516       0.01509354208386657
0.1410904083251953        0.106650032043457        0.1318616943359375       0.016991665561758778
0.1356280670166016        0.1093810272216797       0.1299241943359375       0.06324657277983813
0.1356370544433594        0.10997412109375         0.1301285095214844       0.054365127183050026
0.1353390655517578        0.1094154434204102       0.130066390991211        0.056802071339009226
0.1410028228759766        0.1048912353515625       0.1284010925292969       0.008751607329837333
0.1404685974121094        0.1052937622070313       0.1297068634033203       0.018825161963980177
0.1373032989501953        0.1125736541748047       0.1295628662109375       0.14268855888918153
0.1370915069580078        0.112381706237793        0.1300408630371094       0.11662132534297083
0.1374862213134766        0.112185188293457        0.1297269897460938       0.14724026825480516
0.1376664276123047        0.1129258804321289       0.1296767272949219       0.16128608565529534
0.1359052276611328        0.1110047302246094       0.1296940765380859       0.06096249370764311
0.1347610321044922        0.1084829406738281       0.04449795532226562      0.017244832618308028
0.1348318634033203        0.1078205337524414       0.04384037780761719      0.01841180787969352
0.1345348663330078        0.1082819976806641       0.04366170501708985      0.024985898318800333
0.1349755401611328        0.1085675811767578       0.0441429443359375       0.015695631201445286
0.1378319244384766        0.1126375579833984       0.1291742401123047       0.15255351791470514
0.1376761627197266        0.1121142196655273       0.1293278045654297       0.15761013605532287
0.1378764801025391        0.1125602798461914       0.1287810974121094       0.1785874390222449
0.1397008972167969        0.1135654449462891       0.1279731597900391       0.11271182176196366
0.1400918426513672        0.113902458190918        0.1279400787353516       0.11961966806317112
0.1398962707519531        0.1132944183349609       0.1276187286376953       0.12617529465921387
0.1396349334716797        0.1138536758422852       0.1275966339111328       0.17316189219421985
0.1298555755615234        0.1124554672241211       0.04534524536132813      0.060763123049686084
0.1300443572998047        0.1119220962524414       0.04549106597900391      0.07449655059936668
0.1294098205566406        0.1120402374267578       0.04594328689575195      0.06826522367388624
0.1292703094482422        0.1121214370727539       0.0455851058959961       0.05996071404049594
0.1391367645263672        0.1095061874389648       0.0450616569519043       0.03078356618298889
0.1390829620361328        0.1099323120117188       0.04451671218872071      0.02866613797744384
0.1387595520019531        0.1100063323974609       0.04511364364624024      0.02845711997083045
0.139172348022461         0.1101210784912109       0.04516930007934571      0.026368212183464957
0.1413430786132812        0.106065071105957        0.1311899261474609       0.01721254078960173
0.1360619812011719        0.1085585479736328       0.1290178680419922       0.04605271923839444
0.135945068359375         0.1082388229370117       0.1286226196289063       0.03300273832005086
0.1365267181396485        0.1082318649291992       0.1286438751220703       0.031719231118498024
0.1363174438476563        0.1078596878051758       0.128867919921875        0.0249064953015202
0.1317735290527344        0.1090258026123047       0.04400775146484375      0.03174733124210099
0.1317939453125           0.1087828063964844       0.04366629791259766      0.03297501749202897
0.1318249206542969        0.1093348159790039       0.04363488006591797      0.027438605809829673
0.1321947174072266        0.108898796081543        0.0434343032836914       0.036964758994629435
0.1344996643066406        0.108588020324707        0.04650817489624023      0.01701457696824181
0.13398828125             0.1081651306152344       0.04651613998413086      0.018316188392594232
0.1343285522460937        0.1083153076171875       0.04601417922973633      0.017126972468720296
0.1378458099365234        0.1098786087036133       0.04698948287963867      0.03772965358007614
0.1378256378173828        0.1104116821289063       0.04724416351318359      0.02884449829240481
0.1376581573486328        0.1101241607666016       0.04666629791259766      0.041170570982242416
0.1370751037597656        0.1100319900512695       0.04735398101806641      0.018116078935513272
0.1406380767822266        0.1057799911499023       0.1314643859863281       0.025673314493534494
0.1411992034912109        0.1058358154296875       0.1318870239257812       0.017204853891529936
0.1361429901123047        0.1075405197143555       0.04513353347778321      0.014625918165408378
0.136100830078125         0.107612907409668        0.0441254768371582       0.012530527306748467
0.1357183227539062        0.1077602996826172       0.04451775741577148      0.01461624894773845
0.1361420593261719        0.1079450988769531       0.04476686477661133      0.01433393507155141
0.1416317443847656        0.1063334045410156       0.1318985290527344       0.014019871019693644
0.1410160522460938        0.1064702453613281       0.1321713104248047       0.02186695021007622
0.1409097442626953        0.1055007400512695       0.1310505981445313       0.01952526847357345
0.1403294677734375        0.1137281341552734       0.1275362701416016       0.14794620673601924
0.1352777709960938        0.1104453353881836       0.129494384765625        0.060898774686085656
0.1390340270996094        0.1050976181030273       0.1284701080322266       0.008414937771876017
0.1398218536376953        0.1056116180419922       0.128718994140625        0.012453716028012742
0.1395525970458985        0.1055134887695312       0.1291268768310547       0.013419054891096566
0.1396269378662109        0.1054637451171875       0.1283494262695312       0.010211718236800763
0.1398451385498047        0.1048017501831055       0.1284879608154297       0.007307887143177654
0.1439017639160156        0.1090085296630859       0.1292254486083984       0.0387319480336422
0.1442952728271484        0.1084324188232422       0.1292140655517578       0.04264460922964858
0.1437236328125           0.1085717086791992       0.1291148376464844       0.045740977289281344
0.1441989288330078        0.1087403030395508       0.1287248229980469       0.03912695629191541
0.1444433441162109        0.105373161315918        0.1306241302490234       0.028980799936270424
0.1359815063476562        0.1072724075317383       0.1284415283203125       0.016390682815980794
0.1362681427001953        0.1070556945800781       0.1289559631347656       0.012616816498307084
0.1359949645996094        0.1075468063354492       0.1289823760986328       0.020542739141260275
0.1331181030273438        0.1146125259399414       0.04744992065429687      0.033892396805003326
0.1324078826904297        0.1148875198364258       0.04755742645263672      0.08881681376909728
0.1449224395751953        0.1087292785644531       0.1299714965820312       0.025632634647396103
0.1445640411376953        0.108865608215332        0.1305279846191406       0.02165149809211419
0.1445405731201172        0.1085231094360352       0.1298194580078125       0.03379138123877816
0.1394501495361328        0.1065811767578125       0.1325750274658203       0.007149030100178661
0.1391752471923828        0.1069843673706055       0.1329043884277344       0.013536474704092343
0.1399578247070312        0.106625617980957        0.1330479583740234       0.013257665211356932
0.1398515930175781        0.1070759811401367       0.1324679412841797       0.005010696038758939
0.1431168975830078        0.1030937194824219       0.1287363739013672       0.0228349200525388
0.1430826721191406        0.1030312652587891       0.1292183990478516       0.017856596220398716
0.1428929748535156        0.1027123641967773       0.128836669921875        0.021885557217620068
0.1434629058837891        0.1028925247192383       0.1291911926269531       0.01722821625345586
0.1396230773925781        0.1133970184326172       0.1272885131835937       0.13952585415442917
0.1360069427490234        0.1092488327026367       0.1285233459472656       0.050919167045396625
0.1364196319580078        0.1087240447998047       0.1284236602783203       0.0398455208519336
0.1367260284423828        0.109430305480957        0.1284087677001953       0.05796511220575304
0.1367896881103516        0.1089660873413086       0.1287971343994141       0.053925723675515284
0.1359447631835937        0.1069950866699219       0.1293749542236328       0.011449364484149271
0.1352501831054687        0.1073274230957031       0.1295007781982422       0.01763611319976872
0.1357149810791016        0.1073379821777344       0.1289148712158203       0.017211997143274482
0.1389747161865234        0.1071753845214844       0.1324452667236328       0.01785379808816439
0.1392213897705078        0.1069137344360352       0.1320717315673828       0.012356583082787738
0.1389408416748047        0.1067023239135742       0.1324432525634766       0.015025561889574381
0.1303847961425781        0.1100709991455078       0.04619157791137695      0.12663672591855366
0.1299955139160156        0.1097895050048828       0.04686743927001953      0.06865048653964424
0.1305589141845703        0.1096873779296875       0.04637170028686523      0.05552234631459388
0.1302097625732422        0.1104045181274414       0.04664905166625977      0.07026388494451663
0.1358036651611328        0.1129485549926758       0.04858907699584961      0.12017855752307154
0.1382728271484375        0.1129621276855469       0.1293971862792969       0.13609783195586891
0.1379915313720703        0.1134754943847656       0.1296053009033203       0.05658763494250228
0.1380041656494141        0.1132223587036133       0.1291895599365235       0.13571505406654938
0.1340223693847656        0.1083750991821289       0.04324019241333008      0.013254511452970193
0.1342247009277344        0.1080308151245117       0.04351117706298828      0.024071353911823985
0.1344211120605469        0.1080519104003906       0.04329705047607422      0.017915355249391383
0.1319174499511719        0.1148239898681641       0.04588458251953125      0.07573042769785146
0.1321922607421875        0.1091798477172852       0.04304047012329101      0.031978436283562395
0.1328490905761719        0.1087938690185547       0.0429840202331543       0.025329023491864732
0.1323302154541016        0.1087584533691406       0.04285972595214844      0.02913691977911737
0.1324055938720703        0.1090722808837891       0.04247835922241211      0.0251332796837981
0.1380148010253906        0.1069656677246094       0.04297751617431641      0.02148194586726487
0.1381287078857422        0.1077897491455078       0.04296883010864258      0.029557723755874985
0.1311710815429687        0.1152470169067383       0.04707100677490234      0.1562096501740363
0.1370541534423828        0.1119738235473633       0.1289701232910156       0.1314452743402975
0.1371898956298828        0.1122193145751953       0.1294183807373047       0.13037513107295218
0.13718994140625          0.1115581207275391       0.1294080200195313       0.13168500840545083
0.1378670501708985        0.1070443572998047       0.04360785293579102      0.024885249654254447
0.1373439178466797        0.1069300689697266       0.04313238143920899      0.020287890456534393
0.1434605560302734        0.1034447174072266       0.130015380859375        0.008807270994698217
0.1431057281494141        0.1036846694946289       0.1298477630615234       0.01067672690432826
0.14301416015625          0.102955322265625        0.1299676361083984       0.015219446360756849
0.1429672393798828        0.1034861831665039       0.1304676361083984       0.01358742289566068
0.1409295501708984        0.1062172088623047       0.1319269409179687       0.0210307655073277
0.1406859436035156        0.1063683547973633       0.1320530853271484       0.024079930892221182
0.1307709350585937        0.1092085876464844       0.04345182037353516      0.0212674833492043
0.1314050598144531        0.1090059280395508       0.04298674011230469      0.024856598944229452
0.1307609710693359        0.1086259765625          0.0436044692993164       0.023848119758252705
0.1308874969482422        0.1087569122314453       0.04298198699951172      0.023591236178115683
0.1315565032958984        0.1083801345825195       0.04353292465209961      0.034888120844509186
0.1379204711914062        0.1095387878417969       0.04519347763061524      0.03452066946881531
0.1381689910888672        0.1095611190795898       0.04450282669067383      0.03532435528141004
0.14404296875             0.1078100509643555       0.1294951782226562       0.06225742834806171
0.1438501129150391        0.1080473480224609       0.1292400817871094       0.05604271050465446
0.144096435546875         0.1080292816162109       0.1293770904541016       0.052176922853444024
0.1440803375244141        0.1078598175048828       0.1288244934082031       0.05105822395404482
0.1359686279296875        0.1085608444213867       0.1298187255859375       0.09927753428685684
0.1355393676757813        0.1089516754150391       0.1299897766113281       0.07638961364603258
0.1423059539794922        0.1079572372436523       0.1269154815673828       0.014774707208457204
0.1417409820556641        0.1075066146850586       0.1268312225341797       0.03597626550555301
0.1415425109863281        0.107527458190918        0.1271126098632812       0.04237912240635177
0.1330479583740234        0.115001594543457        0.04791827392578125      0.06498198636483565
0.1414263153076172        0.1066619873046875       0.1307619781494141       0.016877854757061866
0.1413288116455078        0.1066452484130859       0.1299933776855469       0.01653364670610002
0.141045654296875         0.1060052795410156       0.130682373046875        0.018864810287364586
0.1422365112304688        0.1073625793457031       0.1269076080322266       0.0177230005488785
0.1370133361816406        0.1051547622680664       0.04572082901000977      0.014543814500814236
0.1375509490966797        0.1054481430053711       0.04549917221069336      0.011040063124171192
0.1371537628173828        0.105089469909668        0.04640109252929688      0.017341769444453384
0.137223861694336         0.1046274948120117       0.04581239318847656      0.015506309190404485
0.1417481842041016        0.1081992874145508       0.1271315612792969       0.027881301017906358
0.1353501892089844        0.108246696472168        0.04346527481079102      0.01630404374299051
0.1357801666259766        0.10793310546875         0.0435959358215332       0.017167706562622967
0.1353495483398438        0.1077816925048828       0.04342573928833008      0.015045226334475177
0.1353779144287109        0.1080590209960938       0.04301013565063477      0.010692401850404414
0.1404276733398437        0.1066913299560547       0.1320857391357422       0.02571817730421398
0.1420389862060547        0.1109882659912109       0.1257156982421875       0.06760859877654037
0.1446617736816406        0.1049325408935547       0.1307436065673828       0.017047578159059065
0.1445423583984375        0.1042861328125          0.1310880584716797       0.011745345360519787
0.1366772766113281        0.1128756790161133       0.04975509262084961      0.04048102650105167
0.1365659942626953        0.1132514266967773       0.05007607269287109      0.03872697685871617
0.1362934265136719        0.1131014556884766       0.04978509902954101      0.03931532067451047
0.1365425567626953        0.1125951461791992       0.05006584548950196      0.03637639731709565
0.1314085845947266        0.1085388946533203       0.04258395004272461      0.028979329072155512
0.134310302734375         0.1145421905517578       0.04833191299438477      0.14626307549279335
0.1341876678466797        0.1147635192871094       0.04781775283813477      0.09871600999392695
0.1339346618652344        0.1144172210693359       0.04749809265136719      0.060522154558516686
0.1337153930664063        0.1147386245727539       0.04795480346679688      0.08519782179121463
0.1358548583984375        0.1125910491943359       0.04888134384155274      0.08516667273177864
0.1316952209472656        0.1094779891967773       0.04313778305053711      0.023579474225872893
0.1317897796630859        0.1092701950073242       0.04267070007324219      0.027468591228759432
0.1318883819580078        0.1087768173217774       0.04313665390014648      0.030862852290842503
0.1405173797607422        0.1062783508300781       0.131773193359375        0.026791566607673716
0.1353783264160156        0.1093107452392578       0.1281100463867187       0.04196429839867484
0.1356914978027344        0.1081831817626953       0.1281262664794922       0.028610245607637814
0.1399683990478516        0.106500732421875        0.1318678588867188       0.019741733994483104
0.1398813171386719        0.1065204544067383       0.1322942810058594       0.00735713816286795
0.1381189270019531        0.1091389236450195       0.04522245788574219      0.03694126487991707
0.1355726928710937        0.1103158950805664       0.1306040344238281       0.05055376476089924
0.1357403106689453        0.1105250625610352       0.1300788421630859       0.056084613099066385
0.1353234100341797        0.1106219100952148       0.1303282318115234       0.05253984258468582
0.1340796508789062        0.1072682952880859       0.04646252059936524      0.015058260775512733
0.1303685760498047        0.1090034332275391       0.04399321365356446      0.02009692881125368
0.1300803527832031        0.1084061508178711       0.04434984588623047      0.016888142140199514
0.1352812652587891        0.1109347610473633       0.1299269104003906       0.05056742478319434
0.1364578399658203        0.1137098922729492       0.04949042892456055      0.05531686908371295
0.1359804077148438        0.1138038101196289       0.04923823547363281      0.14101753233423012
0.1360560913085938        0.1140007629394531       0.0490016975402832       0.14820874166847597
0.1362412109375           0.1135437469482422       0.04917069244384766      0.08970298870158433
0.1301219787597656        0.1094426879882813       0.044069091796875        0.02035009678240571
0.1324561920166016        0.1157501373291016       0.04702174758911133      0.046908121854991686
0.1319692077636719        0.1154884185791016       0.04736509704589844      0.07893903562996299
0.1319328918457031        0.1157292022705078       0.04723461151123047      0.0675621675427598
0.1323113861083984        0.1156108932495117       0.04690218353271484      0.050903469126184396
0.1378171844482422        0.1106388778686523       0.04788827896118164      0.02195542084124065
0.1372419281005859        0.1105804214477539       0.04809499359130859      0.02060261722881142
0.1375315093994141        0.1111915435791016       0.0479889030456543       0.032169979384877354
0.1376954956054688        0.1110705184936523       0.04734196090698242      0.02956972654569943
0.1355424957275391        0.1068516311645508       0.1297283782958984       0.013112881851964853
0.1356320037841797        0.1064865646362305       0.1301452331542969       0.011121169123728906
0.1358763427734375        0.1071091003417969       0.1299879302978516       0.012529877467943608
0.1352964477539063        0.1069270477294922       0.13000439453125         0.008329247399677
0.1382672729492188        0.110185173034668        0.04494508361816407      0.029030084909829168
0.1365537414550781        0.1076312408447266       0.1309114837646485       0.02452786631398607
0.1361199645996094        0.108263069152832        0.1303578948974609       0.03280293817649065
0.1363773040771484        0.1081758193969727       0.131057373046875        0.024290705275046363
0.1332210845947266        0.1087552261352539       0.04258184432983399      0.012114562321034816
0.1330773468017578        0.1082874755859375       0.04232754516601563      0.011465881521254993
0.1329553527832031        0.1087355728149414       0.0421622200012207       0.015584035981993543
0.1337829895019531        0.1086098861694336       0.0420530014038086       0.009152223531463239
0.1293416137695313        0.1100050888061523       0.04667695236206055      0.03703122236867666
0.1295160980224609        0.1096157302856445       0.04707966995239258      0.08021899476948362
0.1296694183349609        0.1102840423583984       0.04681936264038086      0.05214266674041862
0.1311030120849609        0.1087604141235352       0.04534543991088867      0.02028919103775238
0.131585205078125         0.1090397033691406       0.0454591178894043       0.02193881268839427
0.1316322326660156        0.1085470352172852       0.04559050750732422      0.019000585751541173
0.1316621704101563        0.1086718521118164       0.04473007202148437      0.025677961439760835
0.1359766845703125        0.1079001235961914       0.1295938568115234       0.030483240225405477
0.1356002502441406        0.1082098388671875       0.1300760192871094       0.04422261439691139
0.1354793395996094        0.1084590911865234       0.1297006225585937       0.08466319119499346
0.1352486114501953        0.1081728820800781       0.1293264007568359       0.04213075684911753
0.1368603210449219        0.1072947845458984       0.1307617340087891       0.025646719701319008
0.1365821685791016        0.1074412002563477       0.1301277313232422       0.019086804614280726
0.1372027130126953        0.1073182983398438       0.1301609802246094       0.020094756291451518
0.1369437103271484        0.1068275756835938       0.1305832977294922       0.02354700774162998
0.1371620330810547        0.1079338073730469       0.1306316833496094       0.025828245792960242
0.1368664855957031        0.1081789703369141       0.1302590484619141       0.026036028760844668
0.1354676361083984        0.1039613723754883       0.04876843643188477      0.01209063144955453
0.1356100158691406        0.1044358978271484       0.0485638656616211       0.02582026559230585
0.1357484741210938        0.1040793609619141       0.04842213821411133      0.020565168177938156
0.1353133544921875        0.1043426055908203       0.04832948303222656      0.03017740647632461
0.1349173583984375        0.1092451171875          0.04951910018920899      0.03206167309537133
0.13480224609375          0.1086348571777344       0.04993254852294922      0.025010047644808568
0.1341180572509766        0.1089561080932617       0.04960443878173828      0.01523918419230809
0.1349271240234375        0.1090129241943359       0.04926156616210937      0.0296594034275452
0.1369004364013672        0.1110597381591797       0.04791858673095703      0.03383869077443042
0.1320469818115234        0.1146274795532227       0.04730183792114258      0.09298067942270194
0.1369092102050781        0.1066982879638672       0.1297794342041016       0.006803660907718944
0.1371671905517578        0.1070504837036133       0.1294061126708984       0.006832000064401293
0.1365863037109375        0.1063335189819336       0.1294954681396484       0.002778814719271756
0.1364461517333984        0.1069940185546875       0.1296560516357422       0.010248544950146495
0.1356329803466797        0.1084860076904297       0.1292901153564453       0.051765798592559434
0.1317129669189453        0.1137179870605469       0.04662131118774414      0.09509996609171469
0.1317434692382813        0.1134956207275391       0.04646800613403321      0.12703666734062338
0.131810791015625         0.1134817581176758       0.04692629241943359      0.06438137131364584
0.131468017578125         0.1134260482788086       0.04671732711791992      0.14830897381995672
0.1366949768066406        0.1076245651245117       0.1292659759521484       0.018075161225402005
0.1310912322998047        0.114911376953125        0.04653688812255859      0.13916692342028597
0.1373038787841797        0.1106008453369141       0.04713526916503907      0.027325647571060728
0.1372943725585938        0.1075089111328125       0.1309745178222656       0.03627388951022454
0.1381052551269531        0.1105163345336914       0.04839766311645508      0.016892134916161226
0.1380615997314453        0.1100181121826172       0.0479890022277832       0.017256797104814967
0.1385258483886719        0.1104742202758789       0.04748351287841797      0.02965697110785723
0.1289435729980469        0.111916145324707        0.04598941802978516      0.05338825972904049
0.1295525360107422        0.1123243789672852       0.04647093963623047      0.08843922301835849
0.1292024383544922        0.1117745513916016       0.04658097457885742      0.07066733512144512
0.1366814575195313        0.1093390045166016       0.1290110321044922       0.06929666466216475
0.1366177825927734        0.1097416458129883       0.1294739685058594       0.075573660791494
0.1353243865966797        0.1098818435668945       0.1288570556640625       0.06594572709263978
0.1446390533447266        0.1047839736938477       0.1314049072265625       0.020958055070989447
0.1410702362060547        0.1022023544311523       0.1270330352783203       0.024482956824309652
0.1409791107177734        0.1029639129638672       0.1266460113525391       0.022054272957428702
0.1407320098876953        0.1025618438720703       0.127181396484375        0.02363401326528537
0.1413565368652344        0.1027344131469727       0.1270311279296875       0.02082166232892629
0.1413226470947266        0.1076592102050781       0.1260371704101562       0.04524737198684989
0.1409659576416016        0.1076017990112305       0.1254104614257812       0.04954142927758198
0.1409072570800781        0.1082745819091797       0.1258621520996094       0.04895392170219983
0.1416305694580078        0.1082891082763672       0.1259444122314453       0.03910762781724679
0.1422659149169922        0.1027361297607422       0.1275726928710937       0.02065557507656319
0.141870361328125         0.1024017028808594       0.1274864807128906       0.017073129211307134
0.1410896759033203        0.1028357238769531       0.1277564239501953       0.02526867745071858
0.1420493316650391        0.1029399032592773       0.1269750061035156       0.020058036890991462
0.1312510070800781        0.1136474609375          0.04636649322509766      0.10565374220292115
0.1309628753662109        0.1138532257080078       0.04594757080078125      0.08955812296131403
0.1316825256347656        0.1135787353515625       0.04602875900268555      0.10874580572652223
0.1313545074462891        0.1131292343139648       0.04612290191650391      0.11802668594453569
0.1422516937255859        0.1035300979614258       0.1290779113769531       0.02572750856730872
0.1429641571044922        0.1035745544433594       0.1292195129394531       0.01848539586297408
0.1425039978027344        0.1040021438598633       0.129087158203125        0.025625365021877334
0.1425206146240234        0.1035522308349609       0.1296251678466797       0.0183639798205225
0.1408373870849609        0.1059974670410156       0.1300937042236328       0.01878601971903683
0.1409268035888672        0.1066164016723633       0.1304878845214844       0.021245232955863908
0.140626220703125         0.1066625595092773       0.1297867279052734       0.018618037487303025
0.1406088562011719        0.1063624267578125       0.1306389923095703       0.02519275612031807
0.1369358978271484        0.1117513427734375       0.1300651550292969       0.08571697713717336
0.1358954925537109        0.111814826965332        0.1293714904785156       0.07000827264243885
0.1358152923583985        0.112156005859375        0.1299402618408203       0.04349853255958183
0.1362135009765625        0.1123859939575195       0.1294992218017578       0.08184742033909194
0.1303734588623047        0.1139984741210937       0.04647021102905274      0.09348475085412873
0.1308428192138672        0.1134088592529297       0.04677151489257812      0.10889852373197201
0.1288989868164062        0.1107691040039063       0.04687793350219727      0.04671614616631677
0.1291820983886719        0.1105606689453125       0.04649258422851563      0.05528179382183833
0.1292575988769531        0.1104192657470703       0.04692379379272461      0.037481239972488894
0.1288384704589844        0.1099957122802734       0.04694564056396484      0.012575912308870705
0.1298466339111328        0.1103493270874023       0.04634100723266601      0.06033585935132004
0.1295442657470703        0.1107982788085937       0.0467290267944336       0.05743003779784044
0.1375734405517578        0.112500732421875        0.1293759002685547       0.14871300183971864
0.137993408203125         0.1098895645141602       0.04742121887207031      0.027288877195724665
0.1374280700683594        0.1097648849487305       0.04752196884155273      0.018623191460452732
0.1303980407714844        0.1113155899047852       0.04581303405761719      0.08834554200421868
0.1296256408691406        0.1114566497802734       0.04574170684814453      0.06807290746554231
0.1299998016357422        0.1121843032836914       0.04686234664916993      0.11481109901676702
0.1387123870849609        0.1108828887939453       0.04684046173095703      0.029654457096747935
0.1387978210449219        0.110403564453125        0.04671688461303711      0.03249170841596223
0.1383221893310547        0.1106003036499024       0.04689376449584961      0.03132337348362666
0.1444665679931641        0.1063821563720703       0.131582763671875        0.028426152229696338
0.1445434722900391        0.1060590972900391       0.1319854278564453       0.036527974754438135
0.1444076538085937        0.1065845413208008       0.1320178680419922       0.02678762423593782
0.1441589965820312        0.1060095977783203       0.131460693359375        0.03271521610091893
0.1301628112792969        0.1090985412597656       0.0460579833984375       0.021978391844706784
0.1298243103027344        0.1082568817138672       0.04535692596435547      0.017186199549800864
0.1340488433837891        0.1150281448364258       0.04816677474975586      0.1532142570217132
0.1446851348876953        0.1055741424560547       0.1311201934814453       0.03205744737807436
0.1446760711669922        0.105959358215332        0.1315189056396484       0.03038959653755824
0.144375244140625         0.1055095443725586       0.1313084564208984       0.030633232098085467
0.1446359405517578        0.1053145065307617       0.131471923828125        0.030674946710251002
0.1428131103515625        0.1038512802124023       0.1283228607177734       0.02246018062994107
0.1427251739501953        0.1037064895629883       0.1287805480957031       0.023453183166019298
0.1427850341796875        0.1033536376953125       0.1281927185058594       0.02388207838525085
0.143203369140625         0.1039019775390625       0.1285914611816406       0.02712556720489031
0.1359661102294922        0.1115328216552734       0.04881930541992188      0.05549414356865827
0.1363835144042969        0.1111861724853516       0.04918286895751953      0.04058511851417408
0.1357511901855469        0.1106695022583008       0.04884011459350586      0.03696887077989781
0.1361625366210938        0.1111297073364258       0.04841157913208008      0.041604603887534876
0.131339599609375         0.1081758728027344       0.04509886932373047      0.022914663254092256
0.134777816772461         0.114590934753418        0.04823111724853515      0.11189746981013443
0.1346293029785156        0.1150866622924805       0.04836283493041992      0.10047834406158895
0.1350904235839844        0.1149951248168945       0.04846572494506836      0.07653343525185155
0.1386574401855469        0.1132469940185547       0.1283633728027344       0.08069737842232304
0.1345286865234375        0.1140949249267578       0.04856417846679688      0.08659021746134155
0.1356316223144531        0.1139799652099609       0.04877669906616211      0.12723326941091023
0.1359068298339844        0.1136001358032227       0.04891825103759766      0.12555676815967926
0.1382330169677734        0.1106659698486328       0.04549045562744141      0.024268423050942557
0.1296425933837891        0.1127379760742187       0.04584183502197266      0.07105722445932343
0.1293135681152344        0.1127040405273438       0.04590848159790039      0.0677747913699572
0.1298182525634766        0.1128705215454102       0.04649817657470703      0.08956860263311232
0.1441927947998047        0.107802001953125        0.1310437774658203       0.03326556387083183
0.1342310180664062        0.1090941619873047       0.04897170639038086      0.021237100988743447
0.1394859771728516        0.1059956359863281       0.1282967071533203       0.012551665086649236
0.1401280975341797        0.1059933700561524       0.1283297119140625       0.014216477927153118
0.1359933166503906        0.1083120803833008       0.1277374114990234       0.028077039243543458
0.1364710693359375        0.1084700393676758       0.1270852203369141       0.030438533731222735
0.1382978210449219        0.1131294021606445       0.1279696960449219       0.10351483475211173
0.1357200469970703        0.1049576873779297       0.04716942214965821      0.042235894030558316
0.1357142333984375        0.1051212921142578       0.04798870849609375      0.06877564815286982
0.1358815307617187        0.1047548904418945       0.04765542984008789      0.04880260474615974
0.1363333435058594        0.1051451110839844       0.04737879943847657      0.04060378786774268
0.1355781860351563        0.1095854110717773       0.1305246124267578       0.04045288322987816
0.1297547454833984        0.1087804870605469       0.04502288818359375      0.01626526894683608
0.1428593444824219        0.1089414367675781       0.1277211151123047       0.029075952086116876
0.1427668914794922        0.108672477722168        0.1266856079101563       0.023831049711409157
0.1423647766113281        0.1083740692138672       0.1275495300292969       0.013186939615176016
0.1421320953369141        0.108925666809082        0.127327880859375        0.02683668029786065
0.1364425659179687        0.1122202301025391       0.04836553192138672      0.06474321364088685
0.1365872192382813        0.1127497406005859       0.04844889068603516      0.06018597009114541
0.1364307250976562        0.1123906860351563       0.04890068054199219      0.06121897672580743
0.1368026275634766        0.112184700012207        0.04856483459472656      0.06597876711648193
0.1351268768310547        0.1084196472167969       0.04918110275268555      0.026842375406826345
0.1355157775878906        0.1087114181518555       0.04945933151245117      0.02771388190484742
0.1370562744140625        0.1116077651977539       0.04847545242309571      0.06079648542457483
0.136704345703125         0.1112518692016602       0.04867724227905273      0.04375132373465297
0.1376478271484375        0.1109898681640625       0.04856755447387696      0.02880209711321394
0.1372156829833985        0.1074253311157227       0.13166845703125         0.040057212169467296
0.1374876251220703        0.1071941375732422       0.1314340972900391       0.05203848725800324
0.1369486541748047        0.1073914413452148       0.1312609405517578       0.031765558214386494
0.1358975067138672        0.1119541549682617       0.04903944778442383      0.06272555892847444
0.1360460205078125        0.1124449462890625       0.04847016906738282      0.0738010288406894
0.1365555267333984        0.1118510894775391       0.04888655853271485      0.055645719440422764
0.1353524780273438        0.108876091003418        0.04828311538696289      0.050467994890498497
0.13553173828125          0.1085995712280274       0.04887848663330079      0.033765001874351164
0.1350644226074219        0.1086003952026367       0.04866820144653321      0.03189957005517526
0.1354646911621094        0.10816259765625         0.04850727844238281      0.042217257088544236
0.1414862213134766        0.1023719253540039       0.127466064453125        0.018643473098184645
0.1414892272949219        0.1022896118164063       0.1278372497558594       0.017939004423127486
0.1401026916503906        0.1129018325805664       0.1273509063720703       0.10802896790781552
0.1399233245849609        0.1125793838500977       0.1270715789794922       0.09975003124657879
0.1403191528320313        0.1130222854614258       0.1265930938720703       0.08872985788484253
0.1406252593994141        0.112716926574707        0.1271783905029297       0.09314476845492348
0.1409846649169922        0.1052547225952148       0.130177734375           0.018548692148558404
0.141613037109375         0.1053172225952149       0.1307352752685547       0.01334951361352823
0.1438550872802734        0.1069811019897461       0.1305347595214844       0.045248078238472586
0.1374786071777344        0.1076863250732422       0.1319878997802734       0.04829028800998796
0.1372812805175781        0.1071321563720703       0.1321227111816406       0.04206225923951673
0.1377471466064453        0.1067177047729492       0.1321434173583984       0.04219175613202126
0.1374737091064453        0.1074126434326172       0.1325812377929688       0.037462131521288286
0.143982177734375         0.1070276336669922       0.1299985198974609       0.03546059362049158
0.1385112609863281        0.1105914993286133       0.04632241439819336      0.027697327882037822
0.1390704040527344        0.1105451354980469       0.04639592361450195      0.01982094479721416
0.1380241851806641        0.1070880966186523       0.1318360290527344       0.048926683368624616
0.1379776916503906        0.1075286254882813       0.1319960479736328       0.04169426935119279
0.1383566741943359        0.1069652481079102       0.1323293914794922       0.027944551720817147
0.1385106964111328        0.1072414703369141       0.1321403961181641       0.029612456615536516
0.1391909637451172        0.1132172698974609       0.1285612945556641       0.016846049528109117
0.1428620758056641        0.1097050094604492       0.1269126739501953       0.05182346850772463
0.1428920135498047        0.1093882369995117       0.1268833312988281       0.039882439379326194
0.1304112548828125        0.1090194091796875       0.0430555419921875       0.020384146513502968
0.1301978149414063        0.1087687377929688       0.0436876106262207       0.02048612941560247
0.1444592590332031        0.1069033966064453       0.1315444793701172       0.028175533981301987
0.1441753692626953        0.1066496047973633       0.1315389404296875       0.029162841753488416
0.1443845672607422        0.1074226608276367       0.1298695068359375       0.05292175149305346
0.1440654602050781        0.1074821853637695       0.1298484649658203       0.05808803089287853
0.1441937408447266        0.1077004547119141       0.1298082427978516       0.05281485208297306
0.1446907348632812        0.1065549468994141       0.1317875366210937       0.027075567274486085
0.1446477203369141        0.1072577743530273       0.131859848022461        0.023940690324249357
0.1372647552490234        0.1109702453613281       0.04977985382080078      0.03605262112847931
0.136999267578125         0.1111046447753906       0.05002151107788086      0.03575592111013004
0.1369302062988281        0.1108744430541992       0.04943066024780274      0.03379544689542376
0.1373527984619141        0.110257194519043        0.04964777755737305      0.021815402194979617
0.1337712707519531        0.1145851745605469       0.04719219589233398      0.03298760889993368
0.1335439605712891        0.1148193969726563       0.04737198638916016      0.029527150905857162
0.1339302062988281        0.1148590316772461       0.04742321395874024      0.05282914751592341
0.1411310272216797        0.1071271209716797       0.1260941009521484       0.048379749611245804
0.1411898193359375        0.1065819702148438       0.1262979583740234       0.057208608215772554
0.1416568756103516        0.1070695190429688       0.1257193298339844       0.042377888010606664
0.1365912170410156        0.1116273345947266       0.04830831146240235      0.0645979679062697
0.1362374420166016        0.1118401718139648       0.04849896240234375      0.06751882974610235
0.1394062957763672        0.1063855514526367       0.1321121520996094       0.006114970104305567
0.1391798248291016        0.1061516571044922       0.1325359039306641       0.011725435583688956
0.1352878723144531        0.1077397537231445       0.1299969940185547       0.023109565930695852
0.1353480377197266        0.1142604217529297       0.04854574584960938      0.10743758841690372
0.1337951507568359        0.1156326141357422       0.04702693557739258      0.026981303151979972
0.1339379119873047        0.1150328369140625       0.0469029655456543       0.02474016767411924
0.1332405700683594        0.1155014801025391       0.04659968566894531      0.024818694755841024
0.1354412689208984        0.1074934463500977       0.04611834716796875      0.0145858588587135
0.1348301239013672        0.1068396682739258       0.04646060180664063      0.012360372155637508
0.13079736328125          0.1120221405029297       0.04650723266601563      0.130278399172657
0.1311865997314453        0.1086705932617188       0.04607674026489258      0.014864450979970351
0.1305508575439453        0.1084931335449219       0.04627824020385742      0.012506266987423529
0.131288330078125         0.1078107223510742       0.04652833938598633      0.006620676330867972
0.1370213623046875        0.1129982986450195       0.04941528701782227      0.03924475238961483
0.1368134613037109        0.1123657150268555       0.04969837570190429      0.04617073208874285
0.1361858215332031        0.112529899597168        0.04949478912353516      0.05625216335428127
0.1371687316894531        0.1122536926269531       0.04916787719726563      0.049801362400506304
0.1444352722167969        0.1072193222045899       0.1320963897705078       0.02738884713411885
0.1356758728027344        0.1097374725341797       0.1281302795410156       0.05085789543307551
0.1355993041992188        0.1104563674926758       0.1287803955078125       0.07861399845992458
0.1361089019775391        0.109861457824707        0.1287383575439453       0.07165965906298163
0.1376380462646484        0.1128866958618164       0.1293082885742187       0.15341926717415186
0.1379003295898437        0.1126639404296875       0.1296334381103516       0.13276110620313997
0.1424790496826172        0.10299462890625         0.1287246856689453       0.023724344487971474
0.1382496337890625        0.1065732421875          0.1331015625             0.022648448953578204
0.1376084289550781        0.1068826217651367       0.1327902069091797       0.0354838778802032
0.1331725463867187        0.1145137329101562       0.04703795242309571      0.04599112290021207
0.1374011993408203        0.106792121887207        0.1324798583984375       0.045102504090098944
0.1376349182128906        0.1069089965820312       0.1325328979492187       0.03889144220249359
0.1379788970947266        0.1064170913696289       0.1328240356445312       0.0283648680733517
0.1382700958251953        0.1074363479614258       0.1324613037109375       0.030548062627215954
0.1337441711425781        0.1150535659790039       0.04772391510009766      0.06848347300655099
0.1407383728027344        0.1062008819580078       0.1312021179199219       0.024442425152424438
0.1411052093505859        0.1066874694824219       0.1310499877929688       0.01973918071573023
0.1403109130859375        0.1062952117919922       0.1322658233642578       0.018991204697321618
0.1406474609375           0.1064227447509766       0.132524169921875        0.026560183712537565
0.1403837432861328        0.1067746734619141       0.1325334167480469       0.011863612130517585
0.1369350738525391        0.1081145782470703       0.130917724609375        0.025282057353611113
0.1317942962646484        0.1085594253540039       0.04213349533081055      0.025782554570713528
0.1319881286621094        0.1087213592529297       0.04259479141235352      0.02822540379700468
0.1322554016113281        0.1085864562988281       0.04195169067382813      0.02168587288397061
0.1315984649658203        0.1088770446777344       0.0423221321105957       0.031230624162597705
0.1384698791503906        0.1111086120605469       0.04627441787719726      0.0260321445562888
0.1389928741455078        0.1109808578491211       0.04592319488525391      0.01593497591268383
0.1434586486816406        0.1085771560668945       0.1276539611816406       0.02906737183633636
0.1428894958496094        0.1080852966308594       0.1276788482666016       0.02445151190074291
0.1430596313476563        0.1083107223510742       0.1272115020751953       0.01902803483966101
0.1325482177734375        0.1147373428344727       0.0468539047241211       0.06440356265649888
0.1324638824462891        0.1152519683837891       0.04622057723999023      0.051660032865753276
0.1350511322021484        0.1074981079101563       0.04663789367675782      0.0131703905264727
0.1356180877685547        0.1081067886352539       0.04653398513793945      0.013826928786071498
0.1359638366699219        0.107574089050293        0.04660424041748047      0.012866564470164639
0.1432656402587891        0.1081157150268555       0.1280341033935547       0.03764405795447493
0.1400623168945312        0.1061088638305664       0.1320240173339844       0.0220910447196597
0.1397230834960937        0.105924201965332        0.1324753570556641       0.014169635574904908
0.1435337982177734        0.1081494598388672       0.1286430206298828       0.038925524884052674
0.1439931182861328        0.1083185958862305       0.128610107421875        0.04044399586468816
0.1435468139648438        0.1078799667358398       0.1282790069580078       0.03122732288518005
0.1328252258300781        0.1156044235229492       0.04682307052612305      0.03968936591404911
0.1364530487060547        0.1122184219360352       0.1300539093017578       0.06693419579429641
0.1433250122070313        0.1032675704956055       0.1295962524414062       0.012519222529316363
0.1429644165039063        0.1027378845214844       0.1294204406738281       0.020533104613669254
0.142748779296875         0.1030552215576172       0.1297316131591797       0.017044304330465773
0.1415486297607422        0.1061103286743164       0.1315660247802734       0.015380685752872552
0.1365158843994141        0.1064527740478516       0.1301312561035156       0.008447187969175525
0.1318589019775391        0.1151258544921875       0.04708964157104492      0.08373045474813007
0.1318707885742187        0.1155137557983398       0.04709432983398438      0.06447046857437505
0.1317688140869141        0.1153286666870117       0.04745697021484375      0.12620183632474477
0.1408704681396484        0.1068119430541992       0.1269202880859375       0.06226525698412319
0.1405753631591797        0.1077102432250977       0.12673974609375         0.07784068214175148
0.14048486328125          0.1070934982299805       0.1271571655273437       0.0531867831678799
0.1411970977783203        0.1074895706176758       0.126589599609375        0.04991177865947688
0.140743408203125         0.1025266418457031       0.1261454925537109       0.021346237957163592
0.1411004486083984        0.1022895355224609       0.1265870056152344       0.022764710029025026
0.1413911590576172        0.10264306640625         0.1262896270751953       0.018884539831486847
0.1305804290771485        0.1127887191772461       0.04540824890136719      0.0901594796082882
0.1437279052734375        0.1082891616821289       0.1279891662597656       0.031828559148048344
0.1434831237792969        0.1078605422973633       0.1275244750976562       0.028729620980308446
0.1325504913330078        0.1143786697387695       0.04723129653930664      0.09132857630932048
0.1374688262939453        0.1069595794677734       0.1317499084472656       0.05138201360222269
0.1370730285644531        0.1068388214111328       0.1320114593505859       0.044250575416628746
0.1344800109863281        0.1148619003295898       0.04810324096679688      0.12034069677336451
0.1345988922119141        0.1146639022827148       0.04790359497070312      0.12232398411697787
0.1346306915283203        0.1149407196044922       0.04758518600463867      0.10722474465074198
0.1348763732910156        0.1149215393066406       0.04800066375732422      0.1238624535721406
0.130963623046875         0.1142870483398438       0.04560158157348633      0.08023683157991449
0.1309388885498047        0.1137185287475586       0.04538253784179688      0.06899811245404357
0.1316618804931641        0.1139785614013672       0.04580600357055664      0.10091226936456515
0.1321622009277344        0.1138008270263672       0.04715277099609375      0.051262438599472444
0.1313793334960938        0.1139986267089844       0.0471594352722168       0.0932593102572463
0.1361091766357422        0.1051746139526367       0.04673975372314453      0.02675752232697955
0.136216064453125         0.1047513198852539       0.04691520309448242      0.03225039744367228
0.1365319213867187        0.105278450012207        0.04677100372314453      0.029460643065690854
0.1365545501708984        0.1115619735717773       0.1288979034423828       0.10018700710718562
0.1366502838134766        0.1116913833618164       0.1293963623046875       0.09499136182443947
0.1364375457763672        0.1121390533447266       0.1290057525634766       0.09983961241951746
0.1425727691650391        0.1027486419677734       0.1292348937988281       0.021509222812834357
0.1388041534423828        0.1063012313842773       0.1328796997070313       0.015871227343533675
0.1395292053222656        0.1060924606323242       0.1327579498291016       0.011011805613793507
0.1430262603759766        0.1040009918212891       0.1276073608398438       0.014946987905814802
0.1424996948242188        0.1038629608154297       0.1277335968017578       0.02013476673191127
0.1352554473876953        0.1083494262695313       0.1287359161376953       0.03618381514549339
0.1412428131103516        0.1036407470703125       0.1280275115966797       0.027740438354078686
0.1414238891601562        0.1035752334594727       0.1270694274902344       0.025200100222608143
0.1407425994873047        0.1037875213623047       0.1273582153320313       0.04588152025856399
0.1414449615478516        0.1041394348144531       0.1277776184082031       0.033541154916168624
0.1362466583251953        0.1124933471679688       0.1299741973876953       0.06811780531469354
0.1366584625244141        0.1127328872680664       0.1295338592529297       0.10716850848773336
0.1366572875976562        0.1125790786743164       0.1300330352783203       0.09245501022756707
0.1367160186767578        0.1123076171875          0.1295779418945313       0.10049007564331869
0.1320718536376953        0.1082809600830078       0.04290074920654297      0.035151719505390595
0.1394693450927735        0.1130024795532227       0.1274085998535156       0.13599191875965408
0.1396390533447266        0.1127179946899414       0.1277735443115234       0.12916562247518032
0.1412626342773438        0.1088801727294922       0.1256242370605469       0.049793200801394634
0.1415290069580078        0.1084492263793945       0.1253509979248047       0.041480752043196005
0.1385530853271484        0.1088983917236328       0.04410699462890625      0.04080181432391736
0.1387690887451172        0.1093737106323242       0.04439992904663086      0.030182011400656555
0.1390892639160156        0.1091198577880859       0.04408147430419922      0.022938974812291135
0.1388517608642578        0.1091284408569336       0.04384230041503907      0.03431976198517116
0.140928466796875         0.104917724609375        0.1293712310791016       0.01412754583244108
0.1354771423339844        0.1078348388671875       0.04400387191772461      0.01618036061760509
0.1360643463134766        0.1079999618530273       0.04414116287231445      0.011679576170768804
0.1312541961669922        0.1104982528686523       0.04672829055786133      0.05754017329105537
0.1305125274658203        0.1107815933227539       0.04645940017700195      0.07316469285033184
0.1372128295898438        0.1071167297363281       0.1309328002929687       0.033118600108739495
0.1369731597900391        0.1068501892089844       0.1314387817382812       0.0364826599319957
0.1385614471435547        0.1071073608398437       0.04345857620239258      0.024097721667401654
0.1383524475097656        0.1074132461547852       0.04388558197021485      0.039944027631626085
0.1299835052490234        0.1096996765136719       0.04604345703125         0.04111832526200614
0.1295973358154297        0.1084426727294922       0.04474146270751953      0.01268257024645623
0.1314959106445313        0.1146864013671875       0.04720656204223633      0.10413139959310325
0.1305011444091797        0.1130814590454102       0.04709575271606446      0.09956543083900724
0.130565170288086         0.1125694198608398       0.0470858268737793       0.11406418124250974
0.1305376739501953        0.112712043762207        0.0468127326965332       0.10992443522359206
0.1294999542236328        0.1091755447387695       0.04657351303100586      0.022629613093106626
0.1304952087402344        0.1078679351806641       0.04661455917358399      0.006073268293598547
0.129996826171875         0.1084355087280273       0.04670785903930664      0.011263243334167004
0.1446188201904297        0.1041899566650391       0.1305426788330078       0.008469152239946032
0.1418917388916016        0.1087212677001953       0.1265291748046875       0.03502940637448087
0.1411316375732422        0.1084771499633789       0.1268606719970703       0.04768022979894488
0.1412869415283203        0.1093779525756836       0.1268230285644531       0.05553159106346148
0.1403751068115234        0.1123343048095703       0.1274384918212891       0.11283737543014298
0.1367346343994141        0.1084054489135742       0.1292557525634766       0.04497350415052975
0.1371383819580078        0.1077770385742187       0.12947607421875         0.015314168783039516
0.1365653076171875        0.1079363021850586       0.1297888793945313       0.025749106023663412
0.1366899566650391        0.108959358215332        0.1274718475341797       0.027478972703825662
0.1365842742919922        0.1087696838378906       0.1278594512939453       0.03230703446717324
0.1370658569335937        0.1085047225952148       0.1276131439208985       0.034577143301032044
0.1370392150878906        0.109006217956543        0.1280614471435547       0.029047795906505247
0.1305334167480469        0.1077356262207031       0.04591695404052734      0.014871337475846838
0.1365989685058594        0.1093439636230469       0.1278125305175781       0.03492898871376472
0.1363323211669922        0.1092320709228516       0.1276248168945313       0.035043750831961144
0.1362648468017578        0.1091287002563477       0.1281050720214844       0.042166811357138255
0.1354298553466797        0.1087517242431641       0.05006690216064453      0.02359275946753847
0.1352340087890625        0.1079675674438477       0.04986128234863282      0.028505119776546413
0.1363617858886719        0.1044996185302734       0.04619629669189453      0.02032467212767986
0.1359188537597656        0.1045143585205078       0.04598316192626953      0.01818034826903153
0.1359137268066406        0.1040710220336914       0.046139404296875        0.021934158287485322
0.1360809173583984        0.1043470306396484       0.04662701797485352      0.028262458810038183
0.1336435241699219        0.1082245330810547       0.04236394882202148      0.007195747630282818
0.1364593658447266        0.1049661102294922       0.04757999420166015      0.04243991730998848
0.136743896484375         0.1050075073242187       0.04697285079956055      0.03247081291576589
0.1304625244140625        0.1097972564697266       0.04582809066772461      0.04977646029809537
0.1444080963134766        0.1069417495727539       0.1301808624267578       0.041737859701088766
0.1442822875976563        0.1068681106567383       0.1306417236328125       0.041400164599872606
0.1440875701904297        0.1065079650878906       0.1303273315429687       0.05482029804445114
0.1369346771240234        0.112534049987793        0.1292867736816406       0.12204262907514593
0.1370798187255859        0.1125319671630859       0.1288421325683594       0.14215595391360833
0.1369984283447266        0.1129950485229492       0.1290238800048828       0.12700927052634062
0.1372770690917969        0.1126761932373047       0.1292331848144531       0.1452245005349262
0.1365583190917969        0.1068139877319336       0.1311275787353516       0.028760323900823812
0.1429351196289063        0.1041923522949219       0.1290074157714844       0.02513188174764929
0.1327503356933594        0.1159937286376953       0.04652557373046875      0.032904063835324855
0.1324850158691406        0.1156771850585938       0.04661533355712891      0.0418524451434194
0.1360885467529297        0.1065498580932617       0.1286650085449219       0.010317168992811852
0.1375982818603516        0.1049892272949219       0.04521938705444336      0.009658308988078304
0.1358258056640625        0.1068379516601562       0.1286828918457031       0.011287796473885656
0.1355895538330078        0.1064344863891602       0.1290700378417969       0.005588642264706666
0.1371294860839844        0.108520866394043        0.1284095306396484       0.035464476319463846
0.1317314758300781        0.1084879455566406       0.04654069900512695      0.008009097357081359
0.1313690795898438        0.1082634124755859       0.04588882827758789      0.014512354830986571
0.1414415588378906        0.1019777679443359       0.1274068756103516       0.031460131227700694
0.1418570709228516        0.1023420867919922       0.1280216827392578       0.02326897255975078
0.1293878021240234        0.1085                   0.0466378059387207       0.011574626596957247
0.1359792022705078        0.1072200622558594       0.1313128051757813       0.026534495258409667
0.1352088317871094        0.1077731094360352       0.04462662506103516      0.016417042410935508
0.1348147888183594        0.1079199371337891       0.04510966110229492      0.017716406741968015
0.1346324005126953        0.107308967590332        0.04455171203613281      0.0188564183876677
0.1346359405517578        0.1072933197021484       0.04531669998168945      0.018857216520646782
0.1363389892578125        0.1052063064575195       0.04605956649780273      0.02054186810460101
0.1369960174560547        0.1055435943603516       0.04630771255493164      0.015105689985153211
0.1366644592285156        0.1053956069946289       0.0454377326965332       0.014233153353617335
0.1405057220458985        0.1031719970703125       0.1272154846191406       0.031577480350588896
0.1360856781005859        0.1084036865234375       0.1281987457275391       0.03225034906365555
0.1360471954345703        0.107971321105957        0.1283230743408203       0.025855902573488
0.1364852142333984        0.1083069076538086       0.1279791259765625       0.02849809430426336
0.1405190277099609        0.1064287338256836       0.1313397979736328       0.030276169982529424
0.1403191528320313        0.1061262054443359       0.1315568389892578       0.03362204222073642
0.1306244506835937        0.1094801788330078       0.04385540390014649      0.019967372089310886
0.1301482238769531        0.1092666625976563       0.04344897842407227      0.018233576496779084
0.1305464019775391        0.1097031707763672       0.04347056579589844      0.01916444184175664
0.1428210144042969        0.1098544845581055       0.1265468902587891       0.060903960208960384
0.1424358367919922        0.1097750625610352       0.1265249481201172       0.06142802231784677
0.1417126159667969        0.1090376434326172       0.1258126525878906       0.04519322046054443
0.1420010833740235        0.1092312240600586       0.1252763366699219       0.04424818134578369
0.1416066589355469        0.1094529724121094       0.1253357238769531       0.05195244442330757
0.1414678039550781        0.1120229187011719       0.1268892517089844       0.12655763786720908
0.1411457061767578        0.112447151184082        0.1264109649658203       0.10367404788876704
0.1413879547119141        0.112574348449707        0.1268647918701172       0.11473272718518067
0.1417813568115234        0.1124438552856445       0.12635498046875         0.08423855842643087
0.1365789947509766        0.1126365585327148       0.1291023406982422       0.10284166828961372
0.1413496704101563        0.1110970458984375       0.1256046142578125       0.07631520772934897
0.1421602325439453        0.1108589019775391       0.1265376586914063       0.08494446898495384
0.1412487487792969        0.1105820770263672       0.1265077972412109       0.08504998680626286
0.1366916198730469        0.1048976898193359       0.04631622314453125      0.020612186735336657
0.1415979766845703        0.1056844711303711       0.1314471435546875       0.015999724899692164
0.1415018920898438        0.1060823822021484       0.1320337219238281       0.014882790387518543
0.1438434143066406        0.1065297622680664       0.1309151763916016       0.040034617914575146
0.1440242767333984        0.1086933441162109       0.1280774993896484       0.03188247192522496
0.1446385345458985        0.1084492645263672       0.1285167388916016       0.042597776627396944
0.1440574340820313        0.1079091262817383       0.1281641693115234       0.03449191638412738
0.1401879425048828        0.1060573425292969       0.1289202117919922       0.016305065179323272
0.1396849212646484        0.1067427444458008       0.1285019836425781       0.018208154479606928
0.1404520416259766        0.1066441802978516       0.1284979095458984       0.023859743074361714
0.1430518035888672        0.1080602645874024       0.1260113220214844       0.010620921950905523
0.1434932250976562        0.1085540924072266       0.1262804107666016       0.020867086851917224
0.1433990631103516        0.1081620407104492       0.1263880157470703       0.014704332876040125
0.135246078491211         0.1046189727783203       0.04763274383544922      0.06451995106260214
0.1373660430908203        0.1069060668945312       0.04390886306762695      0.020826844691839916
0.1429859771728516        0.1086790466308594       0.1257903442382813       0.025064027658597852
0.1425167999267578        0.1074264907836914       0.1265134735107422       0.014901412645902203
0.1418783874511719        0.1071730804443359       0.1264334869384766       0.042846235108438754
0.1416274871826172        0.1113055801391602       0.1253260955810547       0.06948445499694597
0.1422721862792969        0.1113612594604492       0.125289306640625        0.066993635297216
0.1420872344970703        0.1109006500244141       0.1251844329833984       0.04620832065928561
0.1364639587402344        0.1119926452636719       0.1305797424316406       0.03842900794482163
0.1415980529785156        0.1109266586303711       0.1266462707519531       0.0952746722988705
0.1298402862548828        0.1108134536743164       0.04596722030639649      0.06411739113563174
0.1296718139648438        0.1115214004516602       0.04717163848876953      0.07496777388675678
0.1301278686523437        0.1110632629394531       0.04715726470947266      0.0660044985308838
0.1309043579101563        0.1131584320068359       0.04697409057617188      0.11477377910478272
0.1295                    0.1105                   0.04725                  0.055297311151884423
0.1300127868652344        0.11034326171875         0.04716905212402344      0.05390774224193028
0.1403051147460938        0.1128461303710938       0.1278765563964844       0.11727248676695794
0.1295455322265625        0.1079653091430664       0.04652627563476563      0.004979834644834358
0.1293840637207031        0.1112621078491211       0.04641315460205078      0.06433432790886938
0.1303934020996094        0.1134122772216797       0.04541213607788086      0.08715720466795895
0.1302127380371094        0.1131179275512695       0.04591746520996094      0.08873133940164206
0.1296298828125           0.1130330810546875       0.04550460815429688      0.06523709261843548
0.1368105010986328        0.1041829452514648       0.04619377899169922      0.018200033026747855
0.1366318359375           0.1044702529907227       0.04692234039306641      0.029932531463254943
0.1413254241943359        0.107620361328125        0.126900634765625        0.0448525343237654
0.1346453247070312        0.1084487533569336       0.04554930114746094      0.019114836142239935
0.134288818359375         0.1079863815307617       0.04574637603759766      0.020947261341152885
0.1429314422607422        0.1096444320678711       0.1262293701171875       0.05381896739775538
0.1343760223388672        0.1151998443603516       0.04795950317382813      0.13658817339473162
0.1328292541503906        0.1158165740966797       0.04742403030395508      0.04957708094866609
0.1312595672607422        0.1081178665161133       0.04426218032836914      0.02058861988309564
0.1313548431396484        0.1087557983398438       0.04401567077636719      0.02623770174964434
0.1400539703369141        0.1064726333618164       0.1326309356689453       0.00924224683521243
0.1405243225097656        0.1065538787841797       0.1329148101806641       0.038815327610136535
0.1403412780761719        0.106214225769043        0.1328169708251953       0.014418452906129661
0.1377260589599609        0.1051435012817383       0.04444615936279297      0.007568304405707639
0.1372042999267578        0.105152458190918        0.04480419540405273      0.007869526457619574
0.1373531341552734        0.104795654296875        0.0445934944152832       0.012844740879270348
0.1355945129394531        0.1079149017333984       0.1290107116699219       0.028871317744910863
0.1418859252929688        0.1034561538696289       0.12872119140625         0.023228404681802463
0.1414165649414063        0.1032214431762695       0.1285146179199219       0.015831293058305208
0.1415718383789062        0.1038036041259766       0.1283591156005859       0.021744032090375218
0.1407620239257812        0.1126203918457031       0.1276593017578125       0.10016746236521944
0.1371619720458984        0.1053475494384766       0.0451579704284668       0.009186754414788566
0.1414527893066406        0.1127527160644531       0.1261617126464844       0.11560711376127783
0.1409653930664063        0.1130337753295898       0.1260552368164063       0.0752744820407055
0.1412509155273438        0.1124599761962891       0.125773193359375        0.10543383183627622
0.1332201843261719        0.1160214920043945       0.04707554244995117      0.05628326212225146
0.1415928649902344        0.1120953750610352       0.1260751800537109       0.08407348707795172
0.1420315856933594        0.1117385482788086       0.1265580291748047       0.07386855238499923
0.1306403045654297        0.1134289321899414       0.04601638031005859      0.09159393147647597
0.1386436157226563        0.1097091445922852       0.04473260879516602      0.030903253962758448
0.1381353302001953        0.1110625610351563       0.04743640518188477      0.029347557985691285
0.1405251159667969        0.1076134185791016       0.1259832153320312       0.06571953074072936
0.1407446594238281        0.1071378555297852       0.1265449523925781       0.05065824630338925
0.1438915863037109        0.1085474624633789       0.1298622436523438       0.039371134539856384
0.133454833984375         0.1081216125488281       0.04185281753540039      0.011808437289962188
0.1334742279052734        0.1084519882202148       0.04187306213378907      0.009771010065313784
0.1387939453125           0.1090270538330078       0.04498083114624023      0.034390222071698465
0.1387371520996094        0.1104033660888672       0.04567917251586914      0.025112642058109775
0.1390381469726563        0.1105710067749024       0.0452352409362793       0.024131433165791537
0.1443878326416016        0.1091073150634766       0.1296414184570313       0.036516431816169724
0.1446817474365234        0.1089146881103516       0.1291041717529297       0.041109115389957915
0.1392767639160156        0.1137648544311523       0.1280633850097656       0.0981772559021631
0.1397494964599609        0.1141116638183594       0.1279543304443359       0.13427124541540644
0.1357840118408203        0.1078941192626953       0.1285753173828125       0.02590626851034365
0.1423886413574219        0.1094322052001953       0.1269849090576172       0.05092859358415948
0.1384128112792969        0.1110500717163086       0.04572880935668945      0.018083879802641808
0.1390823364257812        0.1090592803955078       0.04449594116210938      0.02825385940665831
0.1369654998779297        0.1089557342529297       0.04953495025634766      0.016722997337355994
0.1361074829101563        0.1090975112915039       0.04940851974487305      0.025773846687699387
0.1366636810302734        0.109453125              0.04973060989379883      0.02489022311683454
0.1365282592773437        0.1093750152587891       0.04930292129516602      0.022978529622411342
0.1391485748291016        0.1099104766845703       0.04559421157836914      0.025729510874988745
0.1358406219482422        0.1082032699584961       0.04515492630004883      0.014148804981810223
0.1360900115966797        0.1079716186523438       0.04577931594848633      0.01288750508112225
0.1354933319091797        0.1076205520629883       0.04536223602294922      0.015413491648973156
0.1348062744140625        0.1078062133789063       0.04321092224121094      0.015658128303446917
0.1346038818359375        0.1073278045654297       0.04355366134643555      0.018410657981429226
0.1342762756347656        0.1076234741210938       0.04353067398071289      0.021349681625270036
0.134624008178711         0.1143195190429687       0.04793088150024414      0.1478641439028743
0.1348869018554688        0.1083685913085937       0.0435274772644043       0.021382404534036465
0.1341264343261719        0.1150994186401367       0.0476392707824707       0.0776822875068851
0.1434263458251953        0.1088895111083984       0.1284755096435547       0.03950035117717009
0.1352470703125           0.1041103897094727       0.04775511550903321      0.047146745828105345
0.1348904876708985        0.1044879379272461       0.04807401657104492      0.04967872855789601
0.1372908477783203        0.1101029891967773       0.04782201766967774      0.014330327287270664
0.1369558715820313        0.1125305709838867       0.1296417694091797       0.11901243084576597
0.1405556335449219        0.10714501953125         0.1255320281982422       0.0539643587688593
0.1326687164306641        0.1140399856567383       0.04701227569580078      0.08822607508112025
0.1416947021484375        0.1119345016479492       0.1253820648193359       0.06071778516807695
0.1417893218994141        0.111570182800293        0.1258717498779297       0.07557453641692853
0.1412566986083984        0.1080257110595703       0.127035629272461        0.046054083401231086
0.133271240234375         0.1078458480834961       0.0421229362487793       0.010391048134513978
0.1419549865722656        0.104174430847168        0.1281224975585938       0.02368440288884458
0.1423875885009766        0.103457160949707        0.1273179168701172       0.02098085286268576
0.1383252410888672        0.1089977951049805       0.04442891311645508      0.03905613462658273
0.1381991119384766        0.1085756607055664       0.04422540283203125      0.045296789328125885
0.1410815582275391        0.1078746719360352       0.1268011169433594       0.050503395768057055
0.1373443603515625        0.1058526306152344       0.04346844482421875      0.014511331459595427
0.1376596984863281        0.1061262283325195       0.04356670761108399      0.01588792166838992
0.1375361938476563        0.1055153656005859       0.04348849487304687      0.019193852605411378
0.1374973907470703        0.1061213684082031       0.0429752311706543       0.02242670802444962
0.14361328125             0.1029975662231445       0.1298548736572266       0.012631353893958714
0.1433326110839844        0.1029130859375          0.1299738159179687       0.014558079188892847
0.1415516662597656        0.1104263305664063       0.1270594787597656       0.07805121464327484
0.1415814361572266        0.109824821472168        0.1270615692138672       0.06804498200481053
0.1413063201904297        0.1101348114013672       0.1268201751708984       0.07363691238139941
0.1416446533203125        0.1102785491943359       0.1266492004394531       0.0736310788490429
0.1408393096923828        0.1130160217285156       0.1268038024902344       0.07843903542211947
0.1405541076660156        0.1125518264770508       0.12631640625            0.08900790272477654
0.1435445556640625        0.1086263961791992       0.1270074157714844       0.022077909461573838
0.1440682067871094        0.1089420394897461       0.1270214080810547       0.019579586408752493
0.144076416015625         0.1084916458129883       0.1266613159179688       0.015283347896957287
0.1450512847900391        0.1077024078369141       0.1304011993408203       0.03009069975047496
0.1448584136962891        0.1078583602905274       0.1298042449951172       0.03958447952300923
0.1414491577148438        0.1072623519897461       0.1269483489990234       0.05404658677641279
0.1409994049072266        0.1074767532348633       0.1270836791992188       0.06185453072788594
0.1413771057128906        0.1118150634765625       0.1255716094970703       0.0752449835497097
0.1414634399414063        0.1115171432495117       0.1265088043212891       0.10528551280707713
0.1417622222900391        0.1096382904052734       0.126554443359375        0.058992876208553764
0.1421485443115234        0.112009880065918        0.1259948577880859       0.06707564317640843
0.1329206390380859        0.1084875183105469       0.04194530868530273      0.013053677780047889
0.1327328948974609        0.1081167221069336       0.04186598968505859      0.019631240673161028
0.1420244293212891        0.1027827072143555       0.1283328857421875       0.02290157406944758
0.1419681091308594        0.1028896636962891       0.1287380065917969       0.02453156587283195
0.1340372467041016        0.1081733322143555       0.04196982192993164      0.011475108542264505
0.1419679870605469        0.1036893615722656       0.1264745635986328       0.02004223161761468
0.1368251647949219        0.1128631134033203       0.0487971305847168       0.05244180827930188
0.1364863739013672        0.1132599792480469       0.04956037139892578      0.04517013307405249
0.1354993591308594        0.1133235702514648       0.04858762359619141      0.16296747228442754
0.1382045440673828        0.1137919921875          0.1272884063720703       0.23384940431054435
0.1386866455078125        0.1137596435546875       0.1278369445800781       0.11013299470617609
0.1388610076904297        0.1139426040649414       0.1272380065917969       0.19977721082909097
0.1380620880126953        0.1140286331176758       0.1277923583984375       0.17246818551197535
0.138525634765625         0.1054647979736328       0.12851611328125         0.009669227197555582
0.1371347045898438        0.1126141891479492       0.04992493438720703      0.03513640055564621
0.1368739318847656        0.1127752151489258       0.05011305999755859      0.033813472966578315
0.1367914733886719        0.1133587875366211       0.04988328552246094      0.03902421352686693
0.1436564331054687        0.1032466812133789       0.1292277679443359       0.013181572705882997
0.1427220458984375        0.1095644683837891       0.1256128387451172       0.05097088617028943
0.1416761779785156        0.1026597366333008       0.1279469757080078       0.020028135385533656
0.1409452514648437        0.104312629699707        0.1274239196777344       0.05725152192646384
0.1346980895996094        0.1078393630981445       0.04455191040039062      0.018215457693224715
0.1343365936279297        0.1079229049682617       0.04404834365844727      0.02121171730869999
0.1347674102783203        0.109396484375           0.04904714584350586      0.03590824442556302
0.1351468811035156        0.1089237899780273       0.04888500595092773      0.032899068643736956
0.1346698303222656        0.1089677658081055       0.04861317825317383      0.035279979113363655
0.1360444641113281        0.1107177352905273       0.04964321899414063      0.0360203838311629
0.1360070495605469        0.1098698501586914       0.04971731567382812      0.034027543275072285
0.1357921752929687        0.1108202209472656       0.04935867309570312      0.03913747760545586
0.1362494201660156        0.1104389495849609       0.04905283737182618      0.030573068305203434
0.1354903717041016        0.1092664566040039       0.04903948211669922      0.03162337491956984
0.1357842407226562        0.1096922760009766       0.04826860427856446      0.028448322394076336
0.1351055908203125        0.1095851821899414       0.04866732406616211      0.0358823793822261
0.135823974609375         0.1098809814453125       0.04889502334594727      0.030226830376636166
0.1387918548583984        0.1085234146118164       0.04407352066040039      0.05113213086802068
0.1320041961669922        0.1086113586425781       0.04359428405761719      0.036802484697864575
0.1325564270019531        0.1085744934082031       0.04315800476074219      0.035760782689961426
0.1418936462402344        0.1096613006591797       0.1256343994140625       0.05506207395712592
0.1420281829833984        0.1100106506347656       0.1252771759033203       0.06286450784460239
0.1357196807861328        0.1103469772338867       0.04853231811523438      0.030213828594788977
0.1354800872802734        0.1072817306518555       0.04404400253295899      0.01808357980315402
0.1352797698974609        0.1099028015136719       0.04898258972167969      0.03623855156251572
0.1309859161376953        0.112803825378418        0.0466213264465332       0.1246929505595892
0.1307357025146484        0.1122815017700195       0.04690556716918946      0.11466053154784102
0.1361596984863281        0.109329704284668        0.04886606979370117      0.025241924460894197
0.1375594177246094        0.105017463684082        0.04404690933227539      0.017435841071846377
0.1354151458740235        0.1073780822753906       0.04318797683715821      0.01381833471962784
0.1345857391357422        0.1074077453613281       0.04276621627807618      0.0167427700004282
0.1393128662109375        0.1143529434204102       0.127628173828125        0.23873794841535081
0.1390183868408203        0.1135432357788086       0.1276183319091797       0.16075479955492195
0.1358521575927734        0.1137929306030274       0.04849126434326172      0.14766083916388534
0.1353201599121094        0.1138534545898438       0.04857464981079102      0.11750642487366161
0.1354688568115234        0.114101936340332        0.0482862777709961       0.1359568492594698
0.1354601440429687        0.1136502990722656       0.04835007476806641      0.13912863565133365
0.1417442321777344        0.1042191390991211       0.1273978881835938       0.027092211490166263
0.1425170745849609        0.1041746520996094       0.1274349060058594       0.020542169515141814
0.1421036529541016        0.1038891906738281       0.1271154327392578       0.023161066101366628
0.1419899291992187        0.1041255722045898       0.126694076538086        0.023362990661025325
0.1416315155029297        0.1091264190673828       0.1271127471923828       0.04538740330769205
0.1354040985107422        0.1044205169677734       0.04908914947509765      0.029836686454476534
0.1309298706054688        0.1101601486206055       0.04623347091674805      0.08847735452348607
0.1380085906982422        0.1080755844116211       0.04366384506225586      0.04555254327729773
0.1378376922607422        0.1083951873779297       0.04393956756591797      0.05613703100798654
0.1376161651611328        0.1077300415039062       0.04369829177856446      0.04018858857931356
0.1380872955322266        0.1079634704589844       0.04417750549316406      0.0649986075203694
0.1343327941894531        0.1146126937866211       0.04733453369140625      0.07426223738366464
0.1377537994384766        0.1064969482421875       0.04381444549560547      0.01973059321666675
0.1375519104003906        0.1065378646850586       0.04420479202270508      0.022169104206014815
0.1378716735839844        0.1071861953735352       0.0441297378540039       0.031752923793283164
0.1357923583984375        0.1042519683837891       0.04872544860839844      0.017474683523596997
0.1304922027587891        0.1105482025146484       0.04593014526367187      0.07221090417107726
0.1366590881347656        0.1103585357666016       0.04976877593994141      0.031189001294038614
0.1306735534667969        0.1102360382080078       0.04653392028808594      0.06974415397040175
0.1362986755371094        0.1097588424682617       0.1281734619140625       0.058802221771102656
0.1359640655517578        0.1087887420654297       0.1274617919921875       0.03223483843370748
0.1421290893554688        0.1099718322753906       0.1267837371826172       0.07724825092291587
0.1415390014648437        0.1111484680175781       0.1269704742431641       0.10271867279776951
0.1350700073242188        0.1140320587158203       0.04820633697509766      0.11705638147662976
0.1351081237792969        0.1135077667236328       0.04841867065429688      0.08415337117714587
0.1365425109863281        0.1050621566772461       0.04489667510986328      0.012736041448618852
0.1380739898681641        0.1078637084960938       0.04340281677246094      0.03748041719546836
0.1384197235107422        0.1082663269042969       0.04334988784790039      0.042954185431115885
0.1386210021972656        0.1079548950195312       0.04361509704589844      0.0487827331314785
0.1372272033691406        0.1058894653320313       0.0450071907043457       0.004627496113402886
0.1374917907714844        0.1061589889526367       0.04448353958129883      0.011234024927680327
0.1369526214599609        0.1056559143066406       0.04478115844726563      0.005492106229285667
0.1423358306884766        0.1099455337524414       0.1258475189208984       0.05942202397532191
0.1427583465576172        0.1027643661499024       0.1289806518554688       0.020452838638310163
0.1424337615966797        0.1024469223022461       0.1287624816894531       0.030493480608827606
0.1365064697265625        0.1103950881958008       0.04780797958374024      0.014381433629793945
0.1370280609130859        0.110412467956543        0.04884557723999024      0.02157243525475018
0.1424977722167969        0.1026729049682617       0.128171142578125        0.023961392149639802
0.1356732635498047        0.1045941390991211       0.04817647933959961      0.0390738602132736
0.1376034698486328        0.1104188995361328       0.04847849655151367      0.016766313831688952
0.1377447967529297        0.1101284561157227       0.04896897888183594      0.01261484452326913
0.1375735321044922        0.106671142578125        0.0429106330871582       0.02240006308355461
0.1366478576660156        0.1134874725341797       0.04914508819580078      0.05587202724426969
0.1363506774902344        0.1133313827514648       0.04856402206420898      0.08601914257592784
0.1312923736572266        0.1094523696899414       0.04591279983520508      0.030308109391790208
0.1313076019287109        0.1097581481933594       0.04651486968994141      0.04423532727763413
0.1308039855957031        0.1091280746459961       0.04602672195434571      0.024041979272597585
0.1315140228271484        0.1091707458496094       0.0465051155090332       0.02169965616384285
0.1347555389404297        0.1138059921264648       0.04850106811523438      0.09435015981921521
0.1380561828613281        0.1082793960571289       0.04321878814697266      0.03797085579251805
0.143448226928711         0.1041318435668945       0.1292259521484375       0.014270364167292894
0.137652328491211         0.1072194290161133       0.1318073425292969       0.048840674761815306
0.1316785125732422        0.1085688781738281       0.04410525512695312      0.032659851804422005
0.1362677917480469        0.1040766983032227       0.04706834030151368      0.03479725365270729
0.1388744354248047        0.110217658996582        0.04463285064697266      0.02746786987165358
0.1384990386962891        0.1096714248657227       0.04409383392333985      0.02824487546858493
0.1444711303710937        0.1077948837280273       0.1293744506835937       0.05254070899728709
0.1379646148681641        0.1063258056640625       0.04419025421142578      0.01986633226247711
0.1323328247070313        0.1158488540649414       0.046886962890625        0.04586900294583832
0.1365888977050781        0.1098499984741211       0.04897375106811524      0.02160819400034495
0.1290910491943359        0.1111193923950195       0.04720129776000977      0.04348637806276798
0.129                     0.1105                   0.04725                  0.03415060201856335
0.138507568359375         0.1101287155151367       0.04455717086791992      0.029331656782417316
0.1385128021240234        0.11061376953125         0.04504260635375976      0.02556780337834953
0.1309460601806641        0.1135904693603516       0.04706484603881836      0.12285265796743998
0.1378778228759766        0.1084315032958984       0.04352966690063477      0.046283531203775936
0.1384051818847656        0.1088501892089844       0.04364650726318359      0.050536053087440365
0.1383141326904297        0.1083928756713867       0.04384764862060547      0.04880729210665306
0.1439604797363281        0.1085710906982422       0.1274864654541016       0.025869885295462965
0.1354407348632813        0.1078377838134766       0.04919572067260742      0.03418671767824532
0.1357332305908203        0.1082139892578125       0.04972292709350586      0.028123613573952738
0.1349083251953125        0.1086049728393555       0.04589400482177734      0.016958859215463258
0.1350674133300781        0.1085574951171875       0.04652641296386719      0.01458479886860168
0.1304529876708984        0.1120884704589844       0.04685426712036133      0.12448310959885409
0.1338324890136719        0.1086501007080078       0.04282439422607422      0.0048102484197728316
0.1333172912597656        0.1083478698730469       0.0427108039855957       0.00753691091023331
0.1379295043945312        0.113081413269043        0.1284009857177734       0.18940926163844365
0.1388099670410156        0.1144592895507812       0.1279832763671875       0.07113983070521125
0.1411750335693359        0.111276252746582        0.1264724731445312       0.122563488750489
0.1412955780029297        0.110930534362793        0.1269154663085938       0.11540342849765522
0.1409805755615234        0.1114559783935547       0.1269497680664063       0.13828958668782268
0.1289170837402344        0.1112711715698242       0.04642680358886719      0.061864098386908824
0.1376694946289063        0.10598291015625         0.04412568283081054      0.013135493390215391
0.1380423736572266        0.1055045623779297       0.04399474334716797      0.012747857755134453
0.1364066009521484        0.1038996429443359       0.04642788314819336      0.022363304127949478
0.1360980072021484        0.1039115219116211       0.04626716232299805      0.020782667705466835
0.1411177215576172        0.1119087524414063       0.1260373077392578       0.11122524541332368
0.1408848419189453        0.1118768844604492       0.1265670623779297       0.12291218132647845
0.1355264587402344        0.1039212417602539       0.04799984741210937      0.04075792181527672
0.1379633026123047        0.1089576187133789       0.04401783752441406      0.04362082010406188
0.1376748199462891        0.1096353149414063       0.0482656364440918       0.006873227137785664
0.1379960174560547        0.1124305572509766       0.1294228973388672       0.1306457591112641
0.139867431640625         0.1059561614990234       0.1298265228271484       0.022015713489262005
0.1403700256347656        0.1060021514892578       0.1295738067626953       0.018379049930530977
0.1397938385009766        0.1064849700927734       0.1291977691650391       0.019299925120273134
0.1400647583007812        0.1062823791503906       0.1298597106933594       0.017842645784530778
0.1368429260253906        0.1109250259399414       0.129800537109375        0.07472435969637616
0.1384676818847656        0.1101004104614258       0.0468654670715332       0.03840090831376598
0.1389263610839844        0.1099591751098633       0.04614488983154297      0.027761211685306982
0.1368196258544922        0.1097576675415039       0.04834175872802735      0.011575076218496226
0.1355139465332031        0.1069477844238281       0.04506808853149414      0.014703064337615143
0.1356446685791016        0.1043121948242187       0.04770302963256836      0.04487650320513484
0.1354411315917969        0.1041197814941406       0.04709297943115234      0.03762725140429006
0.1355662841796875        0.1039181823730469       0.04738232421875         0.037205437256476626
0.13694677734375          0.1120131378173828       0.0500770263671875       0.05127199234196153
0.1363771514892578        0.112008544921875        0.04967727279663086      0.056665197271565666
0.1368451385498047        0.1115751953125          0.04952730560302734      0.04637307753767776
0.1397849884033203        0.1059205856323242       0.1291339721679688       0.015762342342126916
0.1392949523925781        0.1060522232055664       0.1291060943603516       0.01848772225681388
0.1430554046630859        0.107735481262207        0.1269319152832031       0.00842224424547332
0.1310516204833984        0.1143324661254883       0.04629605865478516      0.09898691839079773
0.1394265289306641        0.1060113906860352       0.1294530334472656       0.012421131494407633
0.143905990600586         0.1080163269042969       0.1272830047607422       0.023360554168451196
0.1443869476318359        0.1081944885253906       0.1278470001220703       0.025599922789741176
0.1406454315185547        0.1060735702514648       0.1287411499023438       0.016298700746353055
0.1405399627685547        0.1066626358032227       0.1291240844726562       0.01748837219284346
0.1424941864013672        0.1102234802246094       0.1264299011230469       0.07875773894822785
0.1424451446533203        0.1096472930908203       0.1253581695556641       0.053018834437922706
0.1380922546386719        0.110276481628418        0.04658867645263672      0.03669745247962794
0.1381649322509766        0.1098057327270508       0.04640446853637695      0.044516482498139234
0.1371334533691406        0.1056809005737305       0.04551162719726563      0.012367510107676545
0.1376508178710938        0.1104789047241211       0.04923515319824219      0.017508730915332383
0.1372811889648438        0.1113503646850586       0.04909886169433594      0.04859574361616408
0.1364908599853516        0.1112685165405273       0.0498025016784668       0.03934898139461709
0.1310751037597656        0.1125114669799805       0.04603433609008789      0.1084649985315294
0.1354455108642578        0.1143717803955078       0.04798506927490234      0.03801546917664409
0.1355326843261719        0.1146078567504883       0.0481629867553711       0.052807270593475945
0.1395258636474609        0.113529670715332        0.1285962371826172       0.04240399888141677
0.1394116821289063        0.1141958160400391       0.1284239501953125       0.12436558949255785
0.1398649444580078        0.1137662658691406       0.1282869262695313       0.09296147839551543
0.1424211730957031        0.1041688995361328       0.1285767669677735       0.02288707236346752
0.1388253326416016        0.1141275329589844       0.1282538909912109       0.09676525546099217
0.1389399108886719        0.1141553497314453       0.1287034301757813       0.12947640052411866
0.1432028961181641        0.1090897216796875       0.1262607879638672       0.032030875544295734
0.1302657165527344        0.1133723068237305       0.04685275268554687      0.09200352834833914
0.1415002136230469        0.1054435806274414       0.1284595489501953       0.011488588290693678
0.1408323516845703        0.1055799789428711       0.1283733215332031       0.0122805843347571
0.1354778594970703        0.10831884765625         0.0459504623413086       0.015286550374172507
0.144457275390625         0.1064562683105469       0.1304638519287109       0.04547356068706878
0.1352756805419922        0.1136781005859375       0.04890616226196289      0.13160966296662127
0.1369757690429688        0.1076362686157227       0.1321234741210938       0.03931742429608359
0.1339314422607422        0.1080259399414062       0.04326117706298828      0.014886186569867746
0.1359324493408203        0.1063531188964844       0.1296414794921875       0.00549371770215776
0.1365072937011719        0.1068874435424805       0.1317671356201172       0.02577625766550455
0.1407630462646484        0.1119362258911133       0.1270307312011719       0.12662796111590352
0.1410059509277344        0.1118344116210938       0.1272976989746094       0.11692180583394854
0.1409337310791016        0.1122953643798828       0.1269205627441406       0.1042505327405029
0.1369574127197266        0.1108763732910156       0.1293670349121094       0.08019665918766453
0.1451005249023438        0.1082279815673828       0.1300694122314453       0.028744731894813767
0.1449844055175781        0.108564094543457        0.1294551696777344       0.03337668066283309
0.1352070159912109        0.1064744567871094       0.1294977264404297       0.020142963236925878
0.136887939453125         0.1072168960571289       0.1319008026123047       0.03503103572768384
0.1363984069824219        0.1075124282836914       0.1320326080322266       0.025665466547444313
0.1439676666259766        0.1038874435424805       0.1296802673339844       0.00771016227539421
0.144037582397461         0.103404052734375        0.1300038757324219       0.007746169289084466
0.1411013031005859        0.1118190231323242       0.1268900451660156       0.1267722109807448
0.1384113311767578        0.1136366195678711       0.1283360748291016       0.1175494938289694
0.1381587829589844        0.1136869888305664       0.1290350799560547       0.17062047768825667
0.1378445587158203        0.1134655075073242       0.1286305541992188       0.19308514158582318
0.1304583587646485        0.1099587554931641       0.04404119491577149      0.0176292183228896
0.1312341766357422        0.1132471389770508       0.04562421798706055      0.08648343797096819
0.1412772369384766        0.1050997314453125       0.1292728424072266       0.015283038993005654
0.1409646453857422        0.1037055816650391       0.1255299530029297       0.01460796402672092
0.1414100189208984        0.1039655990600586       0.1259920196533203       0.021806204922506987
0.1393728790283203        0.1132786026000977       0.1279493713378906       0.09585205937589727
0.1424067230224609        0.1077145233154297       0.1273325042724609       0.006298398459876946
0.1379387969970703        0.1108049926757813       0.04635720825195313      0.03375276049860959
0.1350277099609375        0.1038991546630859       0.04887268829345703      0.02100646057554267
0.1348809967041016        0.1045030288696289       0.04876399993896485      0.04036001461884987
0.1332227783203125        0.1156208724975586       0.04721955108642578      0.04454820926061672
0.1388596343994141        0.1133433380126953       0.128019271850586        0.07135353445968075
0.1390471343994141        0.1130433197021484       0.1277445983886719       0.11144502632417952
0.1383473968505859        0.1145480117797852       0.1283463134765625       0.11703350296071463
0.1411901092529297        0.1131119766235352       0.1264562683105469       0.09244216137353707
0.1351716766357422        0.1040156326293945       0.04831528091430664      0.024413798314724386
0.1425541076660156        0.1030427780151367       0.1275378570556641       0.019345793374553215
0.1403162078857422        0.1053743286132812       0.128318603515625        0.010409116235869709
0.1404703979492188        0.1047765502929688       0.1285002593994141       0.007009195171591669
0.1424926147460938        0.1039850463867188       0.1270606231689453       0.022507456518577388
0.1364003448486328        0.1108001708984375       0.1288040161132812       0.08699663093239612
0.1360892181396484        0.1113292694091797       0.1289946746826172       0.08169182663827197
0.1353927154541016        0.1114961853027344       0.1297828063964844       0.04580703505700507
0.1423094635009766        0.1113128356933594       0.1259548187255859       0.0792117948324129
0.1343438110351562        0.1076051406860352       0.04530510711669922      0.019914489302154083
0.1435013580322266        0.1092095947265625       0.1280723114013672       0.037829784871942086
0.1439726867675781        0.1091654891967773       0.1287017669677734       0.0386789576308623
0.1441567687988281        0.1091737518310547       0.1280292053222656       0.030694327147577784
0.1398140563964844        0.1129908676147461       0.1270301818847656       0.10957662595858593
0.1406083526611328        0.1136298141479492       0.1270446624755859       0.07564326593884914
0.1404575805664063        0.1132101058959961       0.127329086303711        0.09672513530600625
0.1409319915771484        0.1135840606689453       0.1272908020019531       0.054738566680648394
0.1409742584228516        0.1135630874633789       0.1265802307128906       0.046470535785668114
0.1411523284912109        0.1134431076049805       0.1269523468017578       0.045026033547787524
0.1400884094238281        0.1134462356567383       0.1271169891357422       0.11615043305095811
0.1437613372802734        0.103244010925293        0.1303444061279297       0.009862946681278904
0.1434535827636719        0.1038811111450195       0.1302961883544922       0.006815684603196759
0.1439289245605469        0.1037689208984375       0.1301981658935547       0.006525704397330898
0.1350501098632813        0.1085867233276367       0.04512194061279297      0.01691785277405098
0.1422988586425781        0.1108112640380859       0.1254010925292969       0.04937230487236121
0.1331833038330078        0.1078269195556641       0.04250841522216797      0.009366558829768331
0.1419766845703125        0.1124967422485352       0.1259553680419922       0.044090914288704666
0.1418792114257812        0.1122453384399414       0.1256489715576172       0.0632058584897016
0.1374688415527344        0.1123056945800781       0.1289597625732422       0.16938976307801212
0.1420634918212891        0.1040046234130859       0.1286047210693359       0.02337031521343873
0.1343568725585937        0.1075597686767578       0.04426894378662109      0.01986515135112804
0.1420407104492188        0.1055395126342773       0.1309442749023438       0.013700478695557659
0.140878173828125         0.1061021957397461       0.1322813262939453       0.028109158021043947
0.1428289947509766        0.1041669158935547       0.1281394500732422       0.019665208280685655
0.135947265625            0.1105179595947266       0.130583740234375        0.05146987081301242
0.1359476165771484        0.1074893264770508       0.1315375213623047       0.025174959547566128
0.1444721527099609        0.1078106918334961       0.131611083984375        0.03493592509064455
0.1444733428955078        0.1074415054321289       0.1313529510498047       0.03300679169403374
0.1327595062255859        0.1085199432373047       0.04272301864624024      0.020133646699882064
0.1355825653076172        0.1121046295166016       0.1306343994140625       0.027621454743996587
0.1356822967529297        0.1125735015869141       0.1304888763427735       0.036340833617307874
0.1359298095703125        0.1122185363769531       0.1303077087402344       0.03058727669831551
0.1445124816894531        0.1039653549194336       0.1300357971191406       0.012054247649519626
0.1444318237304688        0.10539208984375         0.1316050262451172       0.032317684644072524
0.1441540222167969        0.1062592620849609       0.1307562561035156       0.042666346103366115
0.1386934356689453        0.106800163269043        0.1327447357177734       0.017228802527618686
0.1384887542724609        0.1064013671875          0.1324535827636719       0.020507832446056078
0.1377301177978516        0.1133576889038086       0.1293959350585938       0.1310116807521969
0.1292942352294922        0.1109247055053711       0.04611909866333008      0.05719188003907949
0.1394041900634766        0.1146472702026367       0.1283899688720703       0.11152501949928051
0.1375211029052734        0.1127491226196289       0.1290133361816406       0.16408301702612657
0.1442950286865234        0.1089581680297852       0.1275708160400391       0.0279087890487969
0.1382289123535156        0.1140176315307617       0.1285127868652344       0.14652381591320132
0.1349930572509766        0.1145295867919922       0.04785178756713868      0.13449250799910775
0.1361432342529297        0.1103859329223633       0.1286606750488281       0.09827018112969242
0.1396485443115234        0.1061727752685547       0.1287343597412109       0.015499467228942833
0.1370716094970703        0.1071880111694336       0.1325068054199219       0.04053124190912717
0.1445306243896484        0.1085518646240234       0.1275528106689453       0.023628738123235637
0.1445704498291016        0.1090185470581055       0.1281459045410156       0.027960163528154055
0.1353798065185547        0.1079267654418945       0.1305528259277344       0.017429933597386683
0.1305149078369141        0.114524658203125        0.04598575592041015      0.06686089439994389
0.1309218902587891        0.1146803207397461       0.04611454772949219      0.13123516852174869
0.1354073791503906        0.1109259948730469       0.1291454467773437       0.05898489770127638
0.1403684234619141        0.1135103378295898       0.1278754577636719       0.13626721980594023
0.1361903991699219        0.1124085235595703       0.1304306793212891       0.03151637746865162
0.1302168426513672        0.1139432983398437       0.04599110412597656      0.0891679752887641
0.1389278564453125        0.1147222671508789       0.1289046478271484       0.06720587411429722
0.1358325805664063        0.1078160705566406       0.1313449859619141       0.022967513712121076
0.135472900390625         0.1071069259643555       0.1305518493652344       0.012562687851589743
0.1390658569335937        0.1129010238647461       0.1280193328857422       0.06035091383613052
0.1386359558105469        0.1129029388427734       0.12804052734375         0.06035535637952677
0.1412882080078125        0.1042513885498047       0.1265308837890625       0.033783040157241415
0.1406437530517578        0.1037126541137695       0.1268092803955078       0.025808285890833428
0.1442472381591797        0.1083872756958008       0.1308216247558594       0.028833578607990636
0.1442403869628906        0.1088454437255859       0.1302918701171875       0.02468734832730742
0.1367671661376953        0.1070291137695313       0.1322432861328125       0.036130788328547464
0.1404089050292969        0.1059700317382812       0.1310252532958985       0.029117860864955276
0.1376631622314453        0.1074693832397461       0.1315841674804688       0.052995886392273844
0.1309677429199219        0.1090624389648438       0.04251654052734375      0.02204798097359959
0.1309445953369141        0.109163330078125        0.04285306549072266      0.021064156758343455
0.1312358245849609        0.109604362487793        0.04300241851806641      0.019015494237163536
0.1306295471191406        0.109454216003418        0.04297698974609375      0.018381162473160365
0.1363040924072266        0.1071888885498047       0.1319086608886719       0.02392303613539674
0.1385042572021484        0.1130472259521484       0.127499755859375        0.054899230381954205
0.1440223083496094        0.1060115966796875       0.130405029296875        0.0506469910440694
0.1376759948730469        0.1078222885131836       0.04317326354980469      0.03267230930393384
0.1444417572021484        0.1059630966186523       0.1314779663085938       0.030888080298047193
0.1385242919921875        0.1095472183227539       0.04606962585449219      0.031119520773522445
0.1369827423095703        0.1077095413208008       0.1310292510986328       0.02917568098882135
0.1402928009033203        0.1059097061157227       0.1323935241699219       0.020149845813097225
0.1432988433837891        0.1039245758056641       0.1295147399902344       0.011716530107129362
0.1372610321044922        0.1078800201416016       0.1313563995361328       0.03368575458603299
0.134291259765625         0.1083708801269531       0.04229101943969726      0.01066988119777448
0.1345098876953125        0.1080214462280273       0.04236916732788086      0.012990897594553493
0.1357602996826172        0.1070133209228516       0.04587172317504883      0.015713242540144442
0.1354461517333984        0.1068778610229492       0.04593972778320313      0.016818040267601257
0.1355079956054688        0.1067641677856445       0.04652484130859375      0.01236670423605303
0.1360962829589844        0.1074846038818359       0.04607990264892578      0.013514351516481001
0.1359613494873047        0.1069976654052734       0.04652728271484375      0.012182927492396545
0.1320311431884766        0.1133676223754883       0.04680086517333985      0.03597208883737261
0.1313848724365234        0.1145717391967774       0.04580202865600586      0.11009735549205561
0.1372656097412109        0.1059871368408203       0.0440389518737793       0.01364919288775125
0.1372760162353516        0.1053765716552734       0.04394225692749024      0.008613091152531081
0.1376237945556641        0.105707160949707        0.04385988616943359      0.011477119859803101
0.1424719543457031        0.1103991775512695       0.1253347625732422       0.07332016241234918
0.1426513824462891        0.1104551391601563       0.1257621459960938       0.0681858355950464
0.141175537109375         0.1059610443115234       0.1288159484863281       0.01485104329828441
0.1391496276855469        0.1065285034179688       0.1330711212158203       0.014438181991642032
0.1393112640380859        0.1135117797851563       0.1275342712402344       0.15614149755483028
0.1377225646972656        0.1075742645263672       0.1325314331054687       0.030848536126539188
0.1321493682861328        0.1135584259033203       0.04692104721069336      0.03877548630858325
0.1355051879882813        0.1098979949951172       0.04936415481567383      0.037172462447383425
0.1300489196777344        0.1135454940795898       0.04570789718627929      0.09490874811090512
0.1298594665527344        0.1134347076416016       0.04607687377929687      0.08921058990219172
0.1375431671142578        0.1129641571044922       0.1287082214355469       0.20562386180522818
0.1379937744140625        0.1076306533813477       0.0437837028503418       0.04056008332137482
0.13057861328125          0.11060009765625         0.04709634780883789      0.05574053172118708
0.130694320678711         0.109756950378418        0.04676624298095703      0.04606939591277366
0.1391414642333984        0.1094921417236328       0.04444316101074219      0.0304617839520836
0.1376794586181641        0.1066224594116211       0.0433482894897461       0.019896191667260508
0.1374228515625           0.1131910552978516       0.1290890350341797       0.1723356026899608
0.1358247222900391        0.1072747192382812       0.04449756240844727      0.013737285286395635
0.1353074188232422        0.1047900924682617       0.04836625671386719      0.03565750207792969
0.1358589324951172        0.1043802947998047       0.04722796630859375      0.0384314782292702
0.1358799285888672        0.1039237289428711       0.04747890472412109      0.0394873643265061
0.1371904144287109        0.1117751922607422       0.04984132385253907      0.048620087827590606
0.1313941040039062        0.1096540603637695       0.04375246810913086      0.02312773677140651
0.1360321807861328        0.1090818099975586       0.05000036239624023      0.02230217773277506
0.1355659484863281        0.1092197647094727       0.04992630004882813      0.02592322231491655
0.1367140960693359        0.1047222900390625       0.04578315734863281      0.017309229273124952
0.1405668792724609        0.1058960342407227       0.1320028228759766       0.028968052025380955
0.1340606536865235        0.1076715774536133       0.04301493835449219      0.013991134729140703
0.1372818298339844        0.1064754638671875       0.04353970718383789      0.0170313473516203
0.1425493774414062        0.1079978713989258       0.1256004180908203       0.01782019257971791
0.142832015991211         0.1077568893432617       0.1261587371826172       0.012302287987288399
0.1346001129150391        0.1085051040649414       0.04301967239379883      0.014752979881032564
0.1348891754150391        0.108020133972168        0.04270972061157226      0.015151218856169714
0.1358971252441406        0.1047456130981445       0.04883783340454102      0.027964155408403055
0.1382626342773438        0.1067002716064453       0.04387873458862305      0.02442961065626307
0.138545654296875         0.1080128860473633       0.04403094863891602      0.055400659158148714
0.1382722320556641        0.1079002151489258       0.04375792694091797      0.047411388623030765
0.1415425415039062        0.1020151290893555       0.1270333862304688       0.01999087071797185
0.1356304473876953        0.1082559432983398       0.04429269027709961      0.014637523493545372
0.1365748291015625        0.1140602264404297       0.05001553344726563      0.09577760091597486
0.1363469390869141        0.1136160125732422       0.04984121704101563      0.03162169513815702
0.1381435852050781        0.1060736846923828       0.04388666915893555      0.01761157361328004
0.1381948699951172        0.1064869918823242       0.04342472457885743      0.022199886848806555
0.1379330902099609        0.1058393173217773       0.0434533805847168       0.014027626346560072
0.1421626892089844        0.1074549026489258       0.1260035705566406       0.032902138122908334
0.1323005676269531        0.1152492904663086       0.04808834457397461      0.10972660486464313
0.1322686157226562        0.1153010101318359       0.04738174438476563      0.07640984963835651
0.133993637084961         0.1082319259643555       0.04285597991943359      0.008717923303153042
0.1334646606445312        0.1079202346801758       0.04296046829223633      0.004879149614323591
0.1358470306396485        0.1113938064575195       0.04919633483886719      0.04304585041612929
0.1347463836669922        0.1080451354980469       0.0465545539855957       0.015225426269745468
0.1333537139892578        0.1083642501831055       0.04312765884399414      0.006462474014355305
0.1362227478027344        0.1134812393188477       0.04952849960327148      0.06878651920974642
0.1397848358154297        0.1131148376464844       0.1282137451171875       0.11301239948945983
0.135135726928711         0.1075813674926758       0.04282717514038086      0.01457349030765038
0.1325280914306641        0.1084051055908203       0.04236434555053711      0.019554551727557306
0.1321238098144531        0.108225341796875        0.04218898391723633      0.0231793380267529
0.1324752960205078        0.1079236297607422       0.04242166137695313      0.018914535860819388
0.142484603881836         0.1110386810302734       0.1248500671386719       0.0334928756748812
0.1327055816650391        0.1078774719238281       0.04206650161743164      0.016149200177466617
0.1402372283935547        0.1059857330322266       0.1303694152832031       0.024442217829369766
0.1405010833740234        0.1054258346557617       0.1304342346191406       0.019255431659645363
0.1415676879882813        0.1026950073242188       0.1283356018066406       0.018335434116060433
0.1372129974365234        0.1094810028076172       0.04938524627685547      0.018846567660312025
0.1374419403076172        0.1095495300292969       0.04885067749023438      0.011162273166230221
0.1408684997558594        0.1035396575927734       0.1261692504882813       0.01967808167700531
0.1359647521972656        0.1114649353027344       0.04948226165771485      0.040043844531393986
0.1290654144287109        0.1114603805541992       0.04597267150878907      0.05727754430703442
0.1357456207275391        0.1075628433227539       0.0435519905090332       0.017651380298807706
0.1410166778564453        0.1131522216796875       0.1275587463378906       0.059270793121918325
0.1445209808349609        0.1059442749023437       0.1307626342773437       0.04210879311143721
0.1309127044677734        0.1097501602172852       0.04593425750732422      0.059625200494949314
0.1343342742919922        0.1079003524780273       0.04492684555053711      0.019075961164675595
0.1388619995117188        0.1096751251220703       0.04407862854003906      0.024173295566166375
0.1390958862304688        0.1094692535400391       0.04407252502441406      0.0169260340240626
0.1370072021484375        0.1054550170898438       0.04434834671020508      0.005708963832892909
0.1391466369628906        0.110382926940918        0.04581214904785157      0.02497711508266647
0.1312786102294922        0.109302864074707        0.04260166931152344      0.019609975815989493
0.1366540069580078        0.104088737487793        0.04587250518798829      0.019966369587979187
0.1373292236328125        0.1063516311645508       0.04309507369995117      0.019003743691279214
0.1362523193359375        0.1048804016113281       0.0455431022644043       0.019505429624522806
0.1424327392578125        0.1087676086425781       0.1253411254882812       0.03177793447346732
0.1362976989746094        0.1091529846191406       0.04820440673828125      0.02270604332009903
0.1362012939453125        0.1085517120361328       0.04881209945678711      0.03205261188492614
0.1356541290283203        0.1135736618041992       0.04867726516723633      0.13927604255132375
0.1359999084472656        0.113180778503418        0.04839981460571289      0.11381213776321907
0.1358292083740234        0.1048479766845703       0.04625653457641601      0.021811599676977697
0.1364310455322266        0.1083726425170898       0.1298520812988281       0.03988264993638229
0.1319658203125           0.1131372833251953       0.04707958221435547      0.04166711805521652
0.1382046661376953        0.1111235198974609       0.04679745101928711      0.030490466680633394
0.1363443145751953        0.1084599609375          0.04958616638183594      0.024081432100531323
0.1375678100585938        0.1059748687744141       0.04494585418701172      0.0023094795732744974
0.1359275970458984        0.1038998336791992       0.04689965438842773      0.03493677651282677
0.1413280487060547        0.1115235900878906       0.1269537963867187       0.15788292792730035
0.1347243499755859        0.1087945022583008       0.04920690536499023      0.025018586404879015
0.1387096252441406        0.1085376205444336       0.04367708206176758      0.049934609559741876
0.1365144195556641        0.1096647491455078       0.0478385124206543       0.007919093663854468
0.1360370025634766        0.1050183334350586       0.04838848114013672      0.04653573530005268
0.1363161773681641        0.1046154556274414       0.04773015213012696      0.04619061796785672
0.1353244934082031        0.1089101104736328       0.1296165313720703       0.07173245527087507
0.1361172180175781        0.1045207595825195       0.04830047988891602      0.03598559277380123
0.1304431915283203        0.1091217498779297       0.04673051452636719      0.025913119380274345
0.1409314117431641        0.1063325653076172       0.1284902038574219       0.01875361576789792
0.1379026031494141        0.109044807434082        0.04464050674438477      0.04086874164001278
0.1365786743164062        0.1100692901611328       0.1289585571289062       0.09702613266490002
0.1370368957519531        0.1050157852172852       0.04440216064453125      0.009165449155449902
0.1417884979248047        0.1077043304443359       0.125542709350586        0.04318134889967787
0.1440761260986328        0.1040728149414063       0.1304914855957031       0.007771530353266034
0.1304386444091797        0.1140239486694336       0.04558884048461914      0.07248269956545954
0.1445958099365234        0.1080817565917969       0.1289546051025391       0.04649505755378386
0.1328000640869141        0.114434684753418        0.04663748931884765      0.06010529891748551
0.1369981079101563        0.1094851379394531       0.04785747528076172      0.002259253762869489
0.138819091796875         0.1069086990356445       0.1319391632080078       0.020782880634284757
0.1305392608642578        0.1116253662109375       0.04711279296875         0.1357609074802555
0.1355814971923828        0.1044712219238281       0.04675077438354492      0.03351186563986384
0.1328226318359375        0.108154655456543        0.04288224029541016      0.01663128959750323
0.1370343933105469        0.1089947814941406       0.04848106002807617      0.012200390396125225
0.1361907653808594        0.1068092803955078       0.1306471099853516       0.019298333865768666
0.1371631011962891        0.1128917388916016       0.1296171569824219       0.15473619105908346
0.1350677337646485        0.1061437759399414       0.1299829254150391       0.07822890909507779
0.1414586944580078        0.1060871658325195       0.1283359527587891       0.012374378934781567
0.1291795806884766        0.1116102600097656       0.04619956207275391      0.062229584720779954
0.1442524108886719        0.1036050491333008       0.1304774017333984       0.009193368841638313
0.1385133209228516        0.1134021835327148       0.1291993713378906       0.15854296744188737
0.137166259765625         0.1078591079711914       0.1300600280761719       0.019719980344536765
0.14256494140625          0.1109462432861328       0.1253607177734375       0.03376427369744554
0.1308686370849609        0.1097420806884766       0.0435281753540039       0.02146565489880399
0.1446960601806641        0.1078425445556641       0.1313354644775391       0.03373350639371865
0.1445039978027344        0.1083047866821289       0.1311346740722656       0.03046321177738655
0.1410496978759766        0.1122332153320312       0.1275381927490234       0.08056831825711933
0.14045458984375          0.1122801895141602       0.1268786163330078       0.11097022034278685
0.1420544738769531        0.1081658172607422       0.1253327941894531       0.024787298600609745
0.1404967041015625        0.1031250457763672       0.1264835510253906       0.020862900431159695
0.1380843353271484        0.1108916473388672       0.04801863861083985      0.02062336086415646
0.1378823699951172        0.1085357818603516       0.04441547012329101      0.0419450880792494
0.1308528594970703        0.1085045623779297       0.04670293426513672      0.012666047716795538
0.1357433166503906        0.1142684478759766       0.04858386611938477      0.12788693654769034
0.1444021911621094        0.1091318359375          0.128681884765625        0.03619892821327079
0.1443251647949219        0.1038382339477539       0.1309281921386719       0.013080185180940266
0.1437394104003906        0.1035598602294922       0.1307598876953125       0.008415657040427757
0.13199560546875          0.112809326171875        0.04698615646362305      0.08722227319075933
0.1368266448974609        0.1089322509765625       0.04911215209960938      0.01887136030293676
0.1404009857177734        0.1025292129516602       0.1267692413330078       0.026934914451160866
0.1321497192382813        0.1155321197509766       0.04703495788574219      0.06409758120077193
0.1387713317871094        0.1108798751831055       0.04540225982666016      0.018652301609287884
0.13894140625             0.1057815322875977       0.1287801971435547       0.014144357667917056
0.1356419219970703        0.1076974792480469       0.04311276626586914      0.016273457343467322
0.1353466796875           0.1099170455932617       0.1303910217285156       0.04680495754613224
0.1421635589599609        0.1118177871704102       0.125567626953125        0.06497961439779791
0.1361682586669922        0.1015474166870117       0.1233377838134766       0.006726407367558352
0.1356324615478516        0.1017989959716797       0.1231221923828125       0.008401954251506213
0.1358912963867188        0.1020832290649414       0.1232886962890625       0.007404396896283184
0.1358373260498047        0.1014132843017578       0.1226119537353516       0.009880639984642217
0.1353573303222656        0.1051951675415039       0.04851150512695312      0.032193592463888795
0.1350425109863281        0.1056226806640625       0.04867716598510742      0.023313632687926546
0.135413818359375         0.1054906463623047       0.04815410995483398      0.047312743294953045
0.1350417175292969        0.1054609527587891       0.04806541442871094      0.04059632367999248
0.1405890197753906        0.1065564193725586       0.1261623077392578       0.03553654265610505
0.1339600677490234        0.1086346664428711       0.04714045333862305      0.010167305581597692
0.1334690551757813        0.1083165283203125       0.04694126510620118      0.008169256434048193
0.1338355560302734        0.1082636642456055       0.04721875762939453      0.010396872463243943
0.1335648193359375        0.1085599365234375       0.04702264022827148      0.0044300829633980646
0.1362675170898437        0.1024407730102539       0.1258977966308594       0.009031367246746051
0.1397365875244141        0.1053734436035156       0.1275888977050781       0.010947024221672532
0.139145751953125         0.1065618896484375       0.1277666473388672       0.010520611320659498
0.1400060882568359        0.107181022644043        0.1279246826171875       0.01320817624212337
0.1401254577636719        0.106369255065918        0.1275554656982422       0.016457006099842728
0.1328025207519531        0.1070557479858398       0.04720846939086914      0.010232473416199659
0.1321118927001953        0.1061971206665039       0.04733157730102539      0.009456032536197378
0.1320655670166016        0.1067440948486328       0.04913596725463867      0.009268285379154577
0.1322649536132812        0.1074502868652344       0.04717415237426758      0.013704642769487978
0.1358045349121094        0.1030034713745117       0.1257722015380859       0.010625318066464709
0.1358574981689453        0.1031364288330078       0.1267798614501953       0.012292400390692345
0.1356832427978516        0.1021383209228516       0.1237501373291016       0.0047343946226320825
0.1348609161376953        0.1071810150146484       0.04746470260620117      0.009338527553696052
0.1381959075927734        0.1068187637329102       0.1255844573974609       0.006528165834027143
0.1380243377685547        0.1069748992919922       0.1256283264160156       0.005174399516415686
0.1375801391601562        0.1068952713012695       0.1255429229736328       0.007184366831541712
0.1379655303955078        0.1062975616455078       0.1259320068359375       0.007396539267554371
0.1350326690673828        0.1062779083251953       0.04703815841674805      0.002185639702415753
0.1354688262939453        0.1070714416503906       0.04709157943725586      0.00870996488510535
0.1327108459472656        0.1058554153442383       0.04906914901733399      0.007934742460386798
0.1298688354492188        0.1081291885375977       0.04694567108154297      0.008137931565253219
0.1339496307373047        0.1071310043334961       0.04924925231933594      0.010627098020524743
0.1335063323974609        0.1084353332519531       0.04983303833007813      0.006374867893310799
0.1339785461425781        0.1082904205322266       0.04997734832763672      0.010471647786050775
0.1341091613769531        0.1078949966430664       0.04855906677246094      0.011135901354026832
0.131229476928711         0.1062577209472656       0.04755519485473633      0.014098294586283743
0.1319198455810547        0.1056374053955078       0.04765452575683594      0.010184099775175806
0.1358894500732422        0.1054811325073242       0.1266340942382813       0.010424689767191657
0.1350324096679688        0.1056162185668945       0.1265476531982422       0.007136440418918723
0.1354763641357422        0.1054763641357422       0.1274636688232422       0.012141254629576787
0.1352063446044922        0.1059452285766602       0.1269313049316406       0.011345439223115606
0.1352451324462891        0.1048825073242187       0.1266072998046875       0.012301953894199347
0.1357670288085938        0.1008286895751953       0.1228606872558594       0.008767501281580483
0.1355555419921875        0.1009142761230469       0.1227118377685547       0.009143401207406391
0.1322144317626953        0.1085201416015625       0.04826007461547852      0.012448412649334493
0.1331821136474609        0.1089277572631836       0.04829243469238281      0.008292793954338655
0.1328723907470703        0.1079501876831055       0.04877085113525391      0.008063381961512576
0.1331060028076172        0.1084521789550781       0.0475965690612793       0.01572949658883367
0.1361712341308594        0.1055339050292969       0.1253727722167969       0.009379766889290035
0.1366206970214844        0.1055329360961914       0.1244223480224609       0.004450397289370639
0.1358032684326172        0.1054174041748047       0.1245917358398438       0.0077234003064112905
0.1361077575683594        0.1060433197021484       0.1246838531494141       0.013645281202177603
0.1332428436279297        0.1080338516235352       0.05022196578979492      0.004815894305533915
0.1374731903076172        0.1030070495605469       0.1256610565185547       0.01205972072010486
0.1370851287841797        0.1022294311523438       0.1254422760009766       0.009394576634719038
0.1373330688476563        0.102577392578125        0.1259851226806641       0.012447426672262228
0.1368902435302734        0.1076083145141602       0.1289011383056641       0.017101762133038743
0.1407816925048828        0.1065198440551758       0.1278780364990234       0.021523747877098473
0.1409500122070313        0.1060086669921875       0.12745849609375         0.02189220697633776
0.1346457672119141        0.1083977813720703       0.04838970565795898      0.0208074530644114
0.1339853820800781        0.1087817153930664       0.04824905776977539      0.010666366969052344
0.1367659149169922        0.1054968185424805       0.1249893798828125       0.007414015612942004
0.1370014801025391        0.1051444778442383       0.1246444854736328       0.007440782567426704
0.1374087982177734        0.1054884185791016       0.1244549407958984       0.004369819092746791
0.1352508392333985        0.1074700012207031       0.128729736328125        0.019248578993314922
0.13525732421875          0.1077643737792969       0.1280436553955078       0.02243147219952785
0.1354452667236328        0.1080167083740234       0.1283761291503906       0.027563621688938462
0.1293564453125           0.1086209030151367       0.0486602897644043       0.014862813104931996
0.1300746612548828        0.1093924789428711       0.04793114852905273      0.027524539534474295
0.1297173461914063        0.1093610458374023       0.04892015075683594      0.018643223936672983
0.1310980987548828        0.1087400817871094       0.0480703239440918       0.017191930080047175
0.1365185546875           0.1048437347412109       0.1249073944091797       0.01218790219791614
0.1369679412841797        0.1050157241821289       0.1257525787353516       0.009393099500851836
0.1369046783447266        0.1063350830078125       0.1249208679199219       0.007987754666475154
0.1400435485839844        0.1039631042480469       0.1253056030273438       0.016175691824206497
0.1407235870361328        0.1038989181518555       0.1258804626464844       0.01821954535407948
0.1405205078125           0.1033792266845703       0.1258680114746094       0.015795491078545172
0.1305828857421875        0.1078875122070313       0.04732479858398438      0.011433955484219388
0.1335570526123047        0.1085210952758789       0.04763456726074219      0.012799076688726627
0.1367216033935547        0.1061911849975586       0.1265634918212891       0.00976869908679137
0.1365426788330078        0.1071024856567383       0.1253265686035156       0.008768132777099072
0.1372012176513672        0.10734130859375         0.1258774871826172       0.009029212793201595
0.1355654602050781        0.1076872406005859       0.1239443969726563       0.03796063617545693
0.135742919921875         0.1077501831054688       0.1238242645263672       0.04139582595112392
0.1354976348876953        0.1080927124023437       0.1236559753417969       0.06756100248351736
0.1357327423095703        0.1077787780761719       0.1244415588378906       0.02749609063984021
0.1298246154785156        0.1085748672485352       0.0474764175415039       0.01598469121137447
0.1375589904785156        0.1080997848510742       0.1270655212402344       0.014412446623021916
0.1373262634277344        0.1072243423461914       0.12747216796875         0.01290041634176045
0.1380260620117187        0.107788932800293        0.1279202575683594       0.015764224894923136
0.1375261535644531        0.1081523818969727       0.1279950561523437       0.02318377230828462
0.1311850280761719        0.1095293045043945       0.04718995666503906      0.030245431215659868
0.131580551147461         0.1097603530883789       0.04702809143066406      0.03644942521305935
0.1367465515136719        0.1082640609741211       0.1266294555664063       0.013540609225290745
0.1361961517333984        0.1077929000854492       0.1274625244140625       0.01947004074909751
0.1331316223144531        0.106444580078125        0.04728798294067383      0.007453369690919079
0.1329390106201172        0.1055945281982422       0.0476414794921875       0.007004608860869517
0.129303451538086         0.1078229827880859       0.04742937469482422      0.010885158706821876
0.1289873046875           0.1082387847900391       0.04716532897949219      0.01253996382750054
0.1296690673828125        0.1079888687133789       0.04751985549926758      0.011658186756354431
0.1293420257568359        0.1078906555175781       0.04699887466430664      0.011598461003751843
0.1353038635253906        0.1039804458618164       0.1263495941162109       0.014929880776166558
0.1360018157958984        0.1045007781982422       0.1258894348144531       0.012324511138345796
0.1352930603027344        0.104823356628418        0.1259400177001953       0.0151889981651144
0.1312077941894531        0.1070790023803711       0.0470961799621582       0.013410089990240683
0.1328694610595703        0.1062112579345703       0.05041004943847657      0.0072911478441846185
0.1323486785888672        0.1064600296020508       0.05032477569580078      0.006748987356774597
0.1324938049316406        0.1064876327514648       0.05073893737792969      0.005108974030982295
0.1325945129394531        0.1069052810668945       0.05064827728271484      0.005816021808908185
0.1321376647949219        0.1058797454833984       0.05049171829223633      0.007572393628000773
0.1289945678710938        0.1078159484863281       0.04802008056640625      0.01296123791460313
0.128965087890625         0.1077138595581055       0.04696448135375977      0.017811118980148623
0.1348219451904297        0.1085398941040039       0.04731867980957032      0.018380627547114968
0.1343230285644531        0.1087105865478516       0.04749898147583008      0.01414371043273186
0.1344878692626953        0.1082432708740234       0.04701770401000976      0.014611566922053494
0.1363540344238281        0.1027837829589844       0.1248657073974609       0.00885916840000234
0.1335836639404297        0.1079486846923828       0.04732840347290039      0.010233447116769375
0.1349319915771484        0.1072313385009766       0.04976405334472656      0.017425314398882688
0.1352082061767578        0.1071346206665039       0.04928001785278321      0.018546251761052297
0.1369494781494141        0.1019580001831055       0.1265616607666016       0.011001935128424751
0.1369732666015625        0.1017824630737305       0.1259759216308594       0.007986820161877881
0.1364929351806641        0.1015064315795898       0.1264898529052735       0.014363966700330631
0.1364914855957031        0.1020069198608398       0.1263568420410156       0.009152559779696747
0.1363506164550781        0.1040492858886719       0.1271291198730469       0.01312888322564449
0.1359403076171875        0.1036173324584961       0.1260538787841797       0.012307639199613018
0.1355709533691406        0.103898307800293        0.1267007293701172       0.015054070377809722
0.1342378082275391        0.1073533172607422       0.05015581512451172      0.01009926388965522
0.1335320434570313        0.1075874328613281       0.0505013542175293       0.004925021251580879
0.1338421173095703        0.1066455154418945       0.05028334426879883      0.009261806496942518
0.1355302581787109        0.1070939712524414       0.1287162780761719       0.013916192475208993
0.1354400482177734        0.1077320327758789       0.1288932342529297       0.024696857324676334
0.1366413726806641        0.1024835586547852       0.12644873046875         0.010927846179524808
0.1365529327392578        0.1020493927001953       0.1269923858642578       0.020841055397899357
0.1365641479492188        0.102801155090332        0.1271214294433594       0.01325500900768654
0.1359998626708984        0.1021510467529297       0.1267408447265625       0.007997934367494366
0.13569677734375          0.1040654830932617       0.1254246368408203       0.012979722019195367
0.1353968658447266        0.104440544128418        0.1254321441650391       0.012756739962642089
0.1293140563964844        0.1079283752441406       0.04793304061889649      0.012359460792663486
0.1321927947998047        0.1052647018432617       0.04935881042480469      0.009254031026785384
0.1327966461181641        0.1052863311767578       0.05001292037963867      0.005499901795642531
0.1321061706542969        0.1046503372192383       0.04832912826538086      0.012479187592843015
0.1317659606933594        0.105533317565918        0.04849824905395508      0.011578631784840606
0.1325166931152344        0.1050923080444336       0.04809257888793946      0.006087753421046745
0.1319935760498047        0.1051709671020508       0.04787653732299805      0.010304878160548802
0.1339335021972656        0.1078534774780273       0.05024292755126953      0.00795367433069184
0.1312722778320312        0.1080053558349609       0.04710647583007813      0.011504616580213964
0.1317337646484375        0.1076625366210937       0.04684736633300781      0.012701712843025492
0.1350313568115235        0.1078340301513672       0.04709814071655274      0.013763046152128597
0.1362063751220703        0.1018203048706055       0.1257580413818359       0.0069360226997392796
0.1330023803710937        0.1078804016113281       0.04716371536254883      0.014201171366040106
0.1316091003417969        0.1080647735595703       0.04925431060791016      0.010443242266312987
0.1372502288818359        0.1034597244262695       0.1253211364746094       0.010419102321753665
0.1368406677246094        0.1032062759399414       0.1263158416748047       0.01063970762091614
0.1364881591796875        0.1039191436767578       0.1256887512207031       0.011324903791291994
0.1368082580566406        0.1029935607910156       0.1252249908447266       0.012723320459420283
0.1305655975341797        0.1093505401611328       0.0493459243774414       0.013583275476882276
0.1305328521728516        0.1097779083251953       0.04887127685546875      0.023640269713984426
0.1331156768798828        0.1068687973022461       0.04962860870361328      0.008177620335727135
0.1332982025146484        0.107025764465332        0.05070414733886719      0.004890407905905932
0.1327049102783203        0.1075525360107422       0.05059413146972656      0.005185461628662788
0.1367491149902344        0.1066970062255859       0.1288700561523438       0.009634198534506583
0.1394567565917969        0.1059755477905273       0.1251335906982422       0.011333150275046932
0.1401394195556641        0.105876220703125        0.1253540496826172       0.019542550191615764
0.1390556945800781        0.1056988983154297       0.125854248046875        0.01041993253587388
0.1397669830322266        0.1053363723754883       0.1252057800292969       0.014558481130753857
0.1320247497558594        0.1045921936035156       0.0496657829284668       0.020108162587396127
0.1318817443847656        0.1052504730224609       0.05017115020751953      0.009366623448650826
0.1373947296142578        0.1039039459228516       0.1262263031005859       0.008974040625843258
0.1376964874267578        0.1043569793701172       0.1249417724609375       0.008257216446737466
0.1369782257080078        0.1040195541381836       0.1250894317626953       0.010654213698173862
0.1374937133789063        0.1033145370483398       0.1260138854980469       0.008105012246206623
0.1381263732910156        0.1032027435302734       0.1256542663574219       0.004667246358553879
0.1377971038818359        0.1035004653930664       0.1253479766845703       0.006457263709784373
0.1380701446533203        0.1036601028442383       0.1259713745117187       0.007108444522082346
0.1317561340332031        0.1036613616943359       0.05048753356933594      0.005523992312277665
0.1298644561767578        0.1100343780517578       0.04767734527587891      0.044406693643457056
0.1345723876953125        0.1080367813110352       0.05011002349853515      0.01586126146284026
0.1290014495849609        0.1085992889404297       0.04783686828613282      0.011729833502807067
0.1293659362792969        0.1091971817016602       0.04832579421997071      0.02227487242374067
0.13541796875             0.1066926651000977       0.04839452743530274      0.012484310865572789
0.1353944396972656        0.1074333419799805       0.04855940246582031      0.019365526274537862
0.1357687072753906        0.1072321853637695       0.04783932113647461      0.009869203133128501
0.1375820159912109        0.1061488571166992       0.1248987731933594       0.005455129817114086
0.1382018127441406        0.1058958206176758       0.1248544464111328       0.0039071413377602645
0.1381267547607422        0.106420036315918        0.1252008056640625       0.005200060109609474
0.1356506500244141        0.1025441284179688       0.1245038452148438       0.0036923603288468968
0.1357125549316406        0.1030471801757813       0.1245355682373047       0.008699426834199778
0.1356065368652344        0.1031852951049805       0.1250351715087891       0.010910266495948414
0.1293579559326172        0.1080336990356445       0.04883880615234375      0.013600990760490525
0.1300880279541016        0.1076060256958008       0.04816940307617187      0.011641645394445331
0.1293559875488281        0.1075185089111328       0.04911446762084961      0.011295518084572569
0.1291858673095703        0.107564094543457        0.04851953506469726      0.012840626680377398
0.1351877593994141        0.1064612655639648       0.04760077285766601      0.004791653473280603
0.1349488983154297        0.1057578811645508       0.04768399047851563      0.013909965660573956
0.1344691009521485        0.1057175979614258       0.04758016967773437      0.011585483983480352
0.1326174011230469        0.1080925750732422       0.0472559928894043       0.017323199482671598
0.1316763458251953        0.1071454620361328       0.04988412857055664      0.00841575719052149
0.1320367279052734        0.1068017654418945       0.05069254302978516      0.006072250898343314
0.1326728057861328        0.1091973571777344       0.04887984466552735      0.01026232494745407
0.1344346618652344        0.1055893630981445       0.04816033172607422      0.016740130322071105
0.1345693054199219        0.1051502838134766       0.04785638427734375      0.030662214704209646
0.1366254425048828        0.1063983383178711       0.1282151641845703       0.011942326742804652
0.1345820922851562        0.1057598419189453       0.04979858779907227      0.014084557105280669
0.1339845886230469        0.1058298568725586       0.04904357147216797      0.011297553480010011
0.1345360870361328        0.1051597290039063       0.04971845626831055      0.016031373584611645
0.1339192810058594        0.1056525039672852       0.05012603759765625      0.008998049665625294
0.1351581420898438        0.1063440399169922       0.04943058395385742      0.018661148367581384
0.1345807189941406        0.1064245986938477       0.0498112678527832       0.014128192939760765
0.1356668701171875        0.105229248046875        0.1260310668945313       0.01095912353834379
0.1353468627929688        0.1054091415405273       0.1254141845703125       0.009143476935397897
0.1349554290771484        0.1054923858642578       0.1260411529541016       0.0052718640807741
0.1362455749511719        0.1042609252929688       0.1250242767333984       0.013223529717772315
0.135669677734375         0.1078619842529297       0.1279112548828125       0.02293802455697512
0.1352593536376953        0.1074089660644531       0.1275106048583984       0.015451744268593927
0.1316961822509766        0.1033567276000977       0.04927185440063477      0.012292283899772955
0.1315568389892578        0.1039938583374024       0.0494046630859375       0.017570563818952247
0.1317440643310547        0.1038656768798828       0.0498183364868164       0.018218233217515645
0.1318262481689453        0.1040318450927734       0.04905952835083008      0.02022093861707764
0.1316973419189453        0.1074729232788086       0.05052244186401367      0.007180855190797777
0.1295036926269531        0.1072651062011719       0.04984173965454101      0.0065474633303050965
0.1290830230712891        0.1070809936523437       0.04922935485839844      0.005660431706038451
0.129448974609375         0.1065883941650391       0.04965574264526367      0.008347429637626136
0.1334699096679688        0.1049319763183594       0.0495850601196289       0.006409901202657322
0.1343690185546875        0.1047329406738281       0.04929654312133789      0.01639223589488167
0.1341115417480469        0.1047334136962891       0.04871567916870118      0.015897579523979837
0.1351709289550781        0.1050162887573242       0.0481402702331543       0.03932764246707682
0.1291293640136719        0.1065                   0.0495                   0.00798127412758052
0.1294792022705078        0.1066360549926758       0.04898665237426758      0.009328271268773463
0.1350502014160156        0.1051013488769531       0.04903516006469727      0.022401522784793373
0.1354082489013672        0.1050654067993164       0.04953214263916016      0.01615536187345463
0.1350216217041016        0.1047297592163086       0.04941523742675781      0.02032634795379669
0.135768798828125         0.1053022155761719       0.04893555450439453      0.026317813620560147
0.1353569946289062        0.1060689239501953       0.048606201171875        0.025484016773898117
0.1356937103271484        0.1054624786376953       0.04849216079711914      0.034643385694611076
0.1361622314453125        0.1069958572387695       0.1272738647460938       0.013390856373199206
0.1354674682617188        0.1059858932495117       0.12801416015625         0.011830266084977274
0.1356381530761719        0.1066346664428711       0.1283719940185547       0.011286550731534726
0.1352670440673828        0.1067425994873047       0.1283204193115234       0.011649942132382277
0.1382561950683594        0.1044187545776367       0.1260800476074219       0.009168121771986186
0.1388663940429687        0.1045446701049805       0.1251453094482422       0.010506311223386687
0.1383125305175781        0.1045075607299805       0.1250363159179688       0.0083404049399222
0.1385567016601562        0.1052955093383789       0.1251301574707031       0.00966015208222398
0.1314450225830078        0.1095693511962891       0.04907136917114258      0.01598347426099888
0.1310987548828125        0.1091867446899414       0.04955812072753906      0.012158945199186158
0.1304517059326172        0.1085379180908203       0.0497261848449707       0.010751942741843554
0.1302214202880859        0.1075319900512695       0.04698506546020508      0.008695259388370642
0.1308109893798828        0.1074904098510742       0.04682831954956055      0.01035156240176401
0.1305484161376953        0.1104354019165039       0.04832067489624024      0.04011073793509411
0.1297522735595703        0.1107611923217773       0.04783762741088867      0.049559934635974835
0.1305292663574219        0.1110198211669922       0.04804275131225586      0.034310448206071174
0.1308398895263672        0.1111463012695312       0.04765239715576172      0.041529860095938856
0.1307697448730469        0.1108999938964844       0.04734574127197266      0.05175873334442157
0.1311842956542969        0.1107659378051758       0.04748760986328125      0.04781443363512867
0.1347918701171875        0.1060129623413086       0.04820194625854492      0.01537019372222423
0.1353276519775391        0.1059836120605469       0.04799274063110352      0.02043057601404153
0.1299910430908203        0.1067996978759766       0.04854939270019532      0.011680844758377676
0.1305337982177734        0.1065006790161133       0.04829769134521485      0.013706152811073088
0.1303258361816406        0.107816032409668        0.04914804077148437      0.012030160998267196
0.1296472473144531        0.1078952789306641       0.04951396560668946      0.013843656069448068
0.1298251800537109        0.1086618041992188       0.04941109085083008      0.012776707499465488
0.1307586975097656        0.1068291625976562       0.04744732666015625      0.01284361376595069
0.1299718933105469        0.1072199249267578       0.04951714324951172      0.009888516139526796
0.1297627563476562        0.1075809555053711       0.04985622787475586      0.008391214108814134
0.134737548828125         0.108118034362793        0.04945835876464844      0.019761048243324607
0.1321766357421875        0.108277458190918        0.04695126342773438      0.0141073408815851
0.140312255859375         0.1069497146606445       0.1259075469970703       0.03276561030864408
0.1399646301269531        0.1067611541748047       0.1253101196289063       0.01804579161360377
0.1322523040771484        0.1087806625366211       0.04708838653564453      0.015556463998456175
0.1325215606689453        0.109212272644043        0.04798910140991211      0.016620589353736878
0.1352616271972656        0.1064897842407227       0.1275147399902344       0.01218596913913953
0.1356584930419922        0.1077034759521484       0.04721245193481446      0.01249407262448209
0.1392654266357422        0.1066787643432617       0.1253721008300781       0.011492739817822435
0.1386591491699219        0.1067469100952149       0.1254830017089844       0.00616504431923325
0.1387266387939453        0.1062871551513672       0.1251047821044922       0.005534209448511627
0.1370347137451172        0.1064892120361328       0.129113525390625        0.007272720534016419
0.13686083984375          0.1061886901855469       0.1288803558349609       0.011156171614123682
0.1375321655273438        0.1065871734619141       0.1287861785888672       0.015118992601646754
0.1333402099609375        0.1059689178466797       0.05025519180297851      0.00794164254475397
0.1295713500976562        0.1071242065429688       0.04870256805419922      0.010404675567816392
0.1320424652099609        0.109301139831543        0.04907236480712891      0.01278729640897955
0.1324818115234375        0.1089137344360352       0.04940801239013672      0.008661884995509147
0.1318273468017578        0.109159065246582        0.0495180778503418       0.010184657982187512
0.1374999542236328        0.1030159378051758       0.1268005065917969       0.009510661468968408
0.1372909698486328        0.1025296783447266       0.1264314880371094       0.01297895407700123
0.140370361328125         0.1055991439819336       0.1255628509521484       0.022492530377340666
0.1398351135253906        0.1064535522460937       0.1264066314697266       0.018634596416076742
0.1385984344482422        0.1069980850219727       0.12567626953125         0.005352556070269833
0.1385541839599609        0.1067057876586914       0.126740478515625        0.007253306606952217
0.1390267639160156        0.1070293807983398       0.1256873321533203       0.009112927521369062
0.1339078216552734        0.1061738128662109       0.04750191879272461      0.008372430507496734
0.1379437408447266        0.1031188049316406       0.1261804504394531       0.00461447579949653
0.135389404296875         0.1061936874389648       0.04744033432006836      0.00249390885080632
0.1358834228515625        0.1066738815307617       0.04718693542480469      0.005291355363573677
0.1357624664306641        0.1066320266723633       0.04776753234863281      0.0044775304216630495
0.1304754180908203        0.1112229156494141       0.04744942474365235      0.05641265150291531
0.1359816284179688        0.1047445831298828       0.1265815734863281       0.011555355588931473
0.1355145568847656        0.1047061080932617       0.1270743103027344       0.012065275893702546
0.1361829376220703        0.1048782958984375       0.1274536743164063       0.012092484897156934
0.1299142913818359        0.1100234985351562       0.04835353851318359      0.035103749008756506
0.1350286102294922        0.1057373886108399       0.04965166854858399      0.017482616212425015
0.1316908874511719        0.104915885925293        0.04938898849487305      0.01538733849399431
0.1395526885986328        0.1076049880981445       0.1260828247070312       0.014425430329190402
0.1386275482177734        0.1075241928100586       0.1262447662353516       0.0025448328923487707
0.1403211517333984        0.1041695404052734       0.1269152984619141       0.021773626956196904
0.1404495086669922        0.1043021392822266       0.1262430877685547       0.02036311002212743
0.1408023681640625        0.104933723449707        0.1266409301757813       0.027102598415197077
0.1398880157470703        0.1049899139404297       0.1264257659912109       0.01586484229000831
0.1408344879150391        0.104880256652832        0.1272998352050781       0.019582418615898742
0.1408663787841797        0.1054276123046875       0.1270416259765625       0.018544313449959278
0.1331671752929688        0.108878532409668        0.04936620712280274      0.0027287108749294285
0.1404848480224609        0.1049975433349609       0.1279239959716797       0.007629210871449878
0.1410513153076172        0.105099609375           0.1277439270019531       0.007370350973897397
0.1406518249511719        0.1055143127441406       0.1278084716796875       0.011730461966461771
0.1357322540283203        0.1010188446044922       0.1245328521728516       0.005723235065561497
0.1407361145019531        0.105764045715332        0.1261405792236328       0.028139263812213246
0.1409161987304688        0.10612939453125         0.1267144775390625       0.03476295326019778
0.1397226867675781        0.1037697448730469       0.1262187042236328       0.014847872219154418
0.1388547058105469        0.1038652877807617       0.1275931091308594       0.009233258651247299
0.1396568450927734        0.1040147247314453       0.1274256134033203       0.014320858656732518
0.1384799652099609        0.1051486511230469       0.1273141021728516       0.009255128631817395
0.1369985656738281        0.1046204986572266       0.1276928405761719       0.011099828566570897
0.1395958557128906        0.1035285034179688       0.1272447967529297       0.017647020795949434
0.1381558685302735        0.103658088684082        0.1273977813720703       0.0070731665810378165
0.13011474609375          0.1076825332641602       0.04715458679199219      0.01219690826754612
0.1299596405029297        0.1070260391235352       0.04754130554199219      0.007941661872807511
0.1334999389648437        0.1070811386108398       0.04688069915771485      0.008238591105190573
0.1342287445068359        0.1077816467285156       0.04724950027465821      0.011402723152737245
0.1340554809570313        0.1067362060546875       0.04699449920654297      0.00733569277645367
0.1359288024902344        0.1047865142822266       0.1252343139648437       0.0176777620945942
0.1393306121826172        0.1070990371704102       0.1282206420898437       0.011790798900963973
0.1315175323486328        0.1034479522705078       0.04944208526611328      0.01171073439555409
0.1400510406494141        0.1074510650634766       0.1273231658935547       0.025420081467903508
0.13287255859375          0.1083669891357422       0.04992150497436523      0.005371396683612788
0.1368246154785156        0.1071766204833984       0.128428939819336        0.014805860544780438
0.1303510894775391        0.1065967712402344       0.04789023590087891      0.01184480623670734
0.1374890899658203        0.1060559387207031       0.1284806060791016       0.014272286891342962
0.1401354064941406        0.107719482421875        0.1264310913085938       0.03150749344091745
0.1401895904541016        0.1071843185424805       0.1264880065917969       0.032294786437167496
0.1396676940917969        0.1076627655029297       0.1270182189941406       0.015603762190295934
0.1367009735107422        0.1015808486938477       0.1249069976806641       0.0053012156540023034
0.1367082977294922        0.1022572250366211       0.1249233093261719       0.007025793268864994
0.1333076324462891        0.1054548568725586       0.05009198379516602      0.006211520899327252
0.1355465698242188        0.1013914566040039       0.1224619293212891       0.010323497507710779
0.1375128326416016        0.1053914947509766       0.1282320861816406       0.012794963814425655
0.1376522369384766        0.1070538330078125       0.1286840972900391       0.016096255246987844
0.1381192626953125        0.1068809432983398       0.1284920654296875       0.014753068292597022
0.1297515106201172        0.1068418121337891       0.04979241943359375      0.007885009156652243
0.1310643768310547        0.1099903030395508       0.04863473892211914      0.02786702903781455
0.1366939544677734        0.1014957427978516       0.125328369140625        0.0053493922865763
0.1295838012695313        0.1076774215698242       0.04733619308471679      0.010445392351157075
0.1294204254150391        0.1073456497192383       0.0474581298828125       0.010025163672555801
0.1358727722167969        0.1007315139770508       0.1248545379638672       0.008514928278626956
0.1359112091064453        0.101323356628418        0.1252873992919922       0.005600862399980118
0.1368204040527344        0.1078561782836914       0.1283057250976563       0.02248193877933456
0.1355088958740234        0.1078003005981445       0.1233617706298828       0.045802462988655125
0.1355596618652344        0.107534294128418        0.1233090515136719       0.051442479074365395
0.1353154296875           0.1075263519287109       0.1235292663574219       0.05450516377240892
0.1353564147949219        0.1074169616699219       0.1228290863037109       0.18417328675376193
0.1351681365966797        0.1059481048583984       0.1258494567871094       0.009130307408171293
0.1352493438720703        0.1066581039428711       0.1260668487548828       0.00868882437462817
0.1354285125732422        0.1055865325927734       0.04946787643432617      0.01841153352315309
0.1305791320800781        0.1079445266723633       0.04982008361816406      0.012259432810523632
0.1344807891845703        0.1062233581542969       0.04725628280639649      0.005143716564227021
0.1322383880615234        0.1045145263671875       0.04893300247192383      0.014973744450369676
0.1317363891601563        0.104754753112793        0.04860493087768555      0.01439782770776706
0.1326780242919922        0.1047700119018555       0.04934638214111328      0.005357607447799421
0.1332263946533203        0.1047668991088867       0.04898270034790039      0.004387332593176117
0.1362985229492188        0.1065320281982422       0.1248994750976563       0.012679923640213387
0.1356502838134766        0.1010033645629883       0.1234855651855469       0.00714233644242347
0.1361843566894531        0.1009591293334961       0.1240428314208984       0.005508665315133608
0.1406847839355469        0.1049503860473633       0.1259340667724609       0.025339550573470628
0.1345893402099609        0.1051480178833008       0.04850028991699219      0.022945601611694465
0.1307567901611328        0.1098380584716797       0.04758838272094727      0.03487993735815461
0.1354382476806641        0.1078390960693359       0.04788491058349609      0.02137210429869295
0.1314773406982422        0.1102320404052734       0.04743559265136719      0.04234436638949775
0.1309589385986328        0.1106292724609375       0.04803009033203125      0.044064625382564594
0.1356301727294922        0.1072301940917969       0.1240351257324219       0.035833184139081264
0.1295714569091797        0.1069378967285156       0.04798699951171875      0.008224261400346362
0.1352550201416016        0.1065457458496094       0.1253953857421875       0.008673198621344564
0.1352688598632812        0.1069761352539063       0.1249576416015625       0.009427438633746269
0.1353238983154297        0.1073210983276367       0.1254769134521485       0.004924185973998404
0.1357671203613281        0.1071645278930664       0.1251654815673828       0.007711324715499805
0.1397261505126953        0.1047633056640625       0.1251791839599609       0.014365750586922918
0.1402237548828125        0.1047554931640625       0.1254767456054688       0.01945079420425438
0.1395976409912109        0.1075190582275391       0.1275532531738281       0.011045347177649925
0.1373023986816406        0.1035960464477539       0.1273237152099609       0.009333230101647914
0.1332439727783203        0.1048875503540039       0.04805888366699219      0.005662806086966114
0.133780014038086         0.1051642608642578       0.04782714080810547      0.010330793974073054
0.1398320922851563        0.1072768707275391       0.1256000671386719       0.017794377904518606
0.1389198455810547        0.1052174301147461       0.1251570129394531       0.01176968270362995
0.1400625                 0.1027949600219727       0.1256234283447266       0.013282046624896111
0.1393399810791016        0.1030238571166992       0.1256145477294922       0.012049640873548635
0.1396809539794922        0.1032213821411133       0.1253341979980469       0.013029670409546161
0.1389659881591797        0.1058761901855469       0.1249589538574219       0.0050935812299691624
0.1356014404296875        0.1078295288085938       0.1262723388671875       0.010005068292698052
0.1353288116455078        0.1077890090942383       0.1268909454345703       0.013474099418245632
0.1355486450195313        0.1081605224609375       0.1268950347900391       0.016342246949664404
0.1361360015869141        0.1081774444580078       0.1265131988525391       0.011794229724307331
0.1383218994140625        0.1070482711791992       0.1277110137939453       0.00984081541809873
0.1382789611816406        0.1077711791992187       0.1270635223388672       0.008187735739223467
0.1389797821044922        0.1076090927124023       0.1278497772216797       0.006052398845586606
0.1358623504638672        0.1060095596313477       0.1272577819824219       0.01114916530758206
0.1352521057128906        0.1068917541503906       0.1268359832763672       0.011371363004339614
0.1323023681640625        0.1086272888183594       0.04980028152465821      0.009384635296823193
0.1320612945556641        0.108340690612793        0.05023653793334961      0.0071407745594361605
0.1311192626953125        0.1084525604248047       0.05005091094970703      0.008795989960185362
0.1313852996826172        0.1079276504516602       0.05012296295166016      0.011687218957480575
0.1356763000488281        0.1049697036743164       0.1253339996337891       0.016537236238552834
0.1358852844238281        0.1071305999755859       0.1261410675048828       0.008160197981010387
0.1316335144042969        0.1043489532470703       0.04875468444824219      0.01734228434663052
0.1326839599609375        0.1047578582763672       0.04861762237548829      0.005119523570115063
0.1351696472167969        0.10503759765625         0.04779423522949219      0.0505067210335611
0.1350146331787109        0.1085495758056641       0.0478682746887207       0.02981121479668489
0.1346951293945313        0.1080924224853516       0.04767657089233399      0.015532735425640678
0.1351742401123047        0.1082011566162109       0.04753839492797852      0.01979454120701875
0.1393193817138672        0.1044606018066406       0.1281323547363281       0.00639488197465477
0.1381014099121094        0.1031729354858398       0.1268330688476562       0.005160174769426936
0.1376923065185547        0.1049451217651367       0.124790283203125        0.008551306831438375
0.1403259582519531        0.1039533996582031       0.1273830413818359       0.029175900247685946
0.1403013610839844        0.1045994338989258       0.1274064331054688       0.014315759047963136
0.1290900726318359        0.1069936065673828       0.05003422927856446      0.009495588262919399
0.1389100952148438        0.1032714767456055       0.1270289154052734       0.011588895927451071
0.1386693725585937        0.1034811248779297       0.1261482696533203       0.009135109857690523
0.1387387084960938        0.1028823699951172       0.1264669494628906       0.009357839812433653
0.1408956756591797        0.1046802749633789       0.1279033355712891       0.007676325529873739
0.1387049865722656        0.1035700607299805       0.1253251342773438       0.009605574038095381
0.1370037231445312        0.107829704284668        0.1261507415771485       0.008866847827853283
0.1372220458984375        0.1080084838867188       0.1265328674316406       0.01115002193134021
0.1372262878417969        0.1047416229248047       0.1248683929443359       0.009979501770489884
0.1315261383056641        0.1058551559448242       0.05020688629150391      0.008956821694978283
0.1315069122314453        0.1037707138061523       0.04901791381835938      0.015452516582432794
0.1387165679931641        0.1028851776123047       0.1260111846923828       0.009136521161162498
0.1340195922851563        0.1050917434692383       0.04977264404296875      0.009927490774987285
0.1364462738037109        0.1012168579101562       0.1247286071777344       0.004230381883752589
0.1294087524414063        0.1096603393554687       0.04769817733764649      0.0409929543412791
0.1399396362304688        0.1026998062133789       0.1263913116455078       0.018591064530775282
0.1400679779052734        0.1030445556640625       0.1263400421142578       0.01767758325539492
0.1360341491699219        0.105690299987793        0.1279960632324219       0.011911946739530941
0.1366219482421875        0.1053462295532227       0.1280418090820312       0.013103992536929832
0.1356038665771484        0.106079460144043        0.1286389007568359       0.009984900521655325
0.1335177001953125        0.1088886947631836       0.04882376861572266      0.0034464832972987266
0.1352520904541016        0.1065224838256836       0.1289505615234375       0.006742527963234143
0.1393853607177734        0.102819580078125        0.1260554046630859       0.012811548703460055
0.1404200439453125        0.1043913192749023       0.1279516448974609       0.008961203985919671
0.1294187164306641        0.1097673263549805       0.04846247863769532      0.025216074814363904
0.1360662841796875        0.1070205764770508       0.04721889877319336      0.006019011970038051
0.1369656677246094        0.1026120147705078       0.1268960266113281       0.013243344920713707
0.1365708923339844        0.1019993209838867       0.124120361328125        0.004185093585577547
0.1365738067626953        0.1015439529418945       0.1240797729492188       0.00449919429279139
0.1353943328857422        0.1018901519775391       0.1224808654785156       0.011268293143862795
0.1393409118652344        0.104023567199707        0.1252606506347656       0.013130865250442136
0.1319334259033203        0.1097626800537109       0.04770480728149414      0.025396624998462604
0.1407929840087891        0.1060119934082031       0.128030990600586        0.015962257660022943
0.1292382049560547        0.1090861587524414       0.04767353820800781      0.022867135769363483
0.1352921600341797        0.1071307830810547       0.1242636260986328       0.017998684254074703
0.1353843383789063        0.1076811599731445       0.1240420532226563       0.03697200674973823
0.1357452392578125        0.1072223129272461       0.1243396301269531       0.018438021470679553
0.13205859375             0.1093395919799805       0.04729481124877929      0.019698741191085754
0.1360338439941406        0.1036602478027344       0.1250697937011719       0.014289861951497585
0.1355726623535156        0.1038004760742188       0.1247984008789063       0.014257963736488253
0.1381290740966797        0.1040393600463867       0.1251944885253906       0.009230109033973945
0.1360364074707031        0.1050264511108398       0.1249056091308594       0.011110411806057974
0.1363136749267578        0.1077174453735352       0.1258056335449219       0.006242948115893103
0.1361908721923828        0.1069926223754883       0.1246887512207031       0.01254052862811495
0.1356167907714844        0.1071838760375977       0.1247133331298828       0.01243480807776465
0.1355496215820313        0.104582160949707        0.1250822296142578       0.009588697903817684
0.1290917358398438        0.1071586227416992       0.04849443817138672      0.010831704106283167
0.1412571563720703        0.1055951766967773       0.1277154998779297       0.009692350995461995
0.1314722442626953        0.1101491394042969       0.04803019714355469      0.034561807268877504
0.1358939361572266        0.1069907836914063       0.1239420166015625       0.01343002160369882
0.1377429656982422        0.107805793762207        0.1264630432128906       0.00915548397984252
0.1356974639892578        0.1067145309448242       0.1247322540283203       0.01149408479451752
0.1316438293457031        0.1065352554321289       0.05020301055908203      0.008279146443941248
0.1389392242431641        0.1077066955566406       0.1268462219238281       0.002960446315423993
0.1376629028320313        0.1072607955932617       0.1260321044921875       0.008425659276474935
0.1315682067871094        0.1087795562744141       0.04990674591064453      0.008991973021434651
0.1396760864257812        0.1028496017456055       0.1269297790527344       0.01723250318375622
0.1359265899658203        0.100724479675293        0.1235821533203125       0.007556855732506212
0.1314659271240234        0.1053681411743164       0.04995630645751954      0.013473588940997042
0.1380769348144531        0.1073500595092773       0.1260981140136719       0.006384387864981966
0.1355126190185547        0.1025215377807617       0.1219656066894531       0.013286750626099192
0.1294889984130859        0.1060607757568359       0.05012830352783203      0.009943058827315887
0.1295259552001953        0.1066150512695312       0.05017380523681641      0.004153663281027634
0.1315332794189453        0.1055953903198242       0.05056961059570313      0.004715943284028519
0.1374214782714844        0.107695068359375        0.1287738494873047       0.01689646002480771
0.1296350708007813        0.1107407455444336       0.04744022369384766      0.05260676939209116
0.1314616546630859        0.1037016448974609       0.04976994323730469      0.013011687550033957
0.1298343963623047        0.1075064849853516       0.04753888702392578      0.009859126648888338
0.1294941253662109        0.1076154403686524       0.04778047943115234      0.010679065668595748
0.1294668426513672        0.1073962173461914       0.04823191833496094      0.010864498124893854
0.1290601043701172        0.1086945877075195       0.04698171234130859      0.008930571372654364
0.1317075653076172        0.1085565185546875       0.04994723510742188      0.01123982084077405
0.1391472778320313        0.1032174987792969       0.1263063354492188       0.011442592466295474
0.1404992828369141        0.1030810394287109       0.1254363098144531       0.011882004390517531
0.1368952789306641        0.1057547225952148       0.1284687042236328       0.013531632268164331
0.1299832611083984        0.1111180419921875       0.04738349533081055      0.05846755493479027
0.1298843994140625        0.1111969375610352       0.04756649780273438      0.05353118137143222
0.1341592407226563        0.1048212890625          0.04809172439575195      0.019799244767509713
0.1320384216308594        0.109618049621582        0.04843655395507813      0.01859365290085913
0.1310281829833984        0.1103904724121094       0.04746071624755859      0.04514131709114233
0.1404991302490234        0.1070212478637695       0.1279684906005859       0.012794314688575465
0.1293581848144531        0.1102566909790039       0.0478488655090332       0.05963297423440682
0.1292669219970703        0.1070296859741211       0.04805580902099609      0.010896685742139063
0.1359841003417969        0.1042242279052734       0.1251494903564453       0.013926976379311506
0.1353660736083984        0.1074614028930664       0.1249165802001953       0.00841728695326977
0.1380894165039062        0.1045209655761719       0.1281159515380859       0.007401388706505464
0.1386264038085938        0.106978401184082        0.1283611297607422       0.013310666020521987
0.1360738830566406        0.1074939880371094       0.1249497222900391       0.010071325851463937
0.1334821472167969        0.1080228118896484       0.046829833984375        0.010417850212646174
0.1357120819091797        0.1060193099975586       0.1250628356933594       0.00982248752760273
0.1353082427978516        0.1059492340087891       0.1250530242919922       0.00932193095034779
0.1380151519775391        0.1075128860473633       0.1282606506347656       0.016049335185359864
0.1353119964599609        0.1063773345947266       0.1245006561279297       0.011373120618050597
0.1357829437255859        0.1025575866699219       0.1240320434570313       0.0018803518681100356
0.1359563598632813        0.1066804962158203       0.1242830963134766       0.017103325827474355
0.1363045501708984        0.1012709426879883       0.1259622802734375       0.008524686540402714
0.1358690795898438        0.1077294311523437       0.1254111022949219       0.0045598047789351445
0.1353301696777344        0.1074306869506836       0.1261944732666016       0.008161416544429199
0.1408514556884766        0.1043606567382813       0.1256721954345703       0.020796219300896084
0.1364785308837891        0.1033873748779297       0.1271177825927735       0.012678331505953608
0.136051513671875         0.107068229675293        0.1240821838378906       0.01322393981040014
0.1346619415283203        0.1087543716430664       0.04794595718383789      0.021603582434066758
0.1289157104492188        0.1063398666381836       0.05007621383666992      0.018907630080536614
0.1297364501953125        0.1075185775756836       0.0470263786315918       0.01017455831264987
0.1300003051757813        0.1072454071044922       0.04700496292114258      0.013117660278585007
0.1361867980957031        0.1010209884643555       0.1253592834472656       0.0075374549372586724
0.1319004364013672        0.1042976531982422       0.04858779907226562      0.019519987566043194
0.1305787811279297        0.1113500213623047       0.0476627197265625       0.04164310724505969
