# Supplementary material for: Impact of galvanic vestibular stimulation electrode current density on brain current flow patterns: Does electrode size matter?
Source: PLoS One. 2023 Feb 3;18(2):e0273883. doi: 10.1371/journal.pone.0273883 (PMC9897567; doi:10.1371/journal.pone.0273883)
Supplement: S1 Data — (ZIP) [file pone.0273883.s001.zip › GVS_data/Data_3.txt]

% Model:              3cm2_cicrular_elec.mph
% Version:            COMSOL 5.6.0.280
% Date:               Dec 20 2022, 08:05
% Dimension:          3
% Nodes:              3021
% Expressions:        1
% Description:        Electric field norm
% Length unit:        m
% x                       y                        z                        ec.normE (V/m)
0.1308937377929688        0.1076940383911133       0.05020513916015625      0.014322324379141077
0.1308577117919922        0.1071469116210938       0.0505002670288086       0.0064923112945080245
0.1311314849853516        0.1073966903686523       0.0508668098449707       0.006242745508390138
0.1306018981933594        0.1073742294311524       0.05068918609619141      0.0038924938624874486
0.1343932342529297        0.1013679275512695       0.1234908447265625       0.023823001790338246
0.1342666625976563        0.1021869201660156       0.1241706848144531       0.022272984560755327
0.1338837432861328        0.1019193420410156       0.1239131469726562       0.02007571530382064
0.133855712890625         0.101531120300293        0.1239867248535156       0.022759988202638394
0.1268489456176758        0.1039114685058594       0.05468797302246094      0.022889506073549528
0.1273892135620117        0.1045675582885742       0.05368336868286133      0.016921613266516443
0.1270947113037109        0.1037589340209961       0.05384337615966797      0.02770354112456278
0.1266331329345703        0.1041611633300781       0.05404440307617188      0.01960834663181133
0.1335908660888672        0.1039242324829102       0.1235485687255859       0.0043654975806186195
0.1333925476074219        0.1043789596557617       0.1250477905273437       0.005661046720515465
0.1341883697509766        0.1040794448852539       0.124399169921875        0.003795342317831723
0.1335401611328125        0.1050602340698242       0.1238144683837891       0.00597495117984979
0.1310684204101563        0.1030280227661133       0.04876340866088867      0.012089351442040385
0.1306738739013672        0.1040598983764648       0.04886849594116211      0.01577257443214746
0.1311984100341797        0.1039407958984375       0.04901026916503906      0.015936051437445423
0.1310298004150391        0.1036370162963867       0.04834560012817383      0.014582252474946123
0.1310552673339844        0.1062692718505859       0.05083523178100586      0.015825413867406726
0.1305961608886719        0.1063129501342773       0.05045338821411133      0.016580696323325685
0.1306466064453125        0.1060920562744141       0.04998188781738282      0.017119365485746604
0.1311138305664062        0.1055077285766602       0.05042509460449219      0.021770854611617967
0.1268121566772461        0.1079105758666992       0.0519393196105957       0.010701982354076869
0.1272391357421875        0.1085122680664063       0.05242534637451172      0.007782270215010844
0.1274320983886719        0.1079629135131836       0.05224629211425781      0.009409753376544986
0.1274143829345703        0.1084873580932617       0.05183693313598633      0.021186710824677574
0.1300086669921875        0.1030089721679688       0.04851785278320313      0.020856220287439293
0.1301977691650391        0.1036347579956055       0.04958830261230469      0.011531310408414196
0.1306173248291016        0.1033530654907227       0.04845195007324219      0.013601513527317553
0.1303650665283203        0.1037134170532227       0.04831825256347656      0.015523612640153759
0.1334697113037109        0.1029019927978516       0.1239722442626953       0.004352439308106127
0.132840087890625         0.1028323669433594       0.1240689239501953       0.004202797397316882
0.1331421813964844        0.1035080642700195       0.1239870147705078       0.00442309802272916
0.1332573852539063        0.1030324630737305       0.1234634094238281       0.004102610465399504
0.1322077789306641        0.1043474655151367       0.1239211273193359       0.006250441578792037
0.1329036712646484        0.1034702682495117       0.1249194793701172       0.006657773694648305
0.1286525726318359        0.1077338409423828       0.05290834045410157      0.007571451251600653
0.1282701416015625        0.1079334259033203       0.05337674713134766      0.006906593946383748
0.1289834747314453        0.1075117874145508       0.05323946380615235      0.005849519631273637
0.1289845275878906        0.1080882797241211       0.05317910385131836      0.008014553507727198
0.1292850036621094        0.1019987869262695       0.05287791824340821      0.011016189276347614
0.1296894989013672        0.1025813903808594       0.05287382125854492      0.012551922085850598
0.1303036499023437        0.1018853607177734       0.05301715469360352      0.009542022691699712
0.1297547454833984        0.1015238647460937       0.05232082748413086      0.00998936998446336
0.1285359954833984        0.10502197265625         0.05225464248657227      0.005184846269608745
0.127719482421875         0.1046506195068359       0.05114259719848633      0.0036642690188480862
0.1282769317626953        0.1041458206176758       0.05163417434692383      0.003431013080888262
0.1277642211914063        0.1047794494628906       0.05263644790649414      0.008316238403611939
0.1308094787597656        0.1052125091552734       0.0489453125             0.018777639273339617
0.1312478485107422        0.10450048828125         0.04941083908081055      0.01682216300609427
0.1305798645019531        0.1046834335327149       0.04881746292114258      0.01774351162431057
0.1312015380859375        0.104764404296875        0.04888464736938477      0.016997899670772053
0.1349917449951172        0.1005968704223633       0.1244185638427734       0.01961251889263611
0.134461669921875         0.1010631561279297       0.1247163238525391       0.01794877593906486
0.1348193664550781        0.1012899932861328       0.1247715759277344       0.016304382689669515
0.1347516021728516        0.1010654602050781       0.1241165771484375       0.0193718298570178
0.1297869567871094        0.1049574203491211       0.04870444107055664      0.0197187875728112
0.1302583923339844        0.1050217819213867       0.04840697860717773      0.01797648516829414
0.1298914947509766        0.1056555099487305       0.04886188888549805      0.034100235100055575
0.1345079956054687        0.1047391662597656       0.1220335540771484       0.005316726573732028
0.1340985260009766        0.1049066009521484       0.12276611328125         0.004455699943708661
0.1348544769287109        0.1051327362060547       0.1227665557861328       0.004902921199728783
0.1343900451660156        0.1053212280273438       0.122394775390625        0.005155756504763915
0.1286739807128906        0.1031088790893555       0.05230164337158203      0.01506975285422942
0.1283957214355469        0.1029494400024414       0.05281512451171875      0.023973480285367103
0.1285484008789063        0.1027018966674805       0.0523629379272461       0.014494341113166971
0.1288642120361328        0.1027202224731445       0.05314677429199219      0.018391405448740916
0.1299920654296875        0.1019266357421875       0.05355246353149414      0.010993639556809728
0.1295032501220703        0.1014132843017578       0.053171142578125        0.010318668712715723
0.1335796051025391        0.1050781326293945       0.1228376159667969       0.008766917703462329
0.1328065032958984        0.1063756332397461       0.1229133605957031       0.007541366900588431
0.1339134674072266        0.1054846572875977       0.1229545593261719       0.009824037872831927
0.1335786437988281        0.1056087417602539       0.1225162048339844       0.006983463670656231
0.1302357635498047        0.1025132446289062       0.05381617736816406      0.013200762029799624
0.1297695922851562        0.1025046844482422       0.05444684982299805      0.013121394547183403
0.1293341064453125        0.1029205703735352       0.05387223052978516      0.019587207301213033
0.1295559997558594        0.1019069976806641       0.05397524642944336      0.013572834445414567
0.1288552398681641        0.1082079772949219       0.05253507995605469      0.0087084294678534
0.128335693359375         0.1087500991821289       0.05274822616577148      0.007422155488537348
0.134698486328125         0.1007805709838867       0.1234757080078125       0.020768448357030005
0.134385986328125         0.1007451171875          0.1240915222167969       0.02032977605613414
0.1351289367675781        0.1003236846923828       0.1237474365234375       0.022018136162246855
0.1283980407714844        0.1038566436767578       0.05357767105102539      0.09659333309977344
0.1287347717285156        0.1040648574829102       0.05347350311279297      0.10287379095351445
0.1282347564697266        0.1042196197509766       0.05343271255493164      0.027187498434467643
0.1285673980712891        0.1039482498168945       0.05371253967285156      0.07774097825883496
0.12905517578125          0.1055127792358398       0.05305657577514648      0.005805597346926501
0.129027587890625         0.104471565246582        0.05326421356201172      0.015224879985168914
0.1294488983154297        0.1046179275512695       0.05255545425415039      0.004938754832473004
0.1294505767822266        0.1046333389282227       0.053260009765625        0.006082694225849581
0.1331644744873047        0.1024117279052734       0.1234687194824219       0.004729755685548608
0.1327997894287109        0.1032697982788086       0.1231595001220703       0.004309977894031771
0.1320502777099609        0.1027668228149414       0.1214900207519531       0.05753966266637402
0.1324902954101563        0.1028382263183594       0.1219325714111328       0.013425257391731733
0.1323998260498047        0.1031274795532227       0.1214733428955078       0.05811298780561149
0.1320278472900391        0.1030729293823242       0.1217471618652344       0.02334554873989272
0.1291701202392578        0.1052059020996094       0.05368344879150391      0.006600442422588393
0.1290373382568359        0.1047798690795898       0.0536461181640625       0.011497391320300678
0.1289453582763672        0.1049864501953125       0.05342621231079102      0.00990637455970915
0.1294822235107422        0.1047456741333008       0.05377769470214844      0.004024579639834255
0.1283189697265625        0.1064741897583008       0.05272997665405273      0.010978301389227051
0.1276524505615234        0.1057428665161133       0.0519141845703125       0.0060923284850368286
0.127909797668457         0.1059765548706055       0.05306139373779297      0.011966221084124954
0.1274334945678711        0.1066662521362305       0.05246296691894532      0.008693449058030345
0.1340003509521484        0.1015264511108398       0.1245642395019531       0.018341928059863944
0.1294994659423828        0.1065461807250977       0.05282706069946289      0.004857928542305507
0.1303244018554688        0.105415641784668        0.05375650024414062      0.003619049285888399
0.1298793182373047        0.1058937530517578       0.05382355117797852      0.004354357389691534
0.129231201171875         0.1060187759399414       0.05294906616210938      0.0049894811462646215
0.1281998443603516        0.1039338531494141       0.05480005645751953      0.026539647802388853
0.1289873199462891        0.1035812149047852       0.05530425643920898      0.023562606523218853
0.1288145446777344        0.1045585403442383       0.05531916046142579      0.024893812665072457
0.1284824829101563        0.1041864471435547       0.055759521484375        0.023976452521720842
0.1279072036743164        0.1064570007324219       0.05396817779541016      0.012407142549779466
0.1263438415527344        0.1060578994750977       0.05547158813476562      0.01169522882651704
0.1260901641845703        0.1064536056518555       0.05439705276489258      0.009299604547009217
0.1279024505615234        0.1055799102783203       0.05445879745483399      0.017254076694419467
0.1357734832763672        0.1046906356811523       0.1224772796630859       0.005801416793185261
0.1342592163085937        0.104537712097168        0.1224918212890625       0.004339627133102183
0.135746337890625         0.1037739562988281       0.1225770568847656       0.0035646797755064835
0.1358414611816406        0.1041676712036133       0.1230422058105469       0.003422140577722817
0.1340744934082031        0.1042868881225586       0.1229936065673828       0.004225056197786346
0.1348561706542969        0.1044588623046875       0.1237262573242188       0.005864219264920076
0.1343252868652344        0.103943229675293        0.1235523223876953       0.0032082405233806307
0.1350110626220703        0.1038390502929687       0.1235735778808594       0.0029155167138587065
0.1291091461181641        0.1055679779052734       0.05413252639770508      0.010656501221044397
0.1291090850830078        0.1058015747070312       0.05392219161987305      0.010876746424185254
0.1293885040283203        0.1055089950561523       0.05375247955322265      0.00494268279464873
0.1288547210693359        0.1075437469482422       0.0538599967956543       0.0027302171609017776
0.1281918640136719        0.1077261047363281       0.05417678833007813      0.006341696220370208
0.1285865783691406        0.1075915451049805       0.05469006729125977      0.008882303706613427
0.1285146636962891        0.1080015411376953       0.05425871658325195      0.005860693992272224
0.1320728607177734        0.1031889572143555       0.1226493682861328       0.005442396429764768
0.1320391082763672        0.1024272155761719       0.1220899658203125       0.00634006324593679
0.1326660919189453        0.1035148696899414       0.1215926361083984       0.024581763474289677
0.1316560668945312        0.1031648254394531       0.1210402679443359       0.0296108239783721
0.1313643341064453        0.1031332473754883       0.1218027954101562       0.012822871142084668
0.12841259765625          0.1060400543212891       0.05252742385864258      0.010191529900674812
0.1276747665405273        0.1045278396606445       0.05529892730712891      0.02026690449956971
0.1284237518310547        0.1049010696411133       0.05581095504760742      0.020763585901720977
0.1346490020751953        0.1034503326416016       0.1229561920166016       0.0014293681044721567
0.1335841217041016        0.1060383758544922       0.1214434051513672       0.006182203514684865
0.132615966796875         0.1060096130371094       0.1216606597900391       0.009143059795880653
0.1333878021240234        0.1062104797363281       0.1222373199462891       0.005988504684668788
0.1334696502685547        0.1069267959594727       0.1217272338867188       0.006921867018990819
0.1270905303955078        0.1033728713989258       0.05507164382934571      0.02533418795241036
0.1276301193237305        0.1034575653076172       0.055672607421875        0.029004562053682695
0.1278104400634766        0.1027895584106445       0.05529985809326172      0.05142551444300111
0.1264644622802734        0.1080887298583984       0.0542838249206543       0.010838615523039993
0.1269671630859375        0.108599967956543        0.0537517204284668       0.011722679240934293
0.127166389465332         0.1082812347412109       0.054772216796875        0.010012480783023142
0.1275117721557617        0.1080330963134766       0.05394207382202149      0.008067389296223013
0.1285747375488281        0.104970588684082        0.05368285751342774      0.014351642414204948
0.1284731597900391        0.1046843338012695       0.05309852981567383      0.013582198220801608
0.1284307250976562        0.1052704391479492       0.05341524124145508      0.0078587807419373
0.1334289855957031        0.1028920974731445       0.1205907135009766       0.03403141098936873
0.1329788970947266        0.1025553894042969       0.1215693359375          0.04903460716119837
0.1334916076660156        0.1031188354492188       0.1212690277099609       0.046428963864593206
0.1326618499755859        0.103072021484375        0.1212866516113281       0.05613199728148106
0.1305928344726563        0.1028689498901367       0.05167452239990235      0.005636173569949309
0.1301779632568359        0.1035861511230469       0.05230505752563477      0.010055968801407772
0.1307604370117187        0.1035932006835937       0.05157807159423828      0.0033157215124394175
0.13011181640625          0.1038456878662109       0.05149660873413086      0.0021008966338889982
0.1276059494018555        0.1040329360961914       0.05430463409423828      0.027432033405734628
0.1272541656494141        0.1031240158081055       0.05457289505004883      0.03855435440644003
0.129674560546875         0.1031937789916992       0.05257027435302734      0.01278155559110649
0.1300297393798828        0.103567756652832        0.05298577880859375      0.013821199157506996
0.1295262145996094        0.1031981430053711       0.05316854858398438      0.01783305190224306
0.1303362884521485        0.1032749862670898       0.0528409538269043       0.013121189624098617
0.1324104156494141        0.1051721878051758       0.1248907928466797       0.006548916388183693
0.1323810882568359        0.1058110504150391       0.1246224822998047       0.00731757325665444
0.13303955078125          0.103027717590332        0.1220895843505859       0.006195529074780656
0.1335317687988281        0.1030696716308594       0.1219254913330078       0.003455991955760365
0.1334842529296875        0.1035814743041992       0.1217753753662109       0.007516743638869775
0.133379867553711         0.1034230422973633       0.1220443115234375       0.00476489152115791
0.1334127197265625        0.1028203964233398       0.12246630859375         0.003155305615515501
0.1351045532226562        0.1049824295043945       0.1214959716796875       0.0074384883037939605
0.1350430603027344        0.1055418472290039       0.1214666137695313       0.006166174149071678
0.1345116577148437        0.105552131652832        0.1219451293945313       0.006291434216263929
0.1349004821777344        0.1054401702880859       0.1221843566894531       0.0054849591522860485
0.1293363800048828        0.1014211349487305       0.05240204620361328      0.011692916294012087
0.1339276123046875        0.1010394134521484       0.1240027618408203       0.020032112656222893
0.1275774383544922        0.1059106292724609       0.056138671875           0.01473421327739769
0.1280302734375           0.1064359130859375       0.05563030242919922      0.014514320770203962
0.1281802215576172        0.1056344375610352       0.05588214492797852      0.016404367465936816
0.1273886413574219        0.1058250579833984       0.05566104507446289      0.014334828307209668
0.1347135467529297        0.1038832855224609       0.1219981689453125       0.0032268790930690284
0.1351652069091797        0.1037030944824219       0.1228437194824219       0.0026700976418942
0.1349339752197266        0.1032443084716797       0.1225592651367187       0.002178697164650833
0.1291310119628906        0.1067160415649414       0.05399872589111328      0.003228120544333026
0.1288745727539063        0.1064609909057617       0.0541684684753418       0.0033190914904933687
0.1289619903564453        0.1065639953613281       0.05395954513549805      0.002672208969984849
0.1290283966064453        0.1062522506713867       0.05415104675292969      0.009507824747739367
0.1319156646728516        0.1048747863769531       0.1250373077392578       0.005992723343701599
0.1323607025146484        0.1042949905395508       0.1250115509033203       0.0063446358657065416
0.1342710723876953        0.1029538803100586       0.1210910491943359       0.048366768783833634
0.1339268341064453        0.1031816635131836       0.1205373916625977       0.03715870758630024
0.1337058258056641        0.103661491394043        0.1212745971679687       0.02626306036806552
0.1346280975341797        0.102326545715332        0.1245896453857422       0.016217015291065378
0.1346121368408203        0.1016777877807617       0.1244580688476563       0.01738419828998786
0.1350010986328125        0.1022541046142578       0.1244488372802734       0.015227599187355117
0.1347580871582031        0.1018661804199219       0.1249105377197266       0.0140066132476346
0.1276541061401367        0.1034453506469727       0.05391592025756836      0.04637967199782834
0.1282667541503906        0.1030871887207031       0.05468435287475586      0.03137102683018609
0.1283616638183594        0.1036409683227539       0.05363350296020508      0.04313348134402421
0.1281101379394531        0.1034087524414063       0.05353195953369141      0.0531879694630631
0.1279993286132813        0.1036520538330078       0.0533556022644043       0.09051400522791858
0.1287739105224609        0.103561164855957        0.05338774490356445      0.044869664365688955
0.1336920776367188        0.1035503845214844       0.1244984893798828       0.004004187826574266
0.1276055908203125        0.1046235656738281       0.05594300842285156      0.015782438423367358
0.1272136077880859        0.1046073532104492       0.05634158325195313      0.011218083581902556
0.1274982452392578        0.1051671752929687       0.05575564575195312      0.015128074110375617
0.1267400436401367        0.1047342910766602       0.0558596420288086       0.013227455851613527
0.1287515869140625        0.1045566253662109       0.05355099487304688      0.02425345212816568
0.134511474609375         0.1022842330932617       0.1223226623535156       0.03216082331014534
0.1347660369873047        0.1018895797729492       0.1215099334716797       0.030832258633454016
0.1350477294921875        0.1023823471069336       0.1220846252441406       0.024520690028012274
0.1347790832519531        0.1016726608276367       0.1221140899658203       0.027773695464096297
0.1303012390136719        0.101782112121582        0.05168371963500977      0.008560090531554513
0.1309116973876953        0.1022081604003906       0.05146548080444336      0.006678389393471837
0.1302295837402344        0.1028653793334961       0.05056546020507813      0.007109726339527467
0.1270243606567383        0.1037698364257812       0.05545490646362305      0.019782238469712558
0.1310115203857422        0.1048045501708984       0.1242178649902344       0.0077394968383713665
0.1314257507324219        0.1044913635253906       0.1246509246826172       0.006740982431633911
0.1315156555175781        0.1053865051269531       0.1246036224365234       0.007245436425139039
0.1349716491699219        0.1022957534790039       0.1229460296630859       0.03262203501538681
0.1344324340820313        0.1017773513793945       0.1228115539550781       0.027356865060466494
0.1333485565185547        0.1025941467285156       0.1230712127685547       0.0033209108152776412
0.1335690765380859        0.1025673828125          0.1234743499755859       0.006861476306484958
0.1323742370605469        0.1056823425292969       0.1208680572509766       0.012137457409286274
0.1332554626464844        0.1054297790527344       0.12148974609375         0.01202467635075007
0.1329481964111328        0.1048964004516602       0.1214883270263672       0.01455491841393023
0.1334058990478516        0.1073441696166992       0.1231418914794922       0.007259599024999061
0.1340121765136719        0.1070925903320313       0.1231800231933594       0.005401950329215276
0.1336973419189453        0.1071898574829102       0.1224940338134766       0.006457681617374253
0.1332751312255859        0.1059504623413086       0.1207776412963867       0.01066863987985675
0.1299274291992188        0.1051685409545898       0.05280039215087891      0.0029759096704079983
0.1300997467041016        0.1061389846801758       0.05241373443603516      0.0031028421620333166
0.1307695007324219        0.1061124877929688       0.05265287399291992      0.003280244753106923
0.1306669464111328        0.1051203002929687       0.05261298370361328      0.0028746343220408636
0.1293246459960938        0.1067290573120117       0.0537489128112793       0.008072750976779458
0.1289490356445313        0.1068509674072266       0.05396411514282227      0.00469124613245496
0.1294475402832031        0.1070871505737305       0.0537554817199707       0.010199954566924515
0.1281913146972656        0.1068445358276367       0.05333256912231445      0.008924014483667189
0.128326889038086         0.1070663604736328       0.05396508026123047      0.007962681330113505
0.1285803527832031        0.1070746612548828       0.05326662063598633      0.007758674574932132
0.1311248931884766        0.105466682434082        0.1218930816650391       0.010039571130562417
0.1316371917724609        0.1052888412475586       0.1232887268066406       0.007600582804026787
0.1311640167236328        0.1062861557006836       0.1226602020263672       0.009483191522018625
0.1292514801025391        0.1059762649536133       0.05184371185302734      0.003783325082985481
0.1289401092529297        0.1064913787841797       0.05119284057617188      0.006457980010557448
0.1292598114013672        0.1065497436523438       0.05121648025512696      0.005532261816168814
0.129068588256836         0.1055215682983398       0.05127617263793945      0.002467250642728515
0.128006103515625         0.1083703460693359       0.05427785110473633      0.006634103309833058
0.1280679168701172        0.1078398590087891       0.05483435440063477      0.006487078380518224
0.1341591796875           0.1021135482788086       0.1213313903808594       0.0355066032825488
0.1342173614501953        0.1019422760009766       0.1223258972167969       0.03214213696537242
0.1341045989990234        0.1025227661132812       0.12179150390625         0.048282440774859346
0.1336215362548828        0.102091911315918        0.1222738342285156       0.04173611937510636
0.1289885101318359        0.1046007537841797       0.0518401107788086       0.004140433666136325
0.1284715118408203        0.1048086624145508       0.05121803283691406      0.0032579735968214117
0.1287716369628906        0.1041088485717774       0.05298970031738282      0.01672069937801329
0.1283881378173828        0.1040436401367188       0.05239918136596679      0.007685735576903611
0.1330993957519531        0.1055492324829102       0.1251239318847656       0.007003386257973821
0.1336570281982422        0.1057045288085938       0.1243304443359375       0.0063000850000868094
0.1332283477783203        0.106152214050293        0.1240262756347656       0.006966391975320496
0.1336534271240234        0.1060582046508789       0.1247393188476563       0.0070607504277759615
0.1333013610839844        0.1024898834228516       0.1195895233154297       0.023758597169047192
0.1336772918701172        0.1028931274414062       0.1198200149536133       0.029633651599654212
0.1335014953613281        0.101846549987793        0.1198286666870117       0.026374002874279604
0.1265824203491211        0.104623046875           0.05504862594604492      0.01613074348901337
0.1332400970458985        0.105505500793457        0.1219047698974609       0.007864687322674306
0.1293056640625           0.1061337738037109       0.05247266387939453      0.002708765407415386
0.1312636871337891        0.1063506698608399       0.1218066864013672       0.01099058820690846
0.1283987884521484        0.103869514465332        0.05393697357177735      0.03022751490487892
0.1287720184326172        0.1036635131835938       0.05379850387573242      0.035128648337677704
0.1295217437744141        0.1052551040649414       0.05341323852539063      0.004355465463925584
0.1291234436035156        0.1056131820678711       0.05336493682861328      0.006910275373377167
0.1352691955566406        0.1042831726074219       0.1219588012695313       0.004519918351392761
0.1309914855957031        0.1055667724609375       0.1239903869628906       0.008377419086712194
0.1315942077636719        0.105907829284668        0.1241750030517578       0.007904533077172454
0.1354673767089844        0.1056361389160156       0.1228045196533203       0.006414972603222024
0.13526416015625          0.1060913543701172       0.1220523071289063       0.005193873463439532
0.1357706451416016        0.1058586654663086       0.1221350402832031       0.0056716159303613475
0.1354036102294922        0.1052439117431641       0.1221107788085938       0.005895289957486228
0.1327723083496094        0.1050723571777344       0.1222738037109375       0.01120557652003019
0.1292357025146484        0.1042276992797852       0.05493367385864258      0.02344547351427315
0.1295229187011719        0.1035135345458984       0.05501018524169922      0.014452830471367695
0.1290323944091797        0.1036464538574219       0.05434134674072266      0.0238311226196309
0.1277849044799805        0.1075962677001953       0.05465401458740234      0.0077691795640879935
0.1343186645507813        0.1055165176391602       0.123499267578125        0.008108956363939074
0.1343501281738281        0.1050704727172852       0.1239394989013672       0.005183087037347115
0.1341885223388672        0.1059178695678711       0.12393115234375         0.006588567871994364
0.1286121673583984        0.108589111328125        0.05354871368408203      0.01108056986641582
0.1295977935791016        0.1067091293334961       0.05351463699340821      0.00816320614204286
0.1295145111083984        0.106953254699707        0.05399216842651367      0.010589086861347071
0.1289510650634766        0.1043688049316406       0.05419599533081055      0.021674319523022165
0.1280718994140625        0.1043729858398438       0.05442533111572265      0.04143776265156515
0.1286797790527344        0.1040839233398438       0.05394757843017578      0.024428533396945125
0.1280444183349609        0.1048308715820312       0.05344964981079102      0.013519721278347689
0.1280156707763672        0.1055613708496094       0.05342568206787109      0.012526685565063648
0.1280842742919922        0.1051269454956055       0.0539270248413086       0.012636173695506387
0.1293512420654297        0.1022172012329102       0.05346185302734375      0.012468435860161386
0.1273402938842773        0.1073739776611328       0.05174833297729492      0.009429711427869802
0.1276037139892578        0.1079260101318359       0.05164878463745117      0.011644212883163288
0.1295741119384766        0.1036773529052734       0.05288909149169922      0.01716530007124059
0.1265436859130859        0.1041520614624023       0.05336941528320312      0.012625553724055737
0.1271247940063477        0.1038906478881836       0.05250660705566406      0.007229748004454046
0.1265044403076172        0.1053105773925781       0.05289837265014648      0.008027857490672074
0.1288524627685547        0.1052771072387695       0.05347645950317383      0.010882503105057286
0.1286533203125           0.1053737716674805       0.05305807495117187      0.006355965371785847
0.1274492797851562        0.1079463348388672       0.05298519515991211      0.008281908733094276
0.1280978393554688        0.1082170562744141       0.05200920104980469      0.010568396181807167
0.1277129898071289        0.1087352752685547       0.0522916488647461       0.0103806600258217
0.1299469299316406        0.1054541702270508       0.0521060676574707       0.002441384307900242
0.1301035461425781        0.1044701690673828       0.05214399337768555      0.0031987668369620006
0.1295219116210937        0.1048828430175781       0.05206591796875         0.0026423096104875175
0.1299318695068359        0.1051390151977539       0.05146369171142579      0.00330426060613971
0.1343693084716797        0.1007858657836914       0.1229761810302734       0.023825702224876507
0.1339861907958984        0.1005010070800781       0.1234525299072266       0.020950423350920584
0.1336490936279297        0.1010512924194336       0.1229539337158203       0.03202425463518459
0.1287974395751953        0.102099983215332        0.05320491409301758      0.012551858544747203
0.1287632293701172        0.1015552215576172       0.05277839660644532      0.010565506945711135
0.1284415588378906        0.101995849609375        0.05256557464599609      0.011867706852799134
0.1259220352172851        0.1044303665161133       0.05333215713500977      0.007018221262639329
0.126241096496582         0.1043415679931641       0.0524862060546875       0.006146959171869831
0.1275531539916992        0.1070558242797852       0.05519327163696289      0.01055065721081928
0.1273952789306641        0.1067923812866211       0.05588786697387695      0.012080032809968857
0.1268016662597656        0.1072051544189453       0.05558224487304687      0.01061870946524669
0.1272717666625977        0.1064591064453125       0.05557536697387695      0.012284509267029025
0.134991439819336         0.1022541885375977       0.1214976196289062       0.0364528326886738
0.1290942077636719        0.1025884857177734       0.05489624786376953      0.02047623234473701
0.1292925872802734        0.1022844467163086       0.05451016998291016      0.01809092481110101
0.12892529296875          0.1057074737548828       0.05272855758666992      0.004571028061240105
0.1266868743896484        0.1077686309814453       0.05504396820068359      0.009854600218380269
0.1261027145385742        0.1047216339111328       0.05189064025878906      0.006239870810448644
0.1258555068969727        0.1055688781738281       0.05156214904785156      0.006079669389604796
0.126960823059082         0.1058013000488281       0.051494140625           0.005768832481602296
0.1266060485839844        0.1051783447265625       0.05113736343383789      0.005918313653072421
0.1271980819702148        0.1059489898681641       0.05064934158325195      0.006059199550073061
0.1264264755249024        0.1059621124267578       0.05090469360351563      0.005189269113018863
0.1302700500488281        0.1028024520874024       0.05237864685058594      0.009573598268422403
0.1348399658203125        0.101672981262207        0.1238607482910156       0.020717888676217152
0.1336141967773438        0.1052705993652344       0.1250411529541016       0.005602155179543889
0.1347864837646484        0.1020848693847656       0.1239501647949219       0.01875292982223346
0.1306321563720703        0.1059451522827149       0.04934119033813476      0.019134754598372085
0.1311873931884766        0.1059162216186523       0.05002812576293945      0.015473586423365271
0.1304752807617187        0.105518196105957        0.04980435180664063      0.02056061499211188
0.1312339782714844        0.1053026962280273       0.04955293655395508      0.016455792877120172
0.1352366638183594        0.1041559906005859       0.1233422241210937       0.0031669084710366953
0.1354649810791016        0.1038523941040039       0.1239448089599609       0.01004701061368947
0.1355352325439453        0.1043801116943359       0.1238488006591797       0.005044617662552627
0.1297926025390625        0.1046191864013672       0.05032226943969727      0.01784286364666147
0.1295747375488281        0.1041974716186524       0.04976049041748047      0.012948760330612968
0.1295459442138672        0.1042199935913086       0.05061480331420899      0.009008722723454831
0.1293709564208984        0.1042701721191406       0.04899808883666992      0.014335790964248711
0.1289525146484375        0.1034899215698242       0.04951365661621094      0.009925332295525325
0.1351910400390625        0.1047428359985352       0.1231809539794922       0.007892943912807232
0.1355151519775391        0.1034623641967773       0.1234940032958984       0.004285378717083638
0.1312487335205078        0.1039875335693359       0.05001010131835937      0.013350964037052142
0.1268424682617187        0.1070971984863281       0.05200103759765625      0.008318230237943284
0.1271615447998047        0.1065926208496094       0.05169342803955078      0.008984287288151503
0.1269580917358399        0.1070535736083984       0.05160609817504883      0.01009672616757976
0.1306319122314453        0.1055598754882812       0.05318693542480469      0.0038708110639532538
0.1299093627929687        0.1066549758911133       0.05366229629516601      0.007447712048749083
0.1294471435546875        0.1060521850585937       0.05346712112426758      0.004915427340180827
0.1310086212158203        0.1043528137207031       0.04826806640625         0.02047594971535748
0.1330746612548828        0.1007218704223633       0.1214068908691406       0.024487374559367118
0.1327539520263672        0.1011713943481445       0.1207204742431641       0.03035559605536307
0.1333042907714844        0.1013046875             0.1208003540039062       0.028696655041851704
0.1331804656982422        0.1008172073364258       0.1207896270751953       0.02487077840247409
0.1343125610351563        0.1055925750732422       0.1243998107910156       0.004525836227918976
0.1349831237792969        0.1054403381347656       0.1230375823974609       0.0059726266812044045
0.1350570220947266        0.1057229995727539       0.1226213073730469       0.005904837718631106
0.1343826293945312        0.1058581924438477       0.1228806610107422       0.009234994510090869
0.1281820220947266        0.1067682723999023       0.05444137573242187      0.011174570709792322
0.1282463684082031        0.1070598754882812       0.05461489868164063      0.01119171886198479
0.1280618286132812        0.1064058227539063       0.05482906723022461      0.015065127653610599
0.1263927154541016        0.1069699935913086       0.05541213607788086      0.010975937986097676
0.1343184356689453        0.1045188903808594       0.1239735412597656       0.0042832081896633616
0.1258052520751953        0.1067868347167969       0.05333990859985352      0.0087032666406431
0.1260825271606445        0.1070834197998047       0.05388101577758789      0.010560793369643004
0.1268852310180664        0.106740234375           0.053365966796875        0.00917804970138006
0.1265539016723633        0.1062235260009766       0.05194062805175782      0.007047672010413166
0.1256668167114258        0.1061892242431641       0.05211147689819336      0.00687687813239284
0.1259721908569336        0.1065116195678711       0.05141620635986328      0.007021260595011741
0.125602912902832         0.1063754196166992       0.05282841110229492      0.006874327035007509
0.1259013900756836        0.1069734878540039       0.0522843132019043       0.007234314341055711
0.1360528564453125        0.1055313262939453       0.1215926971435547       0.005886246247428956
0.1355335540771484        0.1054688720703125       0.1215326995849609       0.006819001353271792
0.1339527893066406        0.1008911972045898       0.1209405059814453       0.025508603494098687
0.1331398468017578        0.1022036209106445       0.121931396484375        0.04270771823331296
0.1261679458618164        0.1045870971679688       0.05395593643188477      0.012052293784009727
0.1278875503540039        0.1064565200805664       0.05142044067382812      0.008328984492579307
0.128835205078125         0.1066779479980469       0.05255204010009766      0.0119402084890762
0.1289430847167969        0.1061624374389648       0.05232524871826172      0.008833192210156231
0.1360076751708984        0.1054203872680664       0.1224293060302734       0.005839690521838747
0.1294956817626953        0.105288200378418        0.05173187255859375      0.002560563571530339
0.1341552734375           0.1021542739868164       0.1234123687744141       0.030666532975988783
0.1345757293701172        0.1018739547729492       0.1234552612304688       0.032496332268084654
0.1345237121582031        0.1049875411987305       0.1234960174560547       0.007429295722289684
0.1353204345703125        0.1052232131958008       0.1234319610595703       0.01152032960709652
0.1340421752929687        0.1040468063354492       0.1224029693603516       0.004567049928806763
0.1337361450195313        0.1038279037475586       0.1215237884521484       0.004036096864598828
0.1340602569580078        0.1037005386352539       0.1218878784179687       0.0038562927864966433
0.1336147308349609        0.1039391403198242       0.1220290679931641       0.004877176657208418
0.1341350402832031        0.1024230422973633       0.1227232360839844       0.02644776143763135
0.13417529296875          0.1042791976928711       0.1217636260986328       0.004511961454931288
0.13434619140625          0.103417594909668        0.1213209228515625       0.0032586770073850945
0.1306707611083985        0.1024805679321289       0.05289574813842773      0.01085953643777543
0.1264165344238281        0.1080852279663086       0.05341462707519531      0.011391684427716793
0.1264618377685547        0.1078577041625977       0.05287960433959961      0.010916605408875431
0.1260956192016602        0.1073635940551758       0.05313945770263672      0.01109298639872462
0.1324205169677734        0.1015040054321289       0.120776725769043        0.028656002945656588
0.1329589538574219        0.1021358032226563       0.1206047592163086       0.03212091059680652
0.1326929626464844        0.101285041809082        0.1214272308349609       0.03292850712410269
0.1329144592285156        0.1076400299072266       0.1225455780029297       0.0095293963899189
0.1327264709472656        0.107575927734375        0.1230266723632813       0.010519938281908222
0.134088623046875         0.101579460144043        0.1204429321289062       0.029202670183319807
0.1348421936035156        0.1017671203613281       0.1231856536865234       0.027082269387176297
0.1352109069824219        0.1014888381958008       0.1223931732177734       0.0249681629178513
0.1352102813720703        0.1015589141845703       0.1232716674804687       0.022997962186700506
0.1295056762695312        0.1061460266113281       0.05376165390014648      0.005965236345123144
0.1294912567138672        0.1065089263916016       0.05378359985351563      0.015334467886579856
0.1319464569091797        0.1024554214477539       0.1209061813354492       0.03346746876854644
0.1314840087890625        0.1029749526977539       0.1205099868774414       0.018624985978231708
0.1321286010742188        0.1031526184082031       0.1206458053588867       0.025901787864140602
0.1318200225830078        0.1025361633300781       0.1201817779541016       0.023874727795438914
0.1284660186767578        0.1029130325317383       0.05557123565673829      0.02895407332613576
0.1325802917480469        0.1045088882446289       0.1224498291015625       0.009138338224150782
0.1341425170898438        0.1033610229492188       0.1221324462890625       0.004140460701523216
0.1290981903076172        0.1058261795043945       0.05345402526855469      0.0037991910645021883
0.1292425689697266        0.1066875686645508       0.0533499870300293       0.01046217121862469
0.1285246276855469        0.1025092468261719       0.05523355102539063      0.04385785199057522
0.1294097747802734        0.1026516571044922       0.04951906967163086      0.009475603710173893
0.1298671112060547        0.1024036407470703       0.04947589111328125      0.009258214069975738
0.1337747192382812        0.1019123458862305       0.1229909820556641       0.03227760729432862
0.1275280075073242        0.1059454498291016       0.05093552780151368      0.0053183383190788325
0.1280141296386719        0.1058370895385742       0.05039969635009766      0.00975310529085567
0.1279140396118164        0.1053710632324219       0.0507911262512207       0.001923774301029474
0.1282843475341797        0.1061988296508789       0.05077332305908203      0.010080985337228086
0.1283726196289063        0.1058029708862305       0.05099569320678711      0.003965704790827742
0.1287137908935547        0.1056910934448242       0.0504865837097168       0.007469485670453307
0.1256141586303711        0.1052104415893555       0.05232483291625976      0.006576245752057566
0.1253674240112305        0.1057943954467774       0.05264209747314453      0.00801524523333827
0.1253657836914062        0.1052315216064453       0.05302141189575196      0.007824040921803024
0.1282291259765625        0.1025398788452148       0.05315489959716797      0.021913279423875946
0.1280675201416016        0.1031356811523438       0.05331502151489258      0.04262921107100775
0.1272540435791016        0.1051462631225586       0.05095402908325195      0.004224083122173129
0.1298423461914062        0.1069951477050781       0.05355583953857422      0.008014353107601197
0.1290830535888672        0.1070817337036133       0.05251234436035156      0.010400926590076668
0.1286389770507813        0.107172607421875        0.05192331695556641      0.010574041295695794
0.1286919708251953        0.1073987045288086       0.05255281829833985      0.008827954466408803
0.1308599243164063        0.1064938049316406       0.05005000686645508      0.013817004854386635
0.1287718658447266        0.1023509292602539       0.05168452072143555      0.010463309155733328
0.1289873352050781        0.1017386093139648       0.05188140869140625      0.011323048839962605
0.1292289428710938        0.1020784378051758       0.05222991561889648      0.01054142157434902
0.1289908905029297        0.104277229309082        0.05020934677124023      0.009051046270831723
0.1294321594238281        0.1034234619140625       0.05030772781372071      0.00720493618904309
0.1301304016113281        0.1033315658569336       0.05343717193603516      0.017416652925619072
0.1304813232421875        0.1048199844360352       0.05220438003540039      0.0030881180013425376
0.1289933929443359        0.1061019134521484       0.05388244247436524      0.016257113403413515
0.1288829956054688        0.1059012145996094       0.05407250213623047      0.013882773772999754
0.1283248901367187        0.1021931838989258       0.05482743072509766      0.07559573356041803
0.1287563018798828        0.1024510345458984       0.05428408432006836      0.027830381881777732
0.1282212371826172        0.1021015930175781       0.05426791381835937      0.05681990013904201
0.1284363403320312        0.1030066909790039       0.05399552154541016      0.028629227142919527
0.1280176544189453        0.1040435028076172       0.05608473968505859      0.022243794388397107
0.1285327606201172        0.1035406036376953       0.05572910308837891      0.026134633492945158
0.1355980834960938        0.1051534042358398       0.1210017700195312       0.011515714426149787
0.135382568359375         0.104718620300293        0.1215066223144531       0.006732997272286386
0.133054931640625         0.1017700881958008       0.1196754302978516       0.02423198689787674
0.1334572906494141        0.10130908203125         0.1201352081298828       0.028788347897353826
0.1322063293457031        0.1065260391235352       0.1211651458740234       0.010132608290037804
0.1313691101074219        0.1062859954833984       0.1210024871826172       0.011572728223672361
0.1314763031005859        0.1069891662597656       0.1215035858154297       0.011970690431554165
0.1312022857666016        0.1026061477661133       0.05071108627319336      0.006513018349746256
0.1270960235595703        0.1041890487670898       0.05596883010864258      0.015359531249923042
0.1337616119384766        0.1059685516357422       0.1221052856445313       0.003886905482482774
0.1281759643554687        0.1056375198364258       0.05499340438842774      0.02023529273656976
0.1327974548339844        0.1022710342407227       0.1198426055908203       0.02277778918950898
0.1280763702392578        0.1075182189941406       0.05236389541625976      0.008966933996405826
0.1323219604492188        0.1043708190917969       0.1216269836425781       0.014239091942307052
0.1330983276367187        0.1042451400756836       0.1222320861816406       0.0070410819612815746
0.1298257293701172        0.1064355163574219       0.05201250076293945      0.0017472030408124065
0.1301328430175781        0.1064656524658203       0.05209535598754883      0.002459322782088857
0.1298573608398438        0.1060538101196289       0.05214459609985352      0.002555290854527482
0.1300126800537109        0.1064991149902344       0.05185957717895508      0.0019237069791712303
0.1310409851074219        0.1033024673461914       0.05106589126586914      0.005454047294724327
0.1313178405761719        0.1037249069213867       0.051                    0.007455907686482996
0.131173828125            0.1032224044799805       0.05157168197631836      0.0036206445049321288
0.1315378112792969        0.1031216812133789       0.05053736114501953      0.008997547593711464
0.1330400848388672        0.106154914855957        0.1249384307861328       0.007984505670636967
0.1325213165283203        0.1065529174804688       0.1242720489501953       0.008324665293550162
0.1327923278808594        0.1034735794067383       0.1200436553955078       0.02462856324908474
0.1329855651855469        0.1029025497436523       0.1193754959106445       0.022550356296878675
0.1324532928466797        0.1032608108520508       0.1193515243530273       0.02438835648065408
0.1334402465820312        0.1035874176025391       0.1194656143188477       0.02308989986977119
0.1306377563476563        0.1029215469360352       0.04963014602661133      0.00892157440540852
0.1301837463378906        0.1027123260498047       0.04902417755126953      0.009891768832043752
0.1262567901611328        0.1049988861083984       0.05449438858032227      0.012126709853175184
0.1266080551147461        0.1044834289550781       0.05454274368286133      0.017793588303183006
0.1347155914306641        0.1021967620849609       0.1253323669433594       0.009364043321863583
0.1349681549072266        0.1030166702270508       0.1253623199462891       0.009669696119570073
0.1345094757080078        0.1026017456054688       0.1250964813232422       0.006150486852781362
0.1343944091796875        0.1025041046142578       0.1255192260742188       0.007904299189058377
0.1303020477294922        0.1057842102050781       0.05177991104125976      0.002690268449340225
0.1300879516601562        0.1055268859863281       0.05149980163574219      0.003061072797155775
0.1299864196777344        0.1059601898193359       0.05173326492309571      0.0027835513185132956
0.130715087890625         0.1043063430786133       0.05011336135864258      0.014828200140560735
0.1323905944824219        0.1025414123535156       0.1206457672119141       0.03295857329590782
0.1323671264648437        0.1024647369384766       0.1212595520019531       0.06316653848385446
0.126358757019043         0.1051931381225586       0.05536421585083008      0.012259753326561748
0.1349675750732422        0.1036611404418945       0.1210924072265625       0.0033846733627335723
0.1347387084960938        0.1042811279296875       0.1211112518310547       0.004252783809542867
0.135057113647461         0.1042933044433594       0.1214749908447266       0.004455483729288045
0.1317886047363281        0.1034711990356445       0.1245934448242187       0.007345011195259739
0.1283578796386719        0.1055891723632812       0.05293771743774414      0.008198629689547444
0.1286556854248047        0.1058180541992187       0.05251911926269531      0.007208501352516983
0.1319609680175781        0.103715217590332        0.1194023513793945       0.017840842441015397
0.1319055480957031        0.1028269500732422       0.1198312530517578       0.02450652085304801
0.1297174835205078        0.103345458984375        0.05448719024658203      0.024882932621533807
0.1295764923095703        0.1039632720947266       0.05447597122192383      0.018321706558828126
0.1313857116699219        0.1051251907348633       0.1203051300048828       0.014984559629158786
0.1313291320800781        0.1039627990722656       0.1204540710449219       0.016704575188195233
0.1322756042480469        0.1049097747802734       0.1204339065551758       0.016239832628968037
0.1312285461425781        0.1047762069702148       0.1210414428710938       0.011926179774235117
0.1309861450195313        0.1047110443115234       0.1217265014648437       0.009389558241747597
0.1308888244628906        0.1040262680053711       0.1216245269775391       0.009259777720032045
0.1291985931396484        0.1044509048461914       0.05452178573608399      0.0218283699769502
0.1306696472167969        0.10410498046875         0.1234324951171875       0.006356563255868123
0.12874755859375          0.1033026580810547       0.05173078536987305      0.008361875563448225
0.1294010925292969        0.1031267776489258       0.0512942123413086       0.005963122011483495
0.1296567993164063        0.1027543716430664       0.05202928161621094      0.009236615689032106
0.1341429290771484        0.1021830215454102       0.1203764114379883       0.036186857512260674
0.1305831756591797        0.103784797668457        0.122431640625           0.006128931158039005
0.1267991256713867        0.1080963592529297       0.05251619720458985      0.009183772480440435
0.1272223205566406        0.1074674453735352       0.05251752090454102      0.008985685867095066
0.1289007415771485        0.1047278747558594       0.0549062385559082       0.025133562479527357
0.1321645355224609        0.1028710556030273       0.1210992889404297       0.042601329769613595
0.1304997253417969        0.1046183624267578       0.1226000518798828       0.006786430527243617
0.1305644989013672        0.1019763717651367       0.05223542022705079      0.008558944993773914
0.1287865295410156        0.1023156356811523       0.05375498962402344      0.015595867430841048
0.1279886779785156        0.1025390853881836       0.05376956558227539      0.02384335116451433
0.1331107482910156        0.1050676193237305       0.1210400390625          0.011802226372676092
0.1331088409423828        0.1048351287841797       0.1209446029663086       0.018729510859598654
0.1286290283203125        0.1047524108886719       0.05459073638916016      0.02817144292023482
0.1336214904785156        0.1050092849731445       0.1211923828125          0.005313009336876145
0.1334947662353516        0.105027458190918        0.12146435546875         0.0022787508339064595
0.1336279296875           0.1048785781860352       0.1217860107421875       0.0017747886139696945
0.1339070129394531        0.105062629699707        0.1216766662597656       0.005205780246870538
0.1323355407714844        0.1019214324951172       0.1209918212890625       0.04192093667720539
0.1326813507080078        0.1028037033081055       0.1200904235839844       0.026016516913098572
0.1321555328369141        0.1022005615234375       0.1199055938720703       0.02192639926176758
0.1334844970703125        0.1007376327514648       0.1210147857666016       0.024135834861880475
0.1356176910400391        0.105103874206543        0.1231841430664063       0.008443407818936523
0.1279536590576172        0.1086652526855469       0.05364023971557617      0.0058342030583960845
0.1275376281738281        0.1085634460449219       0.05436921310424805      0.015543175892520456
0.1308060913085937        0.1055120010375977       0.1231038208007812       0.008454271804721993
0.130777099609375         0.1049193572998047       0.1237195892333984       0.007521040323964992
0.1263037796020508        0.107452995300293        0.05453457641601563      0.010695910189135648
0.1310088958740235        0.1050790786743164       0.04824311447143555      0.019845419260217847
0.1312469329833984        0.1045391693115234       0.04996977996826172      0.019602395008343532
0.1335496215820313        0.1037971725463867       0.1207011260986328       0.028769331711169143
0.1323599090576172        0.1051718597412109       0.1195098342895508       0.013020623122619502
0.1318888244628906        0.10565478515625         0.1200347290039063       0.014514648852327875
0.1324865112304688        0.1057060165405273       0.1199748458862305       0.013164267286956528
0.1303087158203125        0.1069033660888672       0.0532794303894043       0.006574675597695624
0.1300177612304688        0.1067562637329102       0.0529749755859375       0.004397286336009137
0.1299087829589844        0.1070227737426758       0.05276799011230469      0.005580156018315641
0.1350040588378906        0.1026492614746094       0.1249080963134766       0.00792979472558337
0.1343030242919922        0.1019882354736328       0.1249608764648438       0.017479882949195367
0.1254370346069336        0.1059470520019531       0.05346573257446289      0.007418292367561422
0.1284488830566406        0.105149055480957        0.05505401611328125      0.02946506858007125
0.1351511840820313        0.1019906311035156       0.1254542846679688       0.00955780199676686
0.1350331268310547        0.102454475402832        0.1256500549316406       0.008133160388745968
0.1349759979248047        0.1017781677246094       0.1261762390136719       0.011228305375683654
0.1345245666503906        0.1014929504394531       0.1252634887695313       0.014665505930354355
0.1350054473876953        0.1007837905883789       0.1251877288818359       0.019206715381153847
0.1347969970703125        0.1016659851074219       0.1252988891601562       0.012360241793636382
0.1352765197753906        0.1050097198486328       0.1237954406738281       0.1635096601315813
0.1350277862548828        0.1024848251342773       0.1262508392333984       0.008951837868540874
0.1347579803466797        0.1024822998046875       0.1257416839599609       0.008995610723159747
0.1292229614257812        0.1065263290405273       0.05401566696166992      0.004633732813368488
0.1290781707763672        0.106700065612793        0.05422586822509766      0.00991650545150926
0.1314510345458984        0.103453483581543        0.1200152053833008       0.0173000110383873
0.1268671798706055        0.1065145874023437       0.05118257522583008      0.008684744321790627
0.1277214508056641        0.1023815612792969       0.05443914413452149      0.05576283525526181
0.1339344024658203        0.1068946304321289       0.1223340454101563       0.005599815238582547
0.1344469604492187        0.1069500274658203       0.1228344573974609       0.008970462938188178
0.1336945037841797        0.1066298675537109       0.1225731048583984       0.0060890033985794905
0.1334201354980469        0.105006950378418        0.1219924163818359       0.0017149489413820346
0.1280867309570312        0.1071393280029297       0.05523938369750977      0.010449548863216519
0.127300895690918         0.1077063980102539       0.05544448852539063      0.012344189357113088
0.1316921234130859        0.102823127746582        0.1239068145751953       0.005500362889854748
0.1315138549804687        0.1024496917724609       0.1230351867675781       0.006499465608728332
0.1323205413818359        0.1024172515869141       0.1235118713378906       0.004660900337366282
0.1330497589111328        0.1065107269287109       0.1209003219604492       0.009678635091909821
0.1331509399414063        0.1034587020874023       0.1206918716430664       0.03340444436431656
0.1334268493652344        0.1040181884765625       0.1201860961914063       0.029949207916730843
0.1329243316650391        0.1039207534790039       0.1211050720214844       0.04135945755251784
0.1267691040039063        0.1043715209960938       0.05155062484741211      0.004830307502500004
0.1299264831542969        0.1049635772705078       0.05404823303222656      0.002532284097698125
0.1298799896240234        0.104467170715332        0.05339241409301758      0.002083778185871284
0.135151611328125         0.1009404830932617       0.1238773803710937       0.019500037838924192
0.1323634490966797        0.1074514007568359       0.1231307067871094       0.010303626570618033
0.1318433685302735        0.1072848739624023       0.1226940002441406       0.00901470080498209
0.1319486541748047        0.1069731521606445       0.1234411315917969       0.009429304643938303
0.127348503112793         0.1063293533325195       0.05141215896606446      0.007940548331436783
0.1337159423828125        0.1034272689819336       0.1200544967651367       0.02769634413258389
0.1327320404052734        0.1049003524780273       0.1227538604736328       0.009029473173969255
0.1306141357421875        0.1050161590576172       0.05326040267944336      0.0026033459160680525
0.133708480834961         0.10297216796875         0.1228996734619141       0.003712046568118351
0.1357115631103516        0.1047962112426758       0.1215451965332031       0.00740689721627017
0.1353721313476562        0.104393669128418        0.1210109710693359       0.008915253793462415
0.1355643005371094        0.1040992889404297       0.1214469757080078       0.004655797169850451
0.1287993621826172        0.1037941741943359       0.05056969070434571      0.004620560984488458
0.1297230224609375        0.1055269775390625       0.04947375106811523      0.03250127748708602
0.1303005523681641        0.1059615020751953       0.04878632736206055      0.02896729639007029
0.128007553100586         0.1037239837646484       0.05278153610229493      0.01629144189487069
0.1306259918212891        0.1054378128051758       0.05204910278320313      0.0026260723044971603
0.1341934661865234        0.1003042678833008       0.1227967376708984       0.025226691447133687
0.1346246643066406        0.1002946853637695       0.1232914428710938       0.019233766852959595
0.1312530975341797        0.1040449447631836       0.0506516342163086       0.011587903736499044
0.1305772247314453        0.103737663269043        0.05064520263671875      0.008759485368507677
0.1352130279541016        0.1010089569091797       0.1230322570800781       0.021336616577289604
0.1331057891845703        0.1050859603881836       0.119571533203125        0.018348351743520834
0.1331619262695312        0.1050924301147461       0.1205219345092773       0.014443798455198971
0.1329608917236328        0.1045869827270508       0.1204923324584961       0.031628105454239296
0.1327494049072266        0.1020811462402344       0.1216029663085938       0.04277247889629502
0.1329803314208984        0.1017720642089844       0.12205908203125         0.0346748365956202
0.1330781860351563        0.1010300903320313       0.1221760101318359       0.02837772446355054
0.1351131896972656        0.1017056274414063       0.1251377258300781       0.011878548371708828
0.1349889068603516        0.101114501953125        0.1257795562744141       0.018678633894210518
0.1288274078369141        0.1043045654296875       0.05213114547729492      0.004076277767590197
0.1312295989990235        0.1033259811401367       0.04967849731445313      0.011473718207346701
0.1312529449462891        0.1033460464477539       0.05064671325683594      0.008128526336029005
0.1311925506591797        0.1070773086547852       0.05025392150878907      0.009851990877411352
0.1312189178466797        0.1068703689575195       0.04978080368041992      0.012627258876780413
0.1312099914550781        0.1064724731445312       0.05019588470458985      0.01254844523805173
0.1328654174804688        0.1023848648071289       0.1229570770263672       0.003206505925017326
0.1342096557617188        0.1052898941040039       0.1231697082519531       0.006686679449001373
0.1292149658203125        0.1074593963623047       0.05284698104858399      0.007823749439057035
0.1303898773193359        0.1068814697265625       0.05050507354736328      0.007764523634770851
0.1304281463623047        0.1072764434814453       0.04999810791015625      0.012978944466155941
0.1307274169921875        0.1069227294921875       0.05010763168334961      0.010945941667719972
0.1331344451904297        0.1047930297851563       0.1251595916748047       0.006110646155047697
0.1335482788085937        0.1009053802490234       0.1205478515625          0.024302335169642114
0.1302769012451172        0.1043846588134766       0.05083051681518555      0.014943612296461274
0.1296211547851563        0.1040863494873047       0.05107686996459961      0.0044845980045408
0.1306151580810547        0.1066037063598633       0.04966075897216797      0.014900198774324478
0.1309032135009766        0.1065634460449219       0.04908977508544922      0.015529707160786181
0.1311784057617187        0.1062411956787109       0.04931683731079101      0.015214256728899322
0.1339013061523437        0.1057710266113281       0.1234048767089844       0.00704678703062205
0.1342301330566406        0.1062689819335938       0.1234871978759766       0.006789721457359989
0.1316429901123047        0.1063083953857422       0.1237731628417969       0.008250262187007683
0.1310456237792969        0.1056885833740234       0.04871032333374024      0.01954921292802854
0.1324678192138672        0.1023911361694336       0.1225175018310547       0.003408092802670619
0.1351836853027344        0.1015320205688477       0.1249564208984375       0.013174979427635302
0.1299446258544922        0.1043830490112305       0.0484138412475586       0.016996374484137693
0.1301770477294922        0.1047081832885742       0.04945845031738282      0.01773464226851806
0.1344122161865234        0.1020198287963867       0.1255159759521484       0.00986789342942095
0.1316780090332031        0.1050487365722656       0.1197617111206055       0.01347392690767595
0.1341344757080078        0.1037851486206055       0.1232340850830078       0.003018048213110541
0.1342048492431641        0.1035915679931641       0.1238168334960938       0.0028678939441640224
0.1306488494873047        0.1049035568237305       0.05007492446899414      0.018359363340198123
0.1304465026855469        0.1052657241821289       0.05057441711425781      0.022341052695018255
0.1320423583984375        0.1059165649414062       0.1241010437011719       0.008052614132393351
0.1336971130371094        0.1044119644165039       0.1227782745361328       0.005792562629563256
0.1340373687744141        0.1048737640380859       0.1230026397705078       0.005556793652518789
0.1357237548828125        0.1043891372680664       0.1220044250488281       0.0051837092223314144
0.1357246246337891        0.1038073883056641       0.1219366455078125       0.00441666881181213
0.1312491912841797        0.1029670028686523       0.05021919250488281      0.00883891925322434
0.131275634765625         0.1025749053955078       0.04985739517211914      0.009456598490376094
0.1323516082763672        0.1030932464599609       0.1243337707519531       0.004337320742320718
0.1269241180419922        0.1063141174316406       0.0560654182434082       0.013204123364982905
0.1271078338623047        0.1053815002441406       0.05624378967285156      0.014009533388273302
0.1287933197021484        0.1027920989990234       0.0508679542541504       0.007308514331155148
0.12875830078125          0.103508171081543        0.05113044738769532      0.0044808678272107785
0.129515869140625         0.1022281494140625       0.05006389617919922      0.008596746473824026
0.1301054382324219        0.1020746383666992       0.05018295669555664      0.0071410076609153255
0.129695556640625         0.1018574829101563       0.05057839965820313      0.009683910532857207
0.1267399978637695        0.1055101776123047       0.05596250534057617      0.0132123470011239
0.12781396484375          0.1057560653686523       0.05386264801025391      0.014256412689616355
0.1259233245849609        0.1053138885498047       0.05416545486450195      0.009405261444348334
0.1343042907714844        0.1064313049316406       0.1226443023681641       0.010012167792918901
0.1341399993896484        0.1060765609741211       0.1225706634521484       0.009884353269704632
0.1344146423339844        0.1060910720825195       0.1227488555908203       0.013306875208463161
0.1342516174316406        0.1060173034667969       0.1229664306640625       0.011249940944743228
0.1352028350830078        0.1015116271972656       0.124019775390625        0.01815988781511786
0.1281640167236328        0.1049632949829102       0.0547039909362793       0.03313384355663357
0.1284034881591797        0.1041170501708984       0.05380843353271485      0.0954736629807268
0.1262073593139648        0.1055857543945313       0.05463463973999023      0.011039263684889444
0.130554443359375         0.1064921264648438       0.05343776702880859      0.0038632479397846574
0.1280508880615234        0.1041496124267578       0.05398400115966797      0.04423906131611734
0.1265116653442383        0.1066988525390625       0.05157322692871094      0.0072757838176902324
0.1296017456054687        0.1022243270874023       0.05143840789794922      0.008320973375107569
0.1296047210693359        0.1015163803100586       0.05148836517333984      0.013204013976875779
0.1292080688476563        0.1060463943481445       0.05402544021606445      0.017992696942040223
0.1325444030761719        0.101706787109375        0.1201467056274414       0.028656784120451688
0.131097900390625         0.1039398803710938       0.1242733001708984       0.00655068291362932
0.132430419921875         0.1024568023681641       0.1194409790039063       0.020045211975657073
0.1278683471679687        0.1063185272216797       0.05329789352416992      0.013357431153950751
0.1351210784912109        0.1019983062744141       0.12186767578125         0.025735178829027497
0.1315428619384766        0.1059408111572266       0.1204126739501953       0.012711321891761428
0.1330970458984375        0.105664176940918        0.1200149536132813       0.012311973797431904
0.1297464752197266        0.1065984954833984       0.05240006637573243      0.004373049441411892
0.1344387054443359        0.1011045761108399       0.1223647918701172       0.02602975142621578
0.1334759521484375        0.1015945358276367       0.1226130218505859       0.03617841039554524
0.1329469757080078        0.1038352127075195       0.1218441162109375       0.010428685116572684
0.126651481628418         0.1062310562133789       0.05105969619750977      0.006498927731154781
0.1263635711669922        0.1068864288330078       0.05083470153808594      0.008502540972271863
0.1307978515625           0.1060864181518555       0.0534412841796875       0.0035734269550227486
0.1265308303833008        0.1074824676513672       0.05241082382202149      0.009255569804833216
0.1300957336425781        0.106536003112793        0.05027095794677734      0.016868339062283213
0.1299210815429687        0.1064570236206055       0.04949834442138672      0.01775981077636346
0.1289910583496094        0.105627555847168        0.05373641204833984      0.008221984326149168
0.1270922317504883        0.1038061676025391       0.05324396896362305      0.012059241676432662
0.1326282806396484        0.1043101196289063       0.1192861404418945       0.01805479567355092
0.1306420135498047        0.1032644271850586       0.05225798797607422      0.008299470070590276
0.1264076538085938        0.1072022247314453       0.05162485885620118      0.010312090816941588
0.1256188812255859        0.1049911346435547       0.0537013931274414       0.007861571654811201
0.1289388885498047        0.1070591430664063       0.0505982666015625       0.05726637563243485
0.1289766387939453        0.1064612426757812       0.05071135711669922      0.0333386325741011
0.1346997222900391        0.1021719741821289       0.1207519912719727       0.030817698953639113
0.1346762084960937        0.1025217208862305       0.1209629135131836       0.031944638925349614
0.1279363784790039        0.1046629104614258       0.05449052429199219      0.02844432961353226
0.1337400054931641        0.1026145858764648       0.1211832733154297       0.04216814685036247
0.1279756851196289        0.1038463439941406       0.05211993408203125      0.004748142341374188
0.1328976135253906        0.1021445465087891       0.119395133972168        0.01658580639880004
0.1283575134277344        0.1046336288452148       0.05499575424194336      0.025300581158048487
0.1354791412353516        0.1029591979980469       0.1229323120117188       0.005424812255382219
0.1353052825927734        0.1035151824951172       0.1222788391113281       0.0032197743231392
0.1346326293945312        0.1058496932983398       0.1223019561767578       0.004266784483215458
0.1344111328125           0.1005050735473633       0.1217501068115234       0.025971650025625955
0.1319229125976563        0.1045472030639649       0.1194219055175781       0.014354134603543466
0.1266432266235352        0.1066087341308594       0.05048154067993164      0.011255294713949576
0.12947705078125          0.1062661743164063       0.05204976272583008      0.0027088273620104043
0.1322775726318359        0.1069031219482422       0.1219046783447266       0.008794351990796903
0.1321754608154297        0.107167121887207        0.1210414733886719       0.011640436055965044
0.1313319854736328        0.1056758117675781       0.1206180572509766       0.012891260930942214
0.1294651794433594        0.103711555480957        0.05348763275146484      0.03339169900080072
0.1297142944335938        0.1036566696166992       0.05399537658691406      0.02802503426410251
0.130514404296875         0.1018954849243164       0.05068500137329102      0.009694560037719945
0.127816764831543         0.1037274322509766       0.05389058685302735      0.04589268041753142
0.1280990905761719        0.1039293441772461       0.05399458694458008      0.053393715083419155
0.1272060470581055        0.1063552017211914       0.05086847686767578      0.007149938445760626
0.1276350326538086        0.10284765625            0.05420405578613281      0.03768923219504506
0.1305257720947266        0.1022650604248047       0.04975004959106445      0.008951192447386649
0.1308529815673828        0.102254035949707        0.05008808898925781      0.009345038075493518
0.1284567260742188        0.1078473968505859       0.0516220588684082       0.008777938521924454
0.1279079971313477        0.1072824096679688       0.05146803283691406      0.011145355779262515
0.1297877197265625        0.1035992126464844       0.04850469207763672      0.014992412632033094
0.1290541839599609        0.1021930313110352       0.05087390899658203      0.008027851259167702
0.1291383514404297        0.1069724197387695       0.05188064193725586      0.01286726369875948
0.1309020690917969        0.1067305908203125       0.0504791488647461       0.010624591565825134
0.1324569396972656        0.1067772064208984       0.1206703109741211       0.01151992792967434
0.1327164459228516        0.1071537551879883       0.1211914978027344       0.009429584850761223
0.1336175537109375        0.1005986938476563       0.1216128997802734       0.02425769029398055
0.1335272216796875        0.1004320755004883       0.12115625               0.020666655009703043
0.1275799331665039        0.1041252975463867       0.05168246459960937      0.004060313648906697
0.1319570159912109        0.1065279998779297       0.1204951248168945       0.011748924379465531
0.1325914916992187        0.1061381225585938       0.12028271484375         0.013355595030997178
0.1289588928222656        0.1014909896850586       0.05355033493041992      0.008296351303539739
0.128838134765625         0.1032539443969727       0.05284229278564453      0.023189655166290016
0.1354527435302735        0.105198112487793        0.1228135833740234       0.005921230899752594
0.1356925354003906        0.1056119537353516       0.1234253082275391       0.014884965036690411
0.1326944580078125        0.1071568069458008       0.1238261871337891       0.009332465668273034
0.1289470520019531        0.1064084320068359       0.05464380645751953      0.04291948532989512
0.1290558776855469        0.1060261764526367       0.05448800277709961      0.014797015783551274
0.1347008056640625        0.1012473526000977       0.1211166381835938       0.02835693833884046
0.1351755065917969        0.1007753067016602       0.1216981811523438       0.021125399767695386
0.1352495422363281        0.1015012435913086       0.1215064392089844       0.02757807454542248
0.1283205108642578        0.1020225830078125       0.05348214721679687      0.015040179194835388
0.1295542144775391        0.1058750381469727       0.05164749145507812      0.0028853185134429206
0.1339685211181641        0.1050833358764648       0.1224674835205078       8.620056823154313E-4
0.127595817565918         0.1081838073730469       0.05487327957153321      0.00841085228075363
0.1300147399902344        0.1044175720214844       0.05280903244018555      0.0019520661175186512
0.1352983245849609        0.1057208251953125       0.1217926788330078       0.0061512604181370644
0.1351507110595703        0.1059476165771484       0.1214314880371094       0.006332221037043945
0.1283078460693359        0.10456201171875         0.05389860534667969      0.01795852418447431
0.1329661865234375        0.1075698318481445       0.1219792938232422       0.008663775159958614
0.1309606323242188        0.1069829635620117       0.05094268035888672      0.009204060658246308
0.1286793060302734        0.1018092575073242       0.0541656265258789       0.07679798011246596
0.1302415466308594        0.1045274047851562       0.05282022094726563      0.002538137181181205
0.1290953063964844        0.1074157867431641       0.05202545547485352      0.00994745706290246
0.1294231719970703        0.1036469039916992       0.05208971405029297      0.009665944960649544
0.1312819671630859        0.103833869934082        0.1211204223632813       0.016952994345947082
0.1287969818115234        0.1073828811645508       0.05138124847412109      0.015277067119283536
0.1284811096191406        0.1065843353271484       0.05116512298583985      0.008704209967541114
0.1295995025634766        0.1030720443725586       0.04899736404418945      0.009898582885501302
0.1308857269287109        0.1039820938110352       0.05108167266845703      0.00890471463746192
0.1345287628173828        0.1030070953369141       0.125541488647461        0.008835119466741342
0.1349517364501953        0.1030718536376953       0.1258991088867188       0.010572999795099954
0.1345094146728516        0.1025196228027344       0.1260141754150391       0.020233646433195276
0.1312041168212891        0.1067947616577148       0.05083004760742187      0.012102941722006735
0.127483024597168         0.1039769134521484       0.05608814239501953      0.017557362137030567
0.1291648559570313        0.1064903182983398       0.05205594253540039      0.010322793711059626
0.1331918029785156        0.1068775787353516       0.1242785797119141       0.007398199691836112
0.1332330932617188        0.1066316986083984       0.1246735687255859       0.009388724516444206
0.1338820037841797        0.1064741439819336       0.1242711334228516       0.007545244823059173
0.1279780197143555        0.1078253784179688       0.05147013092041016      0.007165320775399953
0.1308053436279297        0.1069910278320313       0.05117196655273438      0.009922469692103402
0.1309971313476563        0.10654638671875         0.05172504425048828      0.01824017033725989
0.1294981994628906        0.1040578155517578       0.05407484817504883      0.020487275330638075
0.1275046081542969        0.1065945587158203       0.05168241119384766      0.009389555253074616
0.1326406707763672        0.1041695327758789       0.1201159057617188       0.02244859455241028
0.1333480529785156        0.1043559646606445       0.1195785751342773       0.022253331300141975
0.13380029296875          0.1062156829833984       0.1228879699707031       0.006733780948786975
0.1262534408569336        0.1076837768554687       0.05386602020263672      0.011956858999042311
0.1275045318603516        0.10867724609375         0.05306948471069336      0.006891703043195689
0.1339340209960938        0.1048781051635742       0.1247734985351562       0.0057170006487490274
0.1291274108886719        0.1070734710693359       0.05402150344848633      0.019303597687827228
0.1310475006103516        0.1070514831542969       0.05189801025390625      0.02676484310793536
0.1310019836425781        0.1075219650268555       0.05137101745605469      0.02522540825575362
0.1355871429443359        0.1058253784179688       0.1209529037475586       0.02285845908614428
0.1297110900878906        0.1053991088867187       0.04996639251708984      0.03356753402205393
0.1293140411376953        0.1048824768066406       0.04985747909545898      0.018506988977626003
0.1314481506347656        0.1027892761230469       0.1223801116943359       0.004952769782890025
0.132490478515625         0.1075893630981445       0.1215614776611328       0.016506531296271516
0.1317214660644531        0.1074017868041992       0.1220387725830078       0.013683900709513292
0.1322454223632812        0.1076458587646484       0.1224259338378906       0.010823877457530856
0.1313853149414063        0.1069605712890625       0.1223597717285156       0.010756254291991165
0.1285528869628906        0.1053702621459961       0.05089159393310547      0.00213666089349125
0.1257058792114258        0.1046738357543945       0.05279850006103515      0.006368843497293975
0.1298493499755859        0.1055147399902344       0.0545                   0.010496996723287709
0.13                      0.1056602172851562       0.0545                   0.012196672293070815
0.13                      0.1055152359008789       0.0545                   0.00485946713982295
0.13                      0.1055099945068359       0.05428422927856445      0.039744917700641993
0.1350563659667969        0.1020567016601562       0.1208721008300781       0.021026537246713283
0.1273544921875           0.1062823486328125       0.0501631965637207       0.017484892995349378
0.1280781402587891        0.1062370758056641       0.04991608428955079      0.029945413067294802
0.1266182632446289        0.1070656051635742       0.05128823852539063      0.007126195479348143
0.1290812683105469        0.104005973815918        0.05375838470458984      0.029146939196744014
0.1335387115478516        0.1025427780151367       0.1217049560546875       0.04584201829576851
0.1355503540039062        0.1028931503295898       0.122437255859375        0.0073777208858898866
0.1348878784179688        0.1032711868286133       0.1220050811767578       0.002120768240372614
0.1351026611328125        0.1033142852783203       0.1217765808105469       0.0031236330733059783
0.1267520980834961        0.1076110916137695       0.05148072433471679      0.011701985663031114
0.1353633575439453        0.1022914047241211       0.1215679473876953       0.022439445800434152
0.1308873443603516        0.1071725311279297       0.04957353973388672      0.0137587236036404
0.1292311706542969        0.1037740936279297       0.05146616363525391      0.004110312895635629
0.1313048095703125        0.1046754837036133       0.05035657501220703      0.022011741055128365
0.1311676940917969        0.1032634201049805       0.1238045349121094       0.00591973119398167
0.1308971252441406        0.1032024154663086       0.1229662322998047       0.005649520716779184
0.1322301940917969        0.1019865036010742       0.12044580078125         0.03395548312826886
0.1268594131469727        0.1084400177001953       0.05296327590942383      0.012260373608835569
0.1292818908691406        0.1050826187133789       0.05410248565673828      0.003281376851980609
0.1299499816894531        0.1060424423217773       0.05027376174926758      0.02381649211329494
0.1289193572998047        0.1051919174194336       0.05393705749511719      0.00873727451996843
0.1348109588623047        0.1058021926879883       0.1218549499511719       0.005476288421850898
0.1352699279785156        0.1037067947387695       0.121248779296875        0.0036536905533223604
0.1304933471679688        0.1066825866699219       0.05268457412719726      0.004418033122530934
0.1307174987792969        0.1060179748535156       0.05202759552001953      0.0025970508238558395
0.1314407501220703        0.1043428573608398       0.1198891220092773       0.014858006065172355
0.1309429473876953        0.1046216354370117       0.05069184875488281      0.018457692350150247
0.1352649230957031        0.1037035064697266       0.12185888671875         0.003587580923439036
0.1356191253662109        0.1060728378295898       0.1215290069580078       0.010382296189737643
0.1332114410400391        0.1040291061401367       0.1215388488769531       0.011665203399943659
0.1295107879638672        0.1069283599853516       0.05333516693115235      0.007105264866280711
0.1310720977783203        0.1060763931274414       0.1235046997070312       0.012235824142405583
0.1351344909667969        0.100410041809082        0.1222837524414063       0.020674577389490197
0.1316997222900391        0.1067759170532227       0.1209492797851563       0.010762699651570458
0.1335122833251953        0.100455192565918        0.1220111846923828       0.028720420704282063
0.1338720855712891        0.1006930465698242       0.1224085693359375       0.02861337547923663
0.1288435668945312        0.1061853408813477       0.05441643905639649      0.012621658063621288
0.134141845703125         0.1033435440063477       0.1227163391113281       0.0036520158579086315
0.1357792663574219        0.1033487701416016       0.1221669464111328       0.003859609824631983
0.1350050506591797        0.102254035949707        0.1235003967285156       0.025666996923624386
0.1336775207519531        0.107006965637207        0.1239354553222656       0.006071249824803076
0.1338448486328125        0.1035087203979492       0.122140625              0.004514192654605927
0.1343571472167969        0.1060764389038086       0.1220102386474609       0.003641657454513051
0.1345218811035156        0.1060552139282227       0.1215022430419922       0.011065276574330504
0.1268113250732422        0.1042802200317383       0.05546923065185547      0.017879266469561027
0.1279683837890625        0.1050268783569336       0.05624371719360351      0.012578360523539571
0.1274542770385742        0.1051157455444336       0.05645579910278321      0.011852596896505743
0.1338313598632813        0.1064982376098633       0.122067626953125        0.005383315646933085
0.1276705703735352        0.1044795684814453       0.05643537521362305      0.012992245665015755
0.1350792083740234        0.1002859268188477       0.1230173645019531       0.019592798389205985
0.1287224884033203        0.1080287322998047       0.05209285354614258      0.009620845570983104
0.1291406097412109        0.1060162811279297       0.05085127258300781      0.0028323823322986873
0.1332751922607422        0.1031911544799805       0.1243901977539063       0.003892801195204498
0.1349786071777344        0.1022635726928711       0.1239985961914063       0.018360181649409456
0.1291034088134766        0.1035098342895508       0.05088534927368164      0.004586965410029691
0.1289943084716797        0.1027649383544922       0.05010133361816407      0.007816056067758141
0.1310737152099609        0.1025577697753906       0.05212892532348633      0.007658084946447556
0.1337447357177734        0.1014766387939453       0.1233400573730469       0.02994775200713261
0.1303126220703125        0.1051163635253906       0.05171524429321289      0.002761409029390439
0.1299752044677734        0.1031219940185547       0.05399573135375977      0.020038113685919158
0.1288214111328125        0.103283317565918        0.05032961654663086      0.00684519985345552
0.1335871887207031        0.1006934585571289       0.1226613922119141       0.03201354394788108
0.1293935394287109        0.1035442581176758       0.04895948791503906      0.010677095609742157
0.1312289733886719        0.102726806640625        0.04919969940185547      0.01744579533029569
0.1294346618652344        0.1048573379516602       0.04932488632202148      0.01764792986791094
0.1311844940185547        0.1026212997436523       0.05130801010131836      0.005976439980684011
0.1301506500244141        0.1055147399902344       0.0545                   0.015345663362384318
0.13                      0.1053739318847656       0.0545                   0.00823779984843015
0.13                      0.1055099945068359       0.05471577072143555      0.03405967655303497
0.1337542266845703        0.1029619750976563       0.123448974609375        0.0046937103389387965
0.1302936248779297        0.104671012878418        0.05341808319091797      0.0024002909274667473
0.1345357513427734        0.1061372833251953       0.1225228576660156       0.0062155889164919546
0.1307401733398438        0.1055018768310547       0.04850522994995117      0.027252399300421205
0.1309063110351563        0.1056941604614258       0.04813951873779297      0.022944895410977485
0.1356996307373047        0.1035528945922852       0.1226498413085938       0.0029443897660007285
0.129158203125            0.1043146514892578       0.04963272476196289      0.01304665360464893
0.1335086212158203        0.1051565093994141       0.1212659149169922       0.0027613381815590737
0.1304916381835937        0.1067309188842773       0.04917832183837891      0.015559001587452662
0.1349810180664062        0.1060892105102539       0.1216786346435547       0.004881327492743379
0.1345497741699219        0.1061254272460938       0.1219677429199219       0.004068289934303861
0.1325693054199219        0.1019419403076172       0.1196157684326172       0.015375991821032197
0.1390467071533203        0.1130645294189453       0.1277314910888672       0.16374629471583904
0.1393003082275391        0.1134945755004883       0.127531494140625        0.24830963048457155
0.1395665435791016        0.113168815612793        0.1277440185546875       0.18461474448078335
0.1395974273681641        0.1129990844726562       0.1272472839355469       0.20561049057357822
0.1327826538085937        0.1081733169555664       0.0428954963684082       0.03229637339511133
0.1325301971435547        0.1090119323730469       0.04248305130004883      0.039571202533414576
0.1321777954101563        0.1082900314331055       0.04295205688476562      0.05697341438287317
0.1324768371582031        0.1087265243530273       0.0429280891418457       0.04937891787953047
0.1405681915283203        0.1127663955688477       0.1272208862304688       0.15172040639523118
0.1403058471679688        0.1128339004516602       0.1278688049316406       0.18632730973545428
0.1408051605224609        0.1125857009887695       0.1276398773193359       0.15921565430776582
0.140923583984375         0.1132355804443359       0.1275977478027344       0.10527987557251967
0.1360444641113281        0.1107177352905273       0.04964321899414063      0.053842818843164206
0.1359647521972656        0.1114649276733398       0.04948226547241211      0.06186363778040016
0.1364908599853516        0.1112685089111328       0.04980250549316406      0.05907887768883773
0.1364016265869141        0.1110435943603516       0.0491783332824707       0.0577137864913
0.1392961578369141        0.1060607299804688       0.1290859832763672       0.03773194454017595
0.1390047454833984        0.1066457366943359       0.1285704650878906       0.0285306874182339
0.1390614166259766        0.1059678573608398       0.1285773162841797       0.025684912527972094
0.1389191284179687        0.1058282241821289       0.1287732696533203       0.02764822181635799
0.1444566650390625        0.1071804351806641       0.1315589599609375       0.05146355331171104
0.1446875915527344        0.1065983200073242       0.1318208923339844       0.042605227733146775
0.1447358703613281        0.1070528564453125       0.1313949890136719       0.0556063602004767
0.1446423492431641        0.1073402938842773       0.1318547668457031       0.044859377250097324
0.1360611877441406        0.1075903625488281       0.04401465225219726      0.020636201871689748
0.1355415802001953        0.1073190460205078       0.04391603469848633      0.029673869462255156
0.1359067077636719        0.1073175048828125       0.04442216491699219      0.026529012924769328
0.1356682739257813        0.107737907409668        0.04442541122436523      0.02602557672714311
0.1360323638916016        0.1090818710327148       0.05000025939941406      0.032323765842026814
0.13557763671875          0.1088229675292969       0.04942992401123047      0.03977962125288929
0.1354301605224609        0.1087530288696289       0.05006715774536133      0.034153008511547324
0.1355653991699219        0.1092193298339844       0.04992637634277344      0.03764435990515408
0.1424712066650391        0.1026180572509766       0.1282449645996094       0.04226606442893053
0.142510986328125         0.1029642486572266       0.1275401916503906       0.03081328097465626
0.1421640167236328        0.1028590469360352       0.1282010650634766       0.038455201002919465
0.1427339630126953        0.1032025451660156       0.1281114196777344       0.039554171498722125
0.1318108062744141        0.1134817733764648       0.04692629241943359      0.10054064151562603
0.1317434997558594        0.1134960632324219       0.04646791839599609      0.1934273948658792
0.1319047088623047        0.1137536544799805       0.04674675750732422      0.10753532201162948
0.1320311431884766        0.1133676605224609       0.04680085754394531      0.045601444575167877
0.1363470458984375        0.1084616470336914       0.0495862045288086       0.035216197133789456
0.1366636810302734        0.109453125              0.04973060989379883      0.03623006904283244
0.1365436553955078        0.1092692642211914       0.04907106781005859      0.031123009600130185
0.1361361846923828        0.1090855331420899       0.04942928314208984      0.03704768555890887
0.1397304382324219        0.1065157623291016       0.1324728851318359       0.01443456907808476
0.1401356353759766        0.1065992889404297       0.13305859375            0.035464747358373454
0.1402706604003906        0.1063506774902344       0.1324026031494141       0.04110127478362737
0.1403808898925781        0.1067786254882813       0.1325260925292969       0.02784319572700775
0.1348513488769531        0.1081917953491211       0.0459560661315918       0.028635997016347614
0.1345000152587891        0.108588005065918        0.04650748062133789      0.028808875774381563
0.1348988952636719        0.1086055755615234       0.04594561767578125      0.028107163490971115
0.1344481353759766        0.1083990707397461       0.04590888595581055      0.02862711676931628
0.1438734130859375        0.1078663711547852       0.1285058135986328       0.07087132405284502
0.1438231964111328        0.1080588836669922       0.1290833587646484       0.09612549874512881
0.1441939849853516        0.1078473663330078       0.1289571838378906       0.0904488476301803
0.1440939331054688        0.1082505111694336       0.1287681274414063       0.07504885612762885
0.1292746429443359        0.1125349655151367       0.04596964645385742      0.11217856882350599
0.1294236602783203        0.111921516418457        0.04595456314086914      0.10288047586295442
0.1295085601806641        0.1123184509277344       0.04643002700805664      0.13467742470062666
0.1289404449462891        0.111894172668457        0.04599824142456055      0.07878333437528029
0.1297117156982422        0.1080019683837891       0.04464788818359375      0.020075054577863124
0.1294891052246094        0.1089620208740234       0.04453170394897461      0.019199956683328866
0.1298121948242187        0.1088160705566406       0.04501496124267578      0.022992994294481702
0.1303421478271485        0.1090002365112305       0.04482132339477539      0.0287943447070586
0.1425119934082031        0.1031194152832031       0.1286919708251953       0.04088450251793031
0.1421201019287109        0.1027246017456055       0.1287991485595703       0.04300009972223573
0.1425276489257813        0.1024510879516602       0.1289011840820312       0.04801996549878519
0.1399649658203125        0.1061552963256836       0.132014404296875        0.04888080207186178
0.14020361328125          0.1059129867553711       0.1324436950683594       0.04322456069150441
0.1404794158935547        0.1064888153076172       0.1314469451904297       0.07500473680638702
0.1406694946289063        0.1061693725585938       0.131425048828125        0.061390872381180975
0.1403010559082031        0.1061358642578125       0.1315640869140625       0.08430236363232599
0.1404138031005859        0.1060466156005859       0.1310302124023437       0.06716285840094978
0.1350541839599609        0.1078495635986328       0.04442109680175781      0.029607567113212916
0.1352088470458984        0.1072215118408203       0.04446281051635742      0.031289325818770565
0.1317969970703125        0.1153287124633789       0.04746739959716797      0.18190694896657195
0.1322058868408203        0.115176643371582        0.04718164443969727      0.11331236447210384
0.1324086303710938        0.1148861465454102       0.04755663681030273      0.13532334103011223
0.1320543518066406        0.1146204605102539       0.04730167007446289      0.13926921588171842
0.1404638061523437        0.1122668991088867       0.1268707275390625       0.17293621700655237
0.1412560882568359        0.1120937728881836       0.1271208801269531       0.18979065594126213
0.1408846282958984        0.1118768997192383       0.1265666351318359       0.1912764550010648
0.1414125061035156        0.1126187362670898       0.1268099670410156       0.18026121681766044
0.1316810150146484        0.1145840072631836       0.04657486724853516      0.13425889396220997
0.1311997680664063        0.1152390975952148       0.04715536499023438      0.21677858044535814
0.1308967742919922        0.1142999877929688       0.04699888229370117      0.16727359049766927
0.1314873657226563        0.1145031204223633       0.04718236541748047      0.15846905955163668
0.1444689178466797        0.1065298538208008       0.1316199340820313       0.04600268328244732
0.13870849609375          0.1085052337646484       0.04367835998535156      0.08409534370080697
0.1387662811279297        0.1084675369262695       0.04408040237426758      0.0863387271655977
0.1383136749267578        0.1083840103149414       0.04375365829467773      0.08012859917080195
0.1386272583007813        0.1079394607543945       0.04363753890991211      0.07727812512529793
0.1375850982666016        0.1056026992797852       0.04394557189941407      0.01551964465942286
0.1373369903564453        0.1058632125854492       0.04351906204223633      0.02265552507195657
0.1372067565917969        0.1052618408203125       0.04410533142089844      0.013421115548786444
0.1372706604003906        0.1060024185180664       0.04405720901489258      0.01858731485382698
0.1437481842041016        0.1085071563720703       0.1291819000244141       0.08280807086796146
0.1434594573974609        0.1082065887451172       0.1285830993652344       0.061689077369626553
0.138298095703125         0.1063167419433594       0.1286187896728516       0.02064694807168439
0.1296602020263672        0.1115117340087891       0.04717461013793946      0.11731036964827779
0.1301884460449219        0.1113195266723633       0.04649436187744141      0.12601427409977162
0.1305300598144531        0.1116274337768555       0.0471141242980957       0.19769846583698547
0.1298675384521484        0.1108748397827148       0.04716664123535157      0.08891504852454953
0.1289777221679687        0.1104952926635742       0.04718912506103515      0.08538491572891871
0.1298185729980469        0.1101896057128906       0.04715187072753906      0.0756836070429129
0.129546142578125         0.1102351531982422       0.0469254264831543       0.08658967755702139
0.1302548370361328        0.1090320663452148       0.04567943572998047      0.031568986458433874
0.1298742828369141        0.1095791091918945       0.04521792602539063      0.03053763184689328
0.1293437194824219        0.1089508895874023       0.04549604797363281      0.023193157237731903
0.1353099822998047        0.1077301483154297       0.1300722351074219       0.04598465186745628
0.1358635864257813        0.1076806488037109       0.1307380218505859       0.03939204941035757
0.1353502349853516        0.1074645080566406       0.1305233154296875       0.03059716927655089
0.1361184844970703        0.1076645431518555       0.1300537719726562       0.04555942683324964
0.1417319488525391        0.1041573486328125       0.1279799041748047       0.042479214181772015
0.1420520782470703        0.1037917938232422       0.127244873046875        0.037066119879066245
0.1418373870849609        0.1042158508300781       0.1274170684814453       0.04095877569735673
0.1424255828857422        0.1038770217895508       0.1277756500244141       0.03590542214287774
0.1384373321533203        0.1055858306884766       0.1285296478271484       0.016597461819138768
0.1314783935546875        0.1141148834228516       0.04671832656860352      0.14364672686663393
0.1315142669677734        0.1138598327636719       0.04709463882446289      0.14547738959542714
0.1321231079101562        0.1141515045166016       0.04684274673461914      0.11244187949208251
0.1381623077392578        0.1098113632202148       0.0464141616821289       0.07127856661027371
0.1378791198730469        0.1101361770629883       0.04599966049194336      0.06373997037905581
0.1383957214355469        0.1099953231811523       0.04576656341552734      0.04993928519540773
0.1380505981445312        0.1096252822875977       0.04577054595947266      0.05717044440942863
0.1431817321777344        0.1032798004150391       0.1295385284423828       0.027022157949231643
0.1426180419921875        0.103537239074707        0.1297682495117188       0.030295382818744207
0.1426207122802735        0.1029377365112305       0.1293904113769531       0.03852842168265167
0.14297119140625          0.1029714050292969       0.1299267730712891       0.027909145908701798
0.1409473876953125        0.1042879333496094       0.1274430541992188       0.09074091329970153
0.1414850311279297        0.1036747055053711       0.1270064697265625       0.04056214384523157
0.1416273193359375        0.1035578079223633       0.1275928649902344       0.04065367308772045
0.1410299682617188        0.1036411743164063       0.127722412109375        0.05056612993323669
0.1446916961669922        0.1064753570556641       0.1309710235595703       0.06673126330296857
0.1446790313720703        0.1059923324584961       0.1314957275390625       0.0511177261268019
0.1444933166503906        0.106534782409668        0.1320609130859375       0.04760729675619442
0.1445567779541016        0.106069580078125        0.1319888763427735       0.06831183322905054
0.1443643341064453        0.1064187545776367       0.1319579925537109       0.041224519642528844
0.1296037139892578        0.1083811340332031       0.04519002914428711      0.02103982507690266
0.1301684265136719        0.1084387588500977       0.04524988555908203      0.02345397343741125
0.1298125                 0.1080818405151367       0.04536103057861328      0.020721210523760282
0.1411901702880859        0.1131120758056641       0.126455810546875        0.14420876657338236
0.14145263671875          0.1127528457641602       0.126161865234375        0.18103982192593165
0.1411298675537109        0.1125449295043945       0.1262872924804687       0.15593919708637777
0.1361172180175781        0.1045207595825195       0.04830047988891602      0.061103468291539675
0.1356376342773438        0.1045582733154297       0.04811643600463867      0.06785728382942054
0.1356685791015625        0.1043150024414062       0.04768478775024414      0.07450277056046378
0.1355264892578125        0.1039212265014648       0.04799964141845704      0.06805786241110547
0.1339929962158203        0.1081694183349609       0.04651446151733399      0.031219483148702893
0.1340898284912109        0.1072718658447266       0.0465073127746582       0.0259957027653869
0.1345148162841797        0.1079340286254883       0.04617613983154297      0.029402844474427925
0.1347465209960937        0.1080453033447266       0.04655452728271484      0.02568731334367922
0.1375420379638672        0.1068035736083984       0.0429225959777832       0.03652338484514761
0.1377255401611328        0.1070011672973633       0.04335681915283203      0.035595945124439074
0.1373768920898437        0.1070029983520508       0.04310192108154297      0.03390271849001738
0.1376747741699219        0.1066234664916992       0.04323660278320313      0.033001261301144315
0.1353722381591797        0.1084247436523438       0.04464780044555664      0.027644271362554942
0.1354510803222656        0.1076357421875          0.04492160797119141      0.027212093603517656
0.1361050262451172        0.1079472885131836       0.04503562545776367      0.02577341615038856
0.1403815307617187        0.1123248672485352       0.1274184112548828       0.18172536965618266
0.1396603240966797        0.1126967239379883       0.1277406616210938       0.20254290326990168
0.1400112152099609        0.112969612121582        0.1274441375732422       0.18463432315771208
0.1392775573730469        0.1138532104492188       0.1279346923828125       0.1865811160949349
0.1396053466796875        0.1138539428710938       0.1275992584228516       0.278825198115393
0.1392716064453125        0.1142840728759766       0.1275593872070312       0.4197775138159365
0.1396641998291016        0.1135971527099609       0.1279530487060547       0.17849980442224073
0.1343172607421875        0.1080025863647461       0.04563703918457031      0.03665787993979186
0.1343029479980469        0.107502555847168        0.0459611930847168       0.03564232997579074
0.1302011871337891        0.1094594497680664       0.0438759651184082       0.03318988534800412
0.1305560760498047        0.1091775894165039       0.04378452682495117      0.034103980259344566
0.1302632141113281        0.1092790222167969       0.04324349975585937      0.02877223855155525
0.1305423889160156        0.1096834182739258       0.04347751235961914      0.03344534644287759
0.1361270446777344        0.1079405136108399       0.04422791290283203      0.020992803445021743
0.1419370574951172        0.1025349426269531       0.1274647521972656       0.03481840462150401
0.1419819183349609        0.1023720397949219       0.1281913909912109       0.042379325513325315
0.1381142425537109        0.1086175155639648       0.04470841979980469      0.07119626397251136
0.1384543151855469        0.1088535461425781       0.04498567199707031      0.0643247443172542
0.1382425994873047        0.1090752182006836       0.04474481964111329      0.06311571346827087
0.1381194458007813        0.1091475982666016       0.04524263000488282      0.060963356860435546
0.1415777130126953        0.1120294876098633       0.1267644195556641       0.1928422095969749
0.1413239898681641        0.1115686492919922       0.1266527404785156       0.1944175003009863
0.1413281097412109        0.111523796081543        0.1269540405273437       0.2568866338313501
0.1410790405273437        0.1117808532714844       0.1269987335205078       0.206935750713289
0.1349553070068359        0.1078039245605469       0.04328512191772461      0.02676311058103788
0.135046630859375         0.1075668640136719       0.04280816268920899      0.025043543620326847
0.1345750427246094        0.1074108200073242       0.04279231643676758      0.026695266292627706
0.1344765777587891        0.1077859802246094       0.04277566146850586      0.023922319592139578
0.1391644897460937        0.1067636642456055       0.1324718780517578       0.018203239479045178
0.1387959289550781        0.1067049713134766       0.1327498626708984       0.028487288701267488
0.1384668731689453        0.1063562088012695       0.1325240478515625       0.03629872986876487
0.1390713806152344        0.106224250793457        0.1325030212402344       0.023062108962326165
0.1439575653076172        0.1048201293945313       0.1313010711669922       0.026762760370518134
0.1440083160400391        0.1045930786132813       0.130772705078125        0.019928805366932572
0.1445009307861328        0.1045644683837891       0.1315065612792969       0.035695297748051885
0.1437973785400391        0.1041007919311523       0.1311651306152344       0.020270056467696085
0.1397908935546875        0.1130884628295898       0.1281900177001953       0.17428331329908842
0.1403014831542969        0.1135202941894531       0.1279192504882813       0.2216075463153103
0.140016845703125         0.1133349151611328       0.1276381683349609       0.20112030616315685
0.1379596405029297        0.1089459838867188       0.04401186370849609      0.07140972931084859
0.1378784484863281        0.1084269104003906       0.04354346466064453      0.07522591418784617
0.1378536834716797        0.1084570693969727       0.04398930740356445      0.09044603648207998
0.130187240600586         0.1076416168212891       0.04555077743530273      0.014659687773163205
0.1304038848876953        0.1081744155883789       0.04565279388427734      0.021176543609452887
0.1306097564697266        0.1079174194335938       0.04526006698608399      0.02188744190848791
0.1305718994140625        0.1126052474975586       0.04708847427368165      0.1725651756114873
0.1303933868408203        0.1121047744750977       0.04674475860595703      0.18045250156017975
0.1307357025146484        0.1122816162109375       0.04690555191040039      0.17759629515748424
0.1360469818115234        0.1087009963989258       0.1278053436279297       0.051630222838622286
0.1365321044921875        0.1084760208129883       0.1270798797607422       0.03708250153118467
0.1365082092285156        0.1090830612182617       0.1274935150146485       0.050543979132014534
0.136514404296875         0.1087982330322266       0.1280199584960938       0.05521834528312172
0.1417467193603516        0.1082135162353516       0.1271345062255859       0.047080102617327
0.1425218048095703        0.1080652847290039       0.1268435363769531       0.02198096523225432
0.1423788146972656        0.1077049026489258       0.1273186645507813       0.01396908939440994
0.1420044708251953        0.1077890548706055       0.1266812591552735       0.04304151407656044
0.1386890563964844        0.1139202880859375       0.1280480041503906       0.1615505020472711
0.1387937164306641        0.1145066223144531       0.1281101531982422       0.10457982312096324
0.1380719299316406        0.1140708999633789       0.1277821960449219       0.2543002900533916
0.1382610931396484        0.1145292587280273       0.1283177795410156       0.14894341474853728
0.1433988037109375        0.1081516342163086       0.1264068145751953       0.022204697573606404
0.1428621826171875        0.107770263671875        0.1261632843017578       0.020906419216220568
0.1423391265869141        0.1084478149414062       0.1263421478271484       0.040908159965868364
0.1429182739257812        0.1032045745849609       0.129110107421875        0.03555646560286044
0.1428861694335938        0.1037625350952148       0.1288754425048828       0.040965556342206715
0.1434874572753906        0.1033422470092773       0.1288979339599609       0.0288508578808582
0.1429742279052734        0.10355322265625         0.1284352111816406       0.050462635736733145
0.1392686767578125        0.1133530807495117       0.1280285949707031       0.12170696440312842
0.1386754150390625        0.1133257827758789       0.1281550903320313       0.12320050042544455
0.1390399932861328        0.1128972473144531       0.1280114135742187       0.08602912438477187
0.139194580078125         0.1132169418334961       0.1285372314453125       0.030696806289843656
0.1352709350585937        0.1103902893066406       0.1294429626464844       0.09917347603472862
0.1365308227539062        0.1101460494995117       0.1297879638671875       0.11899211905041354
0.1360528869628906        0.1108471908569336       0.1294257049560547       0.11157461235871734
0.1352834625244141        0.1109416961669922       0.1298931427001953       0.08263439796333602
0.1304224700927734        0.1081371994018555       0.04483514022827149      0.029322855161653127
0.1371347045898438        0.1126141891479492       0.04992493438720703      0.05368487172916764
0.13694677734375          0.1120131378173828       0.0500770263671875       0.07681575301410981
0.1368739318847656        0.1127752075195313       0.05011305618286133      0.050965319287769796
0.1367310180664063        0.1126442337036133       0.04970019912719727      0.06365461648324601
0.1400829772949219        0.1134374084472656       0.1271118927001953       0.19042203768589985
0.1406092834472656        0.1136300506591797       0.1270455474853516       0.12191831064893052
0.1404905700683594        0.1132203674316406       0.1273159027099609       0.1492173499872827
0.1403117370605469        0.1130240478515625       0.1266000823974609       0.13915628704795857
0.1353829040527344        0.1079254684448242       0.1307315979003906       0.0282841053476618
0.1308825531005859        0.1077250747680664       0.04568172454833985      0.019245095650563537
0.1305011596679687        0.1083747100830078       0.04618334197998047      0.02103401142313937
0.131243896484375         0.1081912460327148       0.04580134201049805      0.022958334183383333
0.1308040008544922        0.1088177032470703       0.04557022857666015      0.029751829091742295
0.1385011138916016        0.1088603897094727       0.04406072998046875      0.0689457730288353
0.1388078918457031        0.1090173645019531       0.04381126022338867      0.06203302312876643
0.1383882141113281        0.1087765350341797       0.043617919921875        0.08805532839179077
0.1325968933105469        0.1153133163452148       0.04735590362548828      0.09019647787252115
0.1322446441650391        0.1152460098266602       0.04804781723022461      0.15391246337977285
0.1331001739501953        0.1153673706054688       0.04764001083374023      0.0848996634607173
0.1328096618652344        0.115808464050293        0.04742486190795898      0.07345574838010586
0.13710205078125          0.1108395385742188       0.04834721755981446      0.042750138332001364
0.1372811889648438        0.1113503646850586       0.04909886169433594      0.0734549044311832
0.1370562744140625        0.1116077728271484       0.04847545623779297      0.0931807483173123
0.1366142120361328        0.1113247222900391       0.04867829132080078      0.06943483165450888
0.1311766052246094        0.1078643951416016       0.04643783950805664      0.008012285065762936
0.1299674530029297        0.1081797332763672       0.04579330444335938      0.021357295702074165
0.1320889739990234        0.1138256759643555       0.04630163192749023      0.12080306219800385
0.1314333648681641        0.1137531509399414       0.04634002685546875      0.16080430313711444
0.1323964080810547        0.1143609848022461       0.04623671340942383      0.11166083642197819
0.1321457061767578        0.1153106689453125       0.04661284637451172      0.08636677106194053
0.1328523254394531        0.1150041122436523       0.04636055755615234      0.07606802562454695
0.1319147033691406        0.1148251571655274       0.04588498687744141      0.11832113233952028
0.1389348449707031        0.1062802810668945       0.1328660888671875       0.029672499138503845
0.1357484893798828        0.1040793609619141       0.04842208862304687      0.034305979723314214
0.1310908050537109        0.1149108352661133       0.04653714370727539      0.19754419530474146
0.1312323150634766        0.1153479232788086       0.04615343475341797      0.18166468047777543
0.1316073303222656        0.1150848236083984       0.04644082641601563      0.124555409689228
0.1314210510253906        0.1146783599853516       0.04617491531372071      0.15046631944938543
0.1304714965820312        0.1130247039794922       0.04709433364868164      0.1581719520466494
0.1305126800537109        0.112752571105957        0.04678389739990235      0.16412299204745964
0.1307568511962891        0.1133698501586914       0.04691619110107422      0.17645481530662185
0.1310262908935547        0.1132984390258789       0.04694488906860352      0.19992397936227374
0.1363579864501953        0.1074935531616211       0.1289967193603516       0.030176885411664304
0.1359960174560547        0.1081149215698242       0.1294693145751953       0.06698030009369822
0.1365445404052734        0.1077332763671875       0.1296277008056641       0.04152889087074957
0.1367320098876953        0.1084005966186523       0.1292318267822266       0.07419122520150957
0.1444506378173828        0.1060277099609375       0.1314604339599609       0.051038962660137965
0.1444041442871094        0.1055417098999023       0.1313040313720703       0.054510068538430205
0.144651351928711         0.1057873229980469       0.1310399932861328       0.06010833941531691
0.1332875061035156        0.1087531127929688       0.0425888671875          0.01880259747757116
0.1337627105712891        0.1082527542114258       0.04274909973144531      0.009140204407189378
0.1341487884521484        0.1086037139892578       0.04288170623779297      0.01505687097517643
0.1335335845947266        0.108648796081543        0.04294350814819336      0.007238907460375013
0.1370258026123047        0.1080153884887695       0.1295565032958984       0.045394090704635785
0.1340634002685547        0.1076657791137695       0.04303512191772461      0.024991279859388402
0.1337809143066406        0.1077651138305664       0.04255285263061524      0.013982946879019425
0.1334125061035156        0.107963981628418        0.04297001647949219      0.008991449573424855
0.1353627777099609        0.1043186492919922       0.04849367141723633      0.041805734620102494
0.1354676971435547        0.1039613952636719       0.04876802825927735      0.02303674868940016
0.1368676147460937        0.1115262145996094       0.04953924942016601      0.06826503420236238
0.1365469970703125        0.1116961517333984       0.04914170837402344      0.07552624245166019
0.1371687316894531        0.1122536926269531       0.04916787719726563      0.07568827492592972
0.13100341796875          0.1137853546142578       0.04711832046508789      0.17087589867745934
0.1290124053955078        0.1102196655273437       0.04754689407348633      0.06727916303133955
0.1287574920654297        0.1098439559936523       0.04740756607055664      0.03188672232246297
0.1290095825195313        0.1098593368530273       0.04723968505859375      0.0677464208145521
0.1424737243652344        0.1035276107788086       0.1274799346923828       0.036757403266186824
0.1424659729003906        0.1039475936889648       0.1270105590820313       0.0358965660840843
0.1430777587890625        0.1040365219116211       0.1276537628173828       0.0224965332993042
0.1379237976074219        0.1135884399414063       0.1286833953857422       0.2795634137238058
0.1381153411865234        0.1135916442871094       0.1280460968017578       0.2532431353617155
0.1382276306152344        0.1140297546386719       0.1284722290039063       0.2782750800541434
0.1385858459472656        0.1136009292602539       0.1285752410888672       0.17500869596246335
0.1356947326660156        0.1045439453125          0.0485031509399414       0.04782613407750939
0.1357923583984375        0.1042519760131836       0.04872545242309571      0.028520505708463893
0.1434010162353516        0.1042824783325195       0.1299676513671875       0.009260557544927907
0.143286376953125         0.1046898803710938       0.1308883514404297       0.020366576801969582
0.1436478576660156        0.1047843170166016       0.1303722534179688       0.015460053487461718
0.1431009063720703        0.1047297439575195       0.1301538238525391       0.007666420540533259
0.1415129852294922        0.1080038757324219       0.1268941345214844       0.06853787453864106
0.1379056854248047        0.1069935684204102       0.1324925384521485       0.06652005130371912
0.1380399322509766        0.1063861236572266       0.1328641204833984       0.04464605625458585
0.1376146697998047        0.1068774948120117       0.1327944641113281       0.07230846441224496
0.1374474334716797        0.1067653274536133       0.1324809722900391       0.09038304367331891
0.1365727691650391        0.11219580078125         0.1299214782714844       0.1229639585245548
0.1365323638916016        0.1117738723754883       0.1295511322021485       0.13823674153955745
0.1360210571289062        0.1122490539550781       0.1296009826660156       0.10947944584858947
0.1365783233642578        0.1126961517333984       0.1295734100341797       0.1659924469716628
0.1321676635742187        0.109183837890625        0.04307567977905274      0.052404382434427625
0.1366065826416016        0.1068944320678711       0.1292683258056641       0.017781004760394795
0.1370342559814453        0.1119389114379883       0.1300635833740234       0.14854956065626754
0.1365752105712891        0.1115469741821289       0.1303009338378906       0.10100758073146503
0.1314677734375           0.1134257354736328       0.04671686172485352      0.2131382835347817
0.1434738616943359        0.1033822555541992       0.12999658203125         0.018444935503529353
0.1440168151855469        0.1033845291137695       0.1302223358154297       0.014520576651677587
0.144042236328125         0.1035201568603516       0.1298792266845703       0.013738546245159617
0.1437351989746094        0.1040018539428711       0.1304051208496094       0.011607998195844028
0.1335951538085937        0.1153159484863281       0.04780148315429687      0.10915258977686135
0.1342743225097656        0.115335334777832        0.04729756164550782      0.08083462240375552
0.1334989929199219        0.1154697341918945       0.04737276458740235      0.07209657577916603
0.1335186309814453        0.1159742813110352       0.04776868057250977      0.15022061151241597
0.1294283294677734        0.1106540451049805       0.04676788330078125      0.09070107892984394
0.1292144622802734        0.1101436538696289       0.04671635818481445      0.09926160351059275
0.1350311737060547        0.1079161071777344       0.04535939025878907      0.03009519516371146
0.1349496917724609        0.1085710525512695       0.04520169830322265      0.03260621610538058
0.1409655456542969        0.113033561706543        0.1260549468994141       0.11798970818172712
0.1409027709960937        0.1130030059814453       0.1265188751220703       0.126022896094985
0.1423515014648438        0.1081387329101563       0.1275077514648437       0.013620103948907466
0.1366225433349609        0.1096098022460937       0.1294594421386719       0.10878907748996143
0.1352767181396484        0.1096222229003906       0.1294515228271484       0.1006445385235447
0.1353021392822266        0.1098363418579102       0.1288780517578125       0.10470786803361398
0.1360069885253906        0.1098697891235352       0.0497172966003418       0.048954634119031726
0.1362409515380859        0.110415657043457        0.04902913284301758      0.044882520706745595
0.1366591033935547        0.1103585205078125       0.04976877593994141      0.04647547279688697
0.1316714782714844        0.1086198577880859       0.04649845123291016      0.014588842867903662
0.1309337921142578        0.1088963165283203       0.0461696891784668       0.02990080068153261
0.1412804412841797        0.1072722473144531       0.1261653289794922       0.08247363214211963
0.1408113708496094        0.1069433746337891       0.1262129364013672       0.08252005540301435
0.1411160736083985        0.1075444030761719       0.1266934814453125       0.0882712942369097
0.1405783538818359        0.107635627746582        0.1259840545654297       0.12266745370069645
0.1348436737060547        0.1068419570922852       0.04645457458496094      0.023334842860587374
0.1347672729492188        0.1074909896850586       0.04624209976196289      0.02732534704901631
0.1433538665771484        0.1090577239990234       0.1274472503662109       0.047272482277996165
0.1435692443847656        0.1087798233032227       0.1278869476318359       0.05384173657101517
0.1434591217041016        0.1092439270019531       0.1279611206054687       0.06089318187062302
0.1429080963134766        0.1091693725585938       0.1276270446777344       0.04860660492153882
0.1411761779785156        0.11263134765625         0.1274024810791016       0.12343151014681
0.1377344970703125        0.1062907867431641       0.04340974426269531      0.028564489378388392
0.1379454650878906        0.1058939819335938       0.04343980026245117      0.023788671181628133
0.1374865570068359        0.1062087326049805       0.0429434814453125       0.042954997235160546
0.1381379547119141        0.106460334777832        0.0433883056640625       0.035472297264087356
0.135466552734375         0.1074560394287109       0.04613750839233399      0.025748258461632475
0.1354163360595703        0.1068976364135742       0.04591583251953125      0.029223388077874002
0.1358536071777344        0.1069399108886719       0.04654191970825195      0.022734402627908646
0.14222802734375          0.1089015121459961       0.1273985595703125       0.038600602792355845
0.1357033233642578        0.1075595016479492       0.04353033065795898      0.03164633541905958
0.1356669921875           0.1077779846191406       0.04391318893432617      0.02650898733035133
0.1358521575927734        0.1137929229736328       0.04849126434326172      0.2253381319726578
0.1355428466796875        0.1140263442993164       0.04867728042602539      0.1861760396665424
0.1357702941894531        0.1136908187866211       0.04890763092041016      0.2032620802968722
0.1360560913085938        0.1140007629394531       0.0490016975402832       0.22467664782272287
0.1347664947509766        0.1072209243774414       0.04578367233276368      0.03423583875057551
0.1299607391357422        0.1096902542114258       0.04607529830932617      0.06342714151561978
0.1304011535644531        0.109823616027832        0.04541697692871094      0.04502221018245998
0.1345612487792969        0.1079700622558594       0.04331923294067383      0.03049294173722698
0.1342523651123047        0.1091021194458008       0.04897027969360351      0.031104067023581827
0.1349165954589844        0.1092450485229492       0.04951882553100586      0.045996125142707636
0.1340833435058594        0.1089493179321289       0.04959096527099609      0.02013862599911998
0.1349339904785156        0.1090019989013672       0.0492420425415039       0.04251656352297424
0.1405671539306641        0.1058871536254883       0.1320047760009766       0.06860271550674447
0.1405471496582031        0.10635693359375         0.1319286499023438       0.06322493746693382
0.1439426116943359        0.1080848236083984       0.1271680297851563       0.03706678734237937
0.1431135864257813        0.1084714584350586       0.1268988647460937       0.031498756781929295
0.1435775451660156        0.1086824111938477       0.1272235717773438       0.039356085504067426
0.1439625854492187        0.1084428863525391       0.1265165863037109       0.0243228915735784
0.1408870544433594        0.1060921630859375       0.1322738494873047       0.06688149170396597
0.1302248992919922        0.1085799865722656       0.04408852767944336      0.03252060400480122
0.1308382568359375        0.1087553939819336       0.04441989898681641      0.032828663316853655
0.1304123077392578        0.1079992218017578       0.04431325912475586      0.017936487150380365
0.1355224914550781        0.1075601119995117       0.0455391960144043       0.026753006043525564
0.1357906036376953        0.1070482406616211       0.04586180877685547      0.027554985241022473
0.1341833953857422        0.1080220565795898       0.0425976676940918       0.018167825487265202
0.136474853515625         0.1119905014038086       0.1305723724365234       0.06464891838066458
0.1369196929931641        0.1121245346069336       0.04965763092041016      0.07449725148895121
0.1319112548828125        0.108304931640625        0.04242470550537109      0.046577307493390285
0.1324343566894531        0.1079883575439453       0.04248915481567383      0.034005294512942034
0.1404235076904297        0.1066958618164063       0.1320719604492188       0.06577988218142901
0.1406621856689453        0.1064187698364258       0.1325083465576172       0.06977236804602302
0.1353540496826172        0.1091889801025391       0.04894230651855469      0.04751393118435701
0.13527978515625          0.1099028091430664       0.04898259353637695      0.0526783650758067
0.1355051879882813        0.1098979949951172       0.04936415481567383      0.05380551146939786
0.1389595184326172        0.1071803131103516       0.1324411163330078       0.031211702835954987
0.1391177825927734        0.1069581146240234       0.1320384368896484       0.02294606951644008
0.1385371704101563        0.1069155960083008       0.1323818664550781       0.04300752923280074
0.1358386077880859        0.1081958541870117       0.04531011581420898      0.02424409698126483
0.1395942993164062        0.1067492828369141       0.1330087280273438       0.02033111047598659
0.1391169891357422        0.1070110397338867       0.1329065093994141       0.02313992777198078
0.1398362426757813        0.1070780181884766       0.1324701843261719       0.012042644969185685
0.1316905212402344        0.1140031890869141       0.04581470108032227      0.15346666254289273
0.1309542999267578        0.1137732620239258       0.04594862365722657      0.13728879086875148
0.131107421875            0.1142545394897461       0.04633052444458008      0.15354229836062025
0.1312676391601562        0.1144112319946289       0.04574117660522461      0.1720678098130968
0.1442185363769531        0.1077674026489258       0.1297957305908203       0.0881425616645104
0.1438643188476562        0.1080076217651367       0.129962890625           0.08398929421889856
0.14419970703125          0.1080441055297852       0.1294459075927734       0.08256907099582704
0.1440460205078125        0.1077952880859375       0.1294955749511719       0.10124829539982713
0.1365944061279297        0.1101212844848633       0.1289980010986328       0.15387594340083785
0.13586865234375          0.1103596878051758       0.1290195617675781       0.11923177243084702
0.1358975067138672        0.1119541473388672       0.04903944778442383      0.09585248605124225
0.136377685546875         0.1122578201293945       0.04888687515258789      0.09314824177484998
0.1359661865234375        0.1115330200195312       0.04881927490234375      0.0834219090260982
0.1360459899902344        0.1124449996948242       0.04847015380859375      0.11242060282318525
0.1296261596679688        0.1077536697387695       0.04530691146850586      0.025023711285799725
0.1295019226074219        0.108031852722168        0.04544449996948242      0.022569700133427333
0.1389748382568359        0.1109739379882813       0.04610825347900391      0.027550371864798726
0.1386765441894531        0.1104841003417969       0.04566799926757813      0.04097642742103409
0.1389929809570312        0.110585334777832        0.04521860504150391      0.04215883113468903
0.1391262359619141        0.1104695587158203       0.04591082763671875      0.03803265416186411
0.1298944244384766        0.1089961929321289       0.04401438140869141      0.036690174008949715
0.1305188903808594        0.1093475189208984       0.04437219619750977      0.03207102307336839
0.1438560180664062        0.107119026184082        0.1301136169433594       0.0596258741073058
0.1442617492675781        0.1074585418701172       0.1301629791259766       0.0746171638498318
0.1440118408203125        0.1069642105102539       0.1300370483398438       0.06721039222854802
0.1440851593017578        0.107453239440918        0.1298662719726563       0.10005546619895822
0.1375621490478516        0.1050560073852539       0.04398596572875977      0.030560300321153977
0.1375462341308594        0.1055236434936523       0.04349300003051758      0.03295991153381214
0.1319658203125           0.1131372833251953       0.04707958221435547      0.06939761084259008
0.1324356689453125        0.1135259475708008       0.04694406509399414      0.05561251749952109
0.1321106109619141        0.1134697189331055       0.04694797515869141      0.04839795398597381
0.1321708984375           0.1137803039550781       0.04715032958984375      0.07912668446250966
0.1347503204345703        0.1093813934326172       0.04904934310913086      0.05251528119925358
0.1384880676269531        0.1106963882446289       0.04654490661621094      0.045684174632592944
0.1386652069091797        0.1108854598999024       0.04691659927368164      0.04691710030791628
0.1387832489013672        0.1104077453613281       0.0467424545288086       0.050126764345091473
0.1390621185302734        0.110552001953125        0.04643650054931641      0.030911006241769033
0.1382733917236328        0.1111128234863281       0.04643643188476563      0.04563299363102215
0.1385464172363281        0.1105605316162109       0.04611421585083008      0.041449433943629876
0.1386360321044922        0.1111041793823242       0.04595831298828125      0.027684696215933932
0.1375890808105469        0.1065115814208984       0.04364764404296875      0.030996917904089916
0.1376472930908203        0.1060886383056641       0.04403075790405273      0.022155662081500282
0.1375496215820312        0.1065399475097656       0.04421276473999024      0.03314094285047097
0.1316843719482422        0.1089423980712891       0.04347819137573242      0.049629091095457566
0.1315018615722656        0.109567985534668        0.04307315444946289      0.035153167176181194
0.1316840515136719        0.1094197387695312       0.04383691024780274      0.04409507318075359
0.1296531829833985        0.1111800231933594       0.04582844924926758      0.10487906405887555
0.1295032501220703        0.1111279983520508       0.04660314559936524      0.10152379140642384
0.1292104644775391        0.1114186477661133       0.04624806594848633      0.09618280834566963
0.1293052215576172        0.1108146896362305       0.04620081329345703      0.09752106754865927
0.1310629577636719        0.1090949859619141       0.04660337066650391      0.034108792103215615
0.1313344879150391        0.1096641311645508       0.04651176071166992      0.05646475289564654
0.13199560546875          0.112809326171875        0.04698615646362305      0.15478726999044493
0.1310208129882812        0.1129458923339844       0.04559603118896485      0.1417472712821251
0.1300841064453125        0.1129654541015625       0.04572232055664063      0.1243007851382399
0.1305373229980469        0.1132044296264648       0.04534053421020508      0.13898619928872608
0.1304648132324219        0.1124972610473633       0.04542022705078125      0.12721292337313148
0.1345937957763672        0.1073308868408203       0.04489816284179687      0.032045709372123164
0.1363322296142578        0.1049325180053711       0.04546980667114258      0.035263005743180635
0.1364462890625           0.1046193695068359       0.04607334518432617      0.03454504509170576
0.1364156799316406        0.1052291030883789       0.04596611022949219      0.03508303566681295
0.1359031982421875        0.1048717651367188       0.04606529998779297      0.03220365032325315
0.1310392150878906        0.1087006454467773       0.04302314758300781      0.0451621636675988
0.1309133758544922        0.1085822219848633       0.04358500671386719      0.0444757937883974
0.1395338439941406        0.1059866180419922       0.1325421447753906       0.030327647431263975
0.1392609252929687        0.1065259628295898       0.1327298736572266       0.01795758298895168
0.134340087890625         0.1076856994628906       0.04228480529785156      0.02921392737894746
0.1338726959228516        0.1081130905151367       0.04232577133178711      0.014346190508794737
0.1336878051757812        0.1080363845825195       0.04188512802124023      0.022319479955997684
0.1334429779052734        0.1078558654785156       0.04210309600830078      0.01707504537168214
0.1313619995117188        0.1088031158447266       0.04395240783691406      0.04585581531218267
0.1316105804443359        0.1083659591674805       0.04341671371459961      0.05903875628696597
0.1320134582519531        0.1085996475219727       0.04357891464233399      0.06392417922394648
0.131673583984375         0.1085675201416016       0.04418853759765625      0.05279724368931809
0.1348009338378906        0.1086324234008789       0.04993306732177735      0.0358852378089838
0.1420301208496094        0.1100554046630859       0.1252738037109375       0.10307322902136348
0.1422223968505859        0.1102624206542969       0.1255845184326172       0.10515125301132233
0.1424718933105469        0.1103997192382812       0.1253347015380859       0.11874023733337068
0.1420872039794922        0.1108992080688477       0.1251847076416016       0.07597744656217745
0.1413496704101563        0.1110970458984375       0.1256046142578125       0.12249540778697886
0.1416061096191406        0.1110130386352539       0.1266243133544922       0.15233550366418086
0.1412489166259766        0.1105812530517578       0.1265071105957031       0.13682175792072362
0.1421582794189453        0.1108685073852539       0.1265389556884766       0.13782191619684336
0.1305085754394531        0.1078287734985352       0.04664230346679688      0.00998037445447573
0.1309263153076172        0.1084484329223633       0.04669189834594727      0.01851210062534776
0.1380609283447266        0.1071565704345703       0.1321940612792969       0.07239490715340692
0.1377173309326172        0.1075778579711914       0.1325258941650391       0.06117962842740955
0.1379498748779297        0.1075573654174805       0.1320015258789063       0.08324452146590082
0.1376277770996094        0.1072837982177734       0.1320328063964844       0.08920709938274557
0.1326282958984375        0.114782958984375        0.04695867156982422      0.09407213318049552
0.1377918395996094        0.1066947479248047       0.1321528778076172       0.0823150199139238
0.1379568481445312        0.1071123428344727       0.1318160858154297       0.10714148372490381
0.1374584655761719        0.106960334777832        0.1317551727294922       0.1049563917071795
0.1431434020996094        0.1086019897460938       0.1259379730224609       0.034181230750264614
0.135957275390625         0.1106231994628906       0.1306162414550781       0.07943801314740065
0.1355637512207031        0.1102219085693359       0.1306065216064453       0.08161188874288627
0.135625732421875         0.1111054229736328       0.1306490936279297       0.08197948072413189
0.1355954742431641        0.1105232772827148       0.1303473205566406       0.08456229149923403
0.1312793273925781        0.1094650802612305       0.04501477432250977      0.03714444703857502
0.1313073120117187        0.1087206039428711       0.04450533294677735      0.03707821303020223
0.1316398162841797        0.1089758377075195       0.04473131561279297      0.038332197722793164
0.1310134735107422        0.1085896148681641       0.04512516784667969      0.030173804285408463
0.1320415191650391        0.1155794677734375       0.04738821411132813      0.10295895325910324
0.1321497192382813        0.1155321197509766       0.04703495788574219      0.08962315514801472
0.1339074096679687        0.1080395050048828       0.04325923919677734      0.02337817896555074
0.1333323211669922        0.1083655014038086       0.04312923812866211      0.011195785617327125
0.1314042358398438        0.1094145584106445       0.04442072296142578      0.04154910936179641
0.1315014038085938        0.1089926223754883       0.04280339813232422      0.04232413487392557
0.1310519714355469        0.1090552368164062       0.04246659851074219      0.037446899089877486
0.1314121246337891        0.1085288314819336       0.04259831619262695      0.046280500831076606
0.1307201385498047        0.1095512542724609       0.04629201126098633      0.060345460210023426
0.139032958984375         0.1142054977416992       0.1282638092041016       0.16471081491743766
0.1396107940673828        0.1141714782714844       0.1279904022216797       0.2555286419717242
0.1393981475830078        0.1146607818603516       0.1283160247802734       0.22195424401606398
0.1394972686767578        0.1139559020996094       0.1285255279541016       0.13721315161302058
0.1358796081542969        0.103923957824707        0.04747943878173828      0.06629207597756957
0.1355653533935547        0.1039189605712891       0.04738595199584961      0.06236049801915096
0.1437075653076172        0.1051737976074219       0.1307735137939453       0.030193769252199697
0.14356201171875          0.105108154296875        0.1311249084472656       0.027490751844518727
0.143402572631836         0.1054475479125977       0.1308860473632812       0.03135417877579992
0.1310622406005859        0.113812370300293        0.04678519058227539      0.16322680701363307
0.1360456848144531        0.1107682342529297       0.1287352142333985       0.11722846199172492
0.1354197082519531        0.114310791015625        0.04905563354492187      0.15490590000465143
0.1352756805419922        0.1136781005859375       0.04890616226196289      0.19978021882982774
0.1303544921875           0.1139810333251953       0.04645573043823242      0.1331993050924773
0.1305045318603516        0.1145198287963867       0.04603021240234375      0.11211294609890372
0.1414683227539063        0.1079705047607422       0.1261262969970703       0.0691743504931208
0.1421450042724609        0.1074415817260742       0.1259950866699219       0.056369240761771626
0.141845458984375         0.1071358337402344       0.1263738250732422       0.07493520190348447
0.1414114685058594        0.1072413101196289       0.1269560546875          0.08651789719266265
0.1422130126953125        0.1073611373901367       0.1269152221679687       0.03367952979939566
0.141581787109375         0.1075356140136719       0.1266595611572266       0.06988947463056876
0.1414061279296875        0.103957649230957        0.1259924163818359       0.037353513394042755
0.1411595764160156        0.103250862121582        0.1258117828369141       0.028122264777218322
0.1411104125976562        0.1039350204467773       0.1255458831787109       0.021993004071086487
0.1415354919433594        0.1033517456054688       0.1259512481689453       0.027645893123139902
0.1333176422119141        0.1082549896240234       0.04229683303833008      0.015514588008421136
0.1338041229248047        0.1086051864624023       0.04209447479248047      0.014899761633773882
0.1369960479736328        0.1049212265014648       0.04512075042724609      0.021120604171221233
0.1364220275878906        0.1044001083374023       0.04550164031982422      0.03452068106425944
0.1365026550292969        0.105014892578125        0.04494578552246094      0.025797784314019905
0.1370102691650391        0.1047039108276367       0.044707763671875        0.023007722384077424
0.1373657989501953        0.1054236145019531       0.04468789291381836      0.010902124421650608
0.1375970306396484        0.1057303161621094       0.04429437255859375      0.011107477505430374
0.1374544067382812        0.1061398086547852       0.0445679817199707       0.009689786761483446
0.1379846496582031        0.1070139846801758       0.04292959213256836      0.03362781557922998
0.1415390014648437        0.1111485748291016       0.126970458984375        0.1655480390049934
0.1412955780029297        0.1109305801391602       0.1269154357910156       0.18745838783610919
0.1376221160888672        0.1077087326049805       0.04373096084594727      0.06397339938558697
0.1380927429199219        0.1079173431396484       0.04343996047973633      0.061925234627738655
0.1376809539794922        0.1078269653320312       0.0432070198059082       0.053426954321620104
0.1330840911865235        0.108436149597168        0.04276220321655273      0.021934445846178468
0.132867431640625         0.1087853164672852       0.04299065780639649      0.043193118700623014
0.1321980895996094        0.1088940582275391       0.04342901229858399      0.062375299285254
0.1321120300292969        0.108684455871582        0.04326987838745117      0.057866884269615615
0.1313129425048828        0.1130713119506836       0.04609973526000977      0.17788306591143774
0.1303974609375           0.1134872665405273       0.0468381462097168       0.16152962136700028
0.1309890441894531        0.1128123474121094       0.04662240219116211      0.1964582478412109
0.1409265899658203        0.1135859222412109       0.1272926788330078       0.08655549437761349
0.1403019104003906        0.1137264022827148       0.1275409851074219       0.24176086969795602
0.1411787261962891        0.1133335189819336       0.1268782958984375       0.09486372312676906
0.1361387634277344        0.11354736328125         0.04904262542724609      0.15874973231645076
0.1359694061279297        0.11328662109375         0.04874259948730469      0.16974786254556087
0.1363506774902344        0.1133313827514648       0.04856402206420898      0.12979079122839077
0.1361190032958984        0.1080248336791992       0.1313297729492187       0.05347054025507968
0.1362447052001953        0.1081966094970703       0.1308322906494141       0.046038028591525317
0.1356534881591797        0.1081544342041016       0.1306875457763672       0.037387986766077214
0.139012680053711         0.1135359420776367       0.1276154479980469       0.23847192098153128
0.1384979553222656        0.1130493087768555       0.127487548828125        0.0860083678162542
0.1362650756835938        0.1076060562133789       0.1311138763427734       0.05054650988799543
0.1356551666259766        0.1078289413452148       0.1312081146240234       0.03740068902590287
0.1440938110351563        0.106171989440918        0.1306933135986328       0.07370142961535833
0.1442420501708984        0.1058159942626953       0.1304773864746094       0.06775383122679718
0.1444779052734375        0.1064137344360352       0.1304938507080078       0.0799493858150381
0.1346750335693359        0.1077330932617187       0.04580663681030273      0.031999073273353544
0.1343488311767578        0.107622802734375        0.04527272796630859      0.03574300592093167
0.1437391052246094        0.105912353515625        0.1309539947509766       0.0678051768107356
0.1299898071289063        0.1135987701416016       0.04595248031616211      0.15471006868774353
0.1380059051513672        0.1074304580688477       0.04361750793457032      0.05133530164312505
0.1373846893310547        0.1069022521972656       0.04392826843261719      0.03426792494070531
0.1373772277832031        0.1073425903320313       0.04340317916870117      0.032024725805636804
0.1359551696777344        0.1083302230834961       0.1276882171630859       0.04049934469162161
0.1358917694091797        0.1084946441650391       0.1284436645507812       0.057386294609045305
0.1352837066650391        0.1084767761230469       0.1280561676025391       0.0518566185739125
0.1305668487548828        0.1135047760009766       0.0456224250793457       0.13439587230205333
0.1311046752929688        0.1135134811401367       0.04544502258300781      0.11604779540429003
0.1301470794677734        0.1091396942138672       0.04625919723510742      0.036717836782775466
0.1301080322265625        0.108404411315918        0.04673188400268555      0.018576670373839945
0.1294808959960937        0.1091055297851563       0.04657633972167969      0.03517830080514573
0.1296905822753906        0.1084432525634766       0.04619433975219726      0.02159170875022035
0.1355806121826172        0.1101943435668945       0.1286105041503906       0.13190323630487183
0.1360024719238281        0.1097407913208008       0.1285623016357422       0.1025817174192013
0.1359385833740235        0.1096620712280273       0.127980712890625        0.06554976846110878
0.136206283569336         0.1102079620361328       0.1286235656738281       0.15543117752918217
0.1358939208984375        0.1043788833618164       0.04718059158325195      0.06388705504550939
0.1366406860351563        0.1044784240722656       0.04691487503051758      0.05190452741246951
0.1363166809082031        0.104615592956543        0.04772904586791992      0.07833409484801351
0.1362672271728516        0.1040761413574219       0.04706832122802734      0.058634787219177954
0.1416274261474609        0.1113060150146484       0.1253261108398437       0.11111456314653428
0.14163232421875          0.1105181503295899       0.1253262481689453       0.10453408215019908
0.1421470184326172        0.1108916702270508       0.1255829620361328       0.09730596756509495
0.1414571685791016        0.1083749618530273       0.1265649871826172       0.06750676425703474
0.1412567138671875        0.1080257034301758       0.12703564453125         0.07608210839366439
0.1446485443115234        0.1053646469116211       0.1314653472900391       0.05368372183924221
0.1379000091552735        0.113139404296875        0.1296007080078125       0.24004572643863514
0.1378011627197266        0.1134377136230469       0.1293675231933594       0.1837097111280041
0.1378061065673828        0.1129487762451172       0.1291547241210937       0.2530712766395726
0.1373202056884766        0.113035400390625        0.1294701690673828       0.26412077751379837
0.1351081237792969        0.1135077743530273       0.04841866683959961      0.1434898718604771
0.1354993591308594        0.1133235702514648       0.04858762359619141      0.25137336717263353
0.1355713195800781        0.1136114501953125       0.04865784072875977      0.21556383788577627
0.1410068054199219        0.1075715560913086       0.1254017791748047       0.07653154944266721
0.1407311401367188        0.1068770141601563       0.12556298828125         0.08925054422758849
0.1413309783935547        0.1068499526977539       0.12560400390625         0.08725155185200908
0.1335376739501953        0.114977294921875        0.04744700622558594      0.059258105132969544
0.1331725006103516        0.1145137329101562       0.04703786468505859      0.06098144319504087
0.1331182861328125        0.1146125411987305       0.04744999694824219      0.05331193135640024
0.1331417541503906        0.1152390747070312       0.04707670211791992      0.05483355598692444
0.1368182983398437        0.1104997634887695       0.1293692321777344       0.1278496288465563
0.1367333526611328        0.1109330825805664       0.1299741668701172       0.11657668086770298
0.1385225982666016        0.1136360244750977       0.1277064056396484       0.18730469414892156
0.1382069396972656        0.1137880935668945       0.1272897796630859       0.39008430323186016
0.1363975067138672        0.1124310302734375       0.1290987854003906       0.13619523827880486
0.1358093872070313        0.1098591003417969       0.04889044189453125      0.044171528636597984
0.1365927276611328        0.1111805801391602       0.1294071655273437       0.14121905842244784
0.1380456695556641        0.1132842330932617       0.1290981597900391       0.2252095403836595
0.1385017852783203        0.1133974151611328       0.129203598022461        0.25448961606354037
0.1381945953369141        0.1137010726928711       0.1289976654052734       0.27656046173197174
0.1379863128662109        0.1134780197143555       0.1296065063476562       0.0640343390080906
0.1400775756835937        0.1060913009643555       0.1287926635742188       0.03314753421503105
0.1397749938964844        0.1067404632568359       0.1285015563964844       0.03549030055012404
0.1398826141357422        0.1058828048706055       0.1283154144287109       0.025525896022344525
0.1395545349121094        0.1062105941772461       0.1287203979492187       0.030954066547317326
0.1408362426757813        0.1082695388793945       0.1265572509765625       0.08241974186287757
0.1410945434570313        0.1088433990478516       0.126328125              0.08365067281087353
0.1415140228271485        0.1082622604370117       0.1253522033691406       0.07001766082989758
0.1409249114990234        0.1082735443115234       0.1258297882080078       0.07830411649592191
0.1412254486083984        0.1088447189331055       0.1256971130371094       0.08322905438023433
0.1291454315185547        0.111131217956543        0.04713211822509766      0.09296790129949416
0.1290207824707031        0.1106642837524414       0.04662444686889648      0.09413023865614269
0.13546533203125          0.1081876373291016       0.0484849853515625       0.06089407097740142
0.1362014617919922        0.1085516052246094       0.0488126220703125       0.045910701047053644
0.1365163879394531        0.1052695846557617       0.04679320907592774      0.05331652244938171
0.1362046966552734        0.1047950592041016       0.047038330078125        0.0591620076673389
0.1364238128662109        0.1048724746704102       0.04656644821166992      0.04496309947065185
0.1367394561767578        0.105005485534668        0.04697922897338867      0.056176888185806906
0.1418489685058594        0.1103012008666992       0.1258966217041016       0.10728144696854423
0.13650439453125          0.1078125                0.1314668884277344       0.05035858872859772
0.1368512878417969        0.1081453018188477       0.1309714813232422       0.053109146409822984
0.1364994812011719        0.1080684204101563       0.13185498046875         0.030901582996889103
0.1369817047119141        0.1079517593383789       0.1317427520751953       0.054795922300095515
0.1356283111572266        0.1084452056884766       0.1272858734130859       0.039953825612468116
0.1359944305419922        0.1131785736083984       0.04927994537353516      0.14131714052388716
0.1366478576660156        0.1134874725341797       0.04914508819580078      0.08402262216498291
0.1368251647949219        0.1128631134033203       0.0487971305847168       0.07892421772771645
0.1417426605224609        0.1089432220458984       0.1266033782958984       0.06644971035256474
0.1351453247070313        0.1140154342651367       0.04856676864624024      0.1629124275885004
0.1396318359375           0.1133923568725586       0.1272789306640625       0.2173408485374802
0.1379112396240234        0.1097590789794922       0.04547737121582032      0.055235510274159814
0.1380346832275391        0.1103825836181641       0.04565476989746094      0.04761640791420836
0.1351271667480469        0.1084193267822266       0.04918077087402344      0.03928178790669103
0.1367637176513672        0.1048127365112305       0.04563247680664063      0.029468214096366463
0.1367037506103516        0.1054064559936524       0.04517378616333008      0.021537069111809675
0.14337939453125          0.1089116821289063       0.1283755798339844       0.06621187542023675
0.1439255981445313        0.1091618041992188       0.1285408172607422       0.06525947372814522
0.1342343139648438        0.1079901657104492       0.04210562515258789      0.022306145251718763
0.1404800262451172        0.106631706237793        0.1285369720458985       0.04334009183786622
0.1362934265136719        0.1131014556884766       0.04978509902954101      0.061748001824532446
0.1362227478027344        0.1134812393188477       0.04952849960327148      0.10104871455696486
0.1364712219238281        0.1133398056030274       0.0494898681640625       0.07557498251487146
0.1356056365966797        0.1119280548095703       0.1306417388916016       0.0513043701347484
0.1356321716308594        0.111280876159668        0.130362045288086        0.08151882462797574
0.1361902465820312        0.1112820816040039       0.1305460815429688       0.0935453993904075
0.1445437164306641        0.1090532073974609       0.1303026275634766       0.033983444673760466
0.1445327301025391        0.108662483215332        0.1298627624511719       0.05273933327844114
0.1445863647460938        0.108473258972168        0.1304875793457031       0.050758111974404434
0.1441611175537109        0.1084704666137695       0.1304991912841797       0.0551746801229999
0.1305987854003906        0.1105793228149414       0.04649214553833008      0.10553529272657172
0.1298813018798828        0.1103978500366211       0.04629001235961914      0.09647304489987651
0.1304662933349609        0.1106125946044922       0.04591728973388672      0.10297402814393232
0.1303711090087891        0.1100657653808594       0.04620399856567383      0.17488411454618313
0.1371730346679688        0.107323844909668        0.1295001220703125       0.027704025105500185
0.1367514495849609        0.1077000961303711       0.1300674896240235       0.04419747253178858
0.1447571563720703        0.108749382019043        0.1304355316162109       0.04213644544459234
0.1415136260986328        0.1121634750366211       0.1262490234375          0.14815316518776328
0.1417813415527344        0.1124438552856445       0.1263550109863281       0.13403436246529968
0.1439436950683594        0.1054740219116211       0.1312532043457031       0.04833334676797524
0.1441683197021484        0.1060397720336914       0.1314613342285156       0.05345048404376646
0.1407775421142578        0.1034982833862305       0.1262364807128906       0.030060314917780172
0.1404773559570313        0.1030564956665039       0.1265077056884766       0.03348446583613238
0.1407428741455078        0.1025263900756836       0.1261451873779297       0.03407763199309995
0.1410618743896484        0.1030056762695312       0.1263576507568359       0.03247290885485119
0.1387174530029297        0.1095198211669922       0.04455094146728516      0.052493380797801185
0.1386083831787109        0.1099690170288086       0.04438484954833984      0.051243510916139295
0.1385282592773437        0.1094584426879883       0.04392316436767578      0.04907403825761041
0.1381031494140625        0.1094088668823242       0.04450233459472656      0.0631180686124108
0.1378077087402344        0.1052188034057617       0.0442686767578125       0.01461114291392415
0.1381032257080078        0.1058415374755859       0.04391705703735352      0.021802804499344148
0.1366770324707031        0.107203498840332        0.1300733337402344       0.035010594657344324
0.1373170013427734        0.106439323425293        0.04320940780639648      0.02935740205172623
0.1320359191894531        0.1085412979125977       0.041977783203125        0.04786760382026769
0.1319671936035156        0.1087710418701172       0.04243144989013672      0.046753904855181425
0.1384517517089844        0.1094434661865234       0.04502272033691406      0.05567906513629671
0.1379105529785156        0.1092466735839844       0.04494988632202149      0.060556541573873385
0.1408016967773437        0.1133986663818359       0.1267949981689453       0.09831814496638261
0.1364277038574219        0.1088815155029297       0.1285559234619141       0.07088125950930714
0.1369874114990234        0.1085065612792969       0.1287008056640625       0.06093937763871944
0.1364602813720703        0.1089241561889649       0.129339111328125        0.115860774354429
0.1360871124267578        0.1084998168945313       0.1289891357421875       0.07152024436261606
0.1391015167236328        0.1094294128417969       0.04408385086059571      0.036465624792179546
0.1388850860595703        0.1097166290283203       0.04415141677856445      0.04621081075152394
0.1391398773193359        0.1095199661254883       0.04455755996704101      0.05162500338233981
0.1308373870849609        0.1092728805541992       0.04327728271484375      0.03473239786827779
0.1347555389404297        0.1138059921264648       0.04850106811523438      0.14450392429274497
0.1359485168457031        0.107374626159668        0.1314302825927735       0.056677195212970995
0.135447021484375         0.1075501327514648       0.1310058746337891       0.028225101973804474
0.1376950225830078        0.1125679092407227       0.1291685943603516       0.2561085151466082
0.1382210083007812        0.1125824356079102       0.1290454406738281       0.26317476516888477
0.1378787841796875        0.1126387329101562       0.1286929473876953       0.30708633540601066
0.1410999145507812        0.1079621887207031       0.1266094665527344       0.0816862805189136
0.1440872955322266        0.108942138671875        0.1270515899658203       0.03667117594337103
0.1440152893066406        0.1085475234985352       0.1276856689453125       0.045628001983671444
0.143962158203125         0.1091778945922852       0.1275748291015625       0.048949474705877356
0.1416735382080078        0.1057972793579102       0.1303289184570313       0.032560075786018466
0.1412721252441406        0.1060517883300781       0.1307303314208984       0.03937931503367135
0.1410494232177734        0.105247314453125        0.1301482238769531       0.0418149957734667
0.1416481781005859        0.1053198089599609       0.1306547393798828       0.029860205654351425
0.1319423522949219        0.1091918182373047       0.04259497451782226      0.05001695640780261
0.1417236175537109        0.1058248519897461       0.1307998199462891       0.03270359298556481
0.1421508026123047        0.1056278076171875       0.1304475860595703       0.026305720445015716
0.1427811889648438        0.1040325775146484       0.1298687133789063       0.021785676413753497
0.1429927062988281        0.1040507202148438       0.1305440979003906       0.015756358638180968
0.1322722320556641        0.1087953491210937       0.04210404968261719      0.03437140887098683
0.1324031829833984        0.108488410949707        0.04221682739257813      0.03336850008071678
0.1297348175048828        0.1125038833618164       0.04583660888671875      0.11131905265779073
0.1330889129638672        0.1078436279296875       0.04248316192626953      0.016965473403911385
0.13273486328125          0.1080958633422852       0.04185377502441406      0.03001235418002835
0.1325994262695313        0.1079189605712891       0.04211454010009766      0.02989100897260777
0.1325729064941406        0.1084038848876953       0.04189464569091797      0.03317915649026534
0.1412660827636719        0.1100388259887695       0.1261950225830078       0.10814315533712746
0.1363524780273438        0.1082892074584961       0.1300743103027344       0.07590726426604268
0.1438692474365234        0.1055045776367187       0.1303223724365234       0.04933601451343234
0.1443984375              0.1048233871459961       0.1303327178955078       0.021674539251697593
0.1350277099609375        0.1038991546630859       0.0488726921081543       0.03252305317967763
0.1348905029296875        0.104487907409668        0.04807401657104492      0.08209004303735506
0.1351716461181641        0.1040156478881836       0.04831529617309571      0.04032890891392498
0.1353957824707031        0.1146748733520508       0.04879442214965821      0.13148023838450762
0.1352053833007812        0.1143971710205078       0.04842741775512695      0.14306700991568497
0.14444873046875          0.1050664215087891       0.1315637664794922       0.045666176739198754
0.1442716674804687        0.1049531402587891       0.1310775756835937       0.03237437266743842
0.1446635131835937        0.1047337417602539       0.1313904876708984       0.03579969962326636
0.1389213409423828        0.1099837036132812       0.04616969299316406      0.045441126020687075
0.1368330993652344        0.1124001159667969       0.1301830139160156       0.1374498420686781
0.1410881958007812        0.1058035507202148       0.1288542938232422       0.032164344597139224
0.1414452667236328        0.105383544921875        0.1284214019775391       0.02551180598144189
0.1414838409423828        0.1060102310180664       0.1283977661132812       0.029245325511530383
0.1416726989746094        0.1056279220581055       0.1289086456298828       0.03093324316033292
0.1376478271484375        0.1109898681640625       0.04856755447387696      0.04323425325819952
0.1343439636230469        0.1075769348144531       0.04433743286132812      0.03395725374885543
0.1375397796630859        0.111190315246582        0.04797978591918945      0.05046241755601739
0.1373123779296875        0.1106016006469727       0.04712771606445312      0.04474435302350968
0.1373347930908203        0.1102713775634766       0.04785843276977539      0.026297027109058898
0.1369004364013672        0.1110597381591797       0.04791858673095703      0.051086989551319566
0.1365064849853516        0.1103950881958008       0.04780796432495117      0.02231728677407264
0.1448409271240234        0.1077468719482422       0.1299110717773438       0.06887108701311812
0.1450838928222656        0.1082950057983399       0.1299243927001953       0.05117814823890478
0.1438734741210937        0.1085454559326172       0.1297900390625          0.06474218238646769
0.1353225860595703        0.104358772277832        0.048034912109375        0.06786468201678461
0.1406084899902344        0.1057714157104492       0.1313297729492187       0.06201405782208874
0.1408113861083984        0.1059171447753906       0.1304228515625          0.04419416312566744
0.1410577392578125        0.1060890350341797       0.1311641235351562       0.046121026186896785
0.1409983215332031        0.105433349609375        0.1310148773193359       0.037924427172661125
0.1320321350097656        0.1157427978515625       0.04612318801879883      0.059319291348983866
0.1425596313476563        0.1037380218505859       0.1283803863525391       0.040823076611081886
0.1431842041015625        0.1039806671142578       0.1285092163085937       0.04969564255061416
0.1373934478759766        0.1048366851806641       0.04456195449829101      0.020458436522673252
0.1376166229248047        0.1050226440429688       0.04513624954223633      0.017898529307321612
0.1357452545166016        0.1131204223632813       0.04898334503173828      0.18847142815691703
0.1325508575439453        0.1143788604736328       0.04723112106323242      0.13902138397640756
0.1357433166503906        0.1142684478759766       0.04858386993408204      0.19299759541132092
0.1361525115966797        0.1044383850097656       0.04656835556030273      0.04671360927874784
0.1359219207763672        0.1038999938964844       0.04691531372070313      0.06156272481142981
0.135756591796875         0.1041020050048828       0.04653292465209961      0.053099288832837155
0.1370816192626953        0.1068354797363281       0.1320174865722656       0.09057190552257366
0.1373634490966797        0.1071113739013672       0.1322133636474609       0.08555162518239605
0.1368056182861328        0.1070219116210938       0.1322705841064453       0.07489567367293465
0.13689404296875          0.1072263259887695       0.1319123687744141       0.07088397407957853
0.1369382934570313        0.1068312225341797       0.13142822265625         0.07268005196550147
0.1371760711669922        0.1074208755493164       0.1316582336425781       0.07913233421037805
0.144053955078125         0.1071616973876953       0.1311407165527344       0.0611064039240009
0.143853271484375         0.1069952774047852       0.1305050048828125       0.08273606451317292
0.1442047424316406        0.1067382278442383       0.1306341094970703       0.07595121394055078
0.1438266448974609        0.1065311508178711       0.1308887786865234       0.06911003044882824
0.1421289672851563        0.1099716262817383       0.1267837829589844       0.12107302693414008
0.1424861297607422        0.1102408599853516       0.1264308929443359       0.1267814173793522
0.1364972686767578        0.1069007339477539       0.1317841339111328       0.05145877221942536
0.1310724792480469        0.1097192153930664       0.04435703277587891      0.03542050055538646
0.1369177856445312        0.1072479782104492       0.1311448974609375       0.0646120388072399
0.1374661865234375        0.1071698379516602       0.1314023284912109       0.10182350856431466
0.1403975677490234        0.106218620300293        0.1327836608886719       0.0367943155289216
0.1374931945800781        0.1074114837646484       0.1325950469970703       0.07461638624232006
0.1371200256347656        0.1071801452636719       0.1325281372070312       0.08395063822736307
0.1342563781738281        0.1076395874023438       0.04356058120727539      0.03723829603898082
0.1342270355224609        0.1080868606567383       0.04297690582275391      0.021293739607086234
0.138500244140625         0.10692626953125         0.1319356384277344       0.053743766489168926
0.1410960083007813        0.1064696044921875       0.1321278533935547       0.05090852645757671
0.1440436248779297        0.108725944519043        0.1287979125976562       0.06822319791065481
0.1446413421630859        0.1089423904418945       0.1290386657714844       0.07204861808870719
0.1444037322998047        0.1091410827636719       0.1285775909423828       0.058656043409824436
0.1442810821533203        0.1091283264160156       0.1293983154296875       0.06664682958331344
0.1357528381347656        0.1077033309936523       0.1295313720703125       0.04517047060950246
0.1360882568359375        0.1070036392211914       0.1294408721923828       0.02352930688031148
0.1352493133544922        0.1073048706054688       0.1294694976806641       0.031314037272716755
0.1353597106933594        0.1107665710449219       0.1290684051513672       0.0989522227115177
0.1332505493164063        0.1160297927856445       0.04711208724975586      0.08737246613934396
0.1326624908447266        0.1154953994750977       0.04688473510742187      0.06777323243126285
0.1340671081542969        0.1149396667480469       0.04761590194702148      0.11472412517648602
0.1343760223388672        0.1151998443603516       0.04795950317382813      0.2076056191504235
0.1346306915283203        0.1149407196044922       0.04758518600463867      0.16431388557483903
0.1425059967041016        0.1074118347167969       0.1265346832275391       0.027254380817692117
0.1368026275634766        0.112184700012207        0.04856483840942383      0.09954626585198928
0.1364423675537109        0.1122208862304687       0.04836557769775391      0.09802872574493209
0.1365872192382813        0.1127497406005859       0.04844889068603516      0.09165248392920618
0.1358548583984375        0.1125910491943359       0.04888134002685547      0.1286956402306877
0.1383996429443359        0.1110172729492187       0.0456777458190918       0.02988058961333673
0.1379230651855469        0.1107859039306641       0.04636628723144531      0.05290548687749067
0.1375659484863281        0.1127214889526367       0.1294387054443359       0.2463942373663441
0.1355863952636719        0.1111974258422852       0.1291009674072266       0.08136570797948389
0.1372033538818359        0.1070871810913086       0.1308245086669922       0.06453219709365442
0.1366241760253906        0.10746044921875         0.1306854858398437       0.04942702572535606
0.1368928680419922        0.106783561706543        0.1305704956054687       0.05001167814702763
0.1370707397460937        0.1069181900024414       0.130105224609375        0.033733131518067117
0.1416315765380859        0.1091264343261719       0.1271127166748047       0.07418863511566415
0.1430533599853516        0.1091862945556641       0.1260704650878906       0.060133899506216205
0.1425221557617188        0.1096325759887695       0.1263905334472656       0.08589988290468725
0.1427229766845703        0.1095519485473633       0.1256117858886719       0.08342874675110004
0.1420269012451172        0.1094766235351562       0.12603759765625         0.08202728858545412
0.1426498718261719        0.110467658996582        0.1257573089599609       0.10951367529333973
0.1400015411376953        0.1139843521118164       0.1280102996826172       0.16849318342411293
0.1396759490966797        0.1135290451049805       0.128485107421875        0.09985372132661438
0.1369334259033203        0.1108550643920898       0.0494301643371582       0.05028340986995152
0.1303707427978516        0.1097191009521484       0.04647257995605469      0.08498250766983101
0.1299461669921875        0.1098288040161133       0.04682812881469726      0.0986939204659422
0.1385332641601563        0.1070575866699219       0.04345319747924805      0.03631079178247641
0.1382409210205078        0.1066434631347656       0.04388915634155274      0.03907970897655542
0.1380617828369141        0.1069991302490234       0.04364902114868164      0.04017374635644197
0.1348203735351562        0.1083801727294922       0.04306949234008789      0.026443480425770646
0.1345226135253906        0.1082789154052734       0.04363937377929688      0.043301959787828165
0.1375697174072266        0.1073325424194336       0.04288956451416016      0.03361499775152281
0.1378466796875           0.1075023422241211       0.04325014495849609      0.043783035456186614
0.1355956268310547        0.108998046875           0.1277800140380859       0.06645193949171464
0.1352973480224609        0.109118537902832        0.1282942810058594       0.06994772147978856
0.1360322570800781        0.1091785125732422       0.1282027130126953       0.06993743096855365
0.1352997894287109        0.106856819152832        0.1299983367919922       0.021164575681884592
0.1352111968994141        0.1064352035522461       0.1295                   0.021582217091502088
0.1356307830810547        0.1068362731933594       0.1294170379638672       0.022128293540422863
0.1376532135009766        0.1074666900634766       0.1315666198730469       0.10544903926743993
0.1444065704345703        0.1076614608764648       0.1295648193359375       0.09747829400294772
0.1317708435058594        0.1089608764648438       0.04399502563476563      0.05586786589263867
0.1412465209960937        0.1058181533813477       0.1318018493652344       0.04371467007900866
0.1337951354980469        0.1156333923339844       0.04702765274047851      0.041208552382791086
0.1412560424804687        0.11245361328125         0.1257687225341797       0.16635397214809208
0.141667236328125         0.1120553817749023       0.1258243713378906       0.11819199515887072
0.1411178131103516        0.1119087524414063       0.1260371398925781       0.1782586091704509
0.1413788604736328        0.1118083953857422       0.1255703735351563       0.11858571232745255
0.1438736267089844        0.1037940216064453       0.1295723419189453       0.018350638576464545
0.14399755859375          0.104409797668457        0.1299637908935547       0.010459094872243689
0.1414514312744141        0.1060717010498047       0.1320535888671875       0.038013124365230216
0.1412715454101562        0.1062645111083984       0.1317567901611328       0.03939709210795638
0.1338182830810547        0.1150366439819336       0.04686253356933594      0.030965323829804766
0.1360313873291016        0.1061386184692383       0.1303072052001953       0.0261237381785061
0.1357737731933594        0.1065494766235352       0.1298614807128906       0.01873830353780354
0.1356769409179688        0.1060939025878906       0.1294938812255859       0.018242140961322265
0.1353919677734375        0.1062430801391602       0.1303612823486328       0.03070811896669501
0.1419766845703125        0.1124967575073242       0.1259553680419922       0.07331122721251127
0.1304577026367187        0.1090671844482422       0.04672417831420898      0.03417572563349612
0.1390226593017578        0.1089782180786133       0.04407357025146484      0.048938115182055285
0.1388211364746094        0.1087277374267578       0.04454867553710937      0.06110606021201566
0.1386332855224609        0.1091491546630859       0.04444761657714844      0.05779080493370387
0.1438892059326172        0.1076620101928711       0.1305601806640625       0.06256173696531714
0.1419098968505859        0.1034653091430664       0.1287423858642578       0.042003513085446094
0.1419863433837891        0.1040605392456055       0.12847216796875         0.039527946714409554
0.1424403686523437        0.1040945739746094       0.1288187255859375       0.046090090846894555
0.1447515411376953        0.1075908889770508       0.1311759490966797       0.06923886088309757
0.1415391693115234        0.1052702789306641       0.1299110107421875       0.03916994908453845
0.1437630004882813        0.1056461410522461       0.1306833343505859       0.05405303004964644
0.1291983642578125        0.1117829360961914       0.04656852340698242      0.1061350410226041
0.1413263244628906        0.1061356353759766       0.1301643676757812       0.03716331852291724
0.1416811828613281        0.1065120697021484       0.1307134704589844       0.03520814376445223
0.1419683227539063        0.1061972427368164       0.1301060791015625       0.029804369154757357
0.1414155120849609        0.1066668472290039       0.1305005187988281       0.03815143416812894
0.1414229736328125        0.1066176986694336       0.1295897064208985       0.03261156550636592
0.1357843475341797        0.1096924057006836       0.04826858520507812      0.04172577107689245
0.1351044311523437        0.1095837707519531       0.04866756820678711      0.051360853116002025
0.1364516906738281        0.1082636642456055       0.1280520172119141       0.04215838930790206
0.1414960327148438        0.1058014068603516       0.1297986145019531       0.03610936204723152
0.1410052337646484        0.1059867324829102       0.1295971221923828       0.03745699450816901
0.1416908874511719        0.1060230560302734       0.1292143707275391       0.038528290891279814
0.1367451171875           0.1041163177490234       0.04627087020874023      0.03307791476846613
0.1363553619384766        0.1039438323974609       0.04651566696166992      0.04546594368955484
0.1358248138427735        0.1044305038452149       0.04613539505004883      0.03388539789853547
0.1361702728271484        0.1038876113891602       0.04613494491577148      0.03466959740303398
0.1310523223876953        0.1091738510131836       0.04288985443115235      0.03610417748151152
0.1313178100585937        0.1092654495239258       0.04257149124145508      0.03540920077487625
0.1310457153320312        0.1096484375             0.04308802795410156      0.029918805362273326
0.1411864318847656        0.103397087097168        0.1265841217041016       0.03530954933992959
0.1407692413330078        0.1054973526000977       0.1292922058105469       0.03447750936413558
0.1404882659912109        0.1049366073608398       0.1290333099365234       0.03212002833138613
0.1409503631591797        0.1049141998291016       0.1293900299072266       0.030435522659112355
0.1405097961425781        0.1052937240600586       0.1297580718994141       0.04144141290327037
0.1445515289306641        0.1040758361816406       0.1300942077636719       0.012447051559890265
0.1420320587158203        0.1117294769287109       0.1265572204589844       0.12189039154084784
0.1423094635009766        0.1113128356933594       0.1259547882080078       0.12470537900033082
0.1424715728759766        0.1042153472900391       0.1279834594726562       0.03556592582279222
0.1405300750732422        0.1033236694335938       0.1271960296630859       0.05394906022818614
0.1413882598876953        0.1029169540405274       0.1272071533203125       0.03564958868585598
0.1411735229492188        0.1029850921630859       0.1279310150146484       0.0425922654162291
0.1409262237548828        0.1026155395507812       0.1273977661132812       0.0371305137071033
0.1393952178955078        0.1064804000854492       0.1330873718261719       0.02937998046722254
0.1386165313720703        0.1069389877319336       0.1331058197021484       0.033509461217426914
0.1386812896728516        0.1065296859741211       0.1330694427490234       0.027699676354399513
0.1383578796386719        0.1088055725097656       0.04443673706054688      0.06823035105919317
0.1384363861083985        0.108369758605957        0.0444809455871582       0.08065122200157082
0.1372238159179688        0.1046297988891602       0.04582677841186523      0.027737314145785612
0.1368481903076172        0.1050457305908203       0.04610681533813477      0.03149336524558787
0.1353341064453125        0.1094181289672852       0.1299490509033203       0.09768556885345163
0.1353251190185547        0.1089262542724609       0.1295535125732422       0.11394616997215468
0.1356043701171875        0.1093187484741211       0.1299135284423828       0.10392537818896044
0.1355405578613281        0.1089186706542969       0.1299624786376953       0.12576786737868426
0.1294019622802735        0.1080012893676758       0.04683548355102539      0.0070553738342910245
0.1300024566650391        0.1080012512207031       0.04672272872924805      0.01038341947248691
0.1340488433837891        0.1150281448364258       0.04816677474975586      0.2311990517871754
0.1340359039306641        0.1154902496337891       0.04784512329101562      0.153269051897757
0.1365086059570313        0.10986572265625         0.0488323974609375       0.031499176750168036
0.1365144348144531        0.1096647491455078       0.0478385124206543       0.011123816197774444
0.1416985015869141        0.1119280853271484       0.1253811645507812       0.09643585833214886
0.1418050384521485        0.1116204605102539       0.12575830078125         0.11636916962395617
0.1421485443115234        0.112009880065918        0.1259948577880859       0.10833646773218301
0.1365772247314453        0.1122883758544922       0.1289047698974609       0.15122186866670748
0.1367939910888672        0.1122727127075195       0.1292436218261719       0.17504346205932164
0.1365198974609375        0.1117587432861328       0.1288741760253906       0.1529457335008589
0.1424251861572266        0.1099837036132812       0.1259693145751953       0.09926145058247618
0.14290625                0.1097001113891602       0.1262268981933594       0.09207898185311589
0.1422721862792969        0.1113612594604492       0.1252893218994141       0.10898717202750981
0.1444786224365234        0.1078636474609375       0.1315798034667969       0.06550125689049541
0.1444506530761719        0.107146354675293        0.1320902709960937       0.047111339451623324
0.1434955291748047        0.1049638900756836       0.1299234466552734       0.009617688155126196
0.1410858154296875        0.1066801223754883       0.1309012298583984       0.04647295299139807
0.1415307006835937        0.1065897369384766       0.1313263244628906       0.03862668400100426
0.1368232269287109        0.1065880508422852       0.1294362487792969       0.015942447663245058
0.1366505432128906        0.1064744567871094       0.1299600067138672       0.019334967970874434
0.1363038330078125        0.1067103500366211       0.1299609985351562       0.021311258436754823
0.1362416076660156        0.1062709732055664       0.1293239440917969       0.01405647823055825
0.1360929565429687        0.11145751953125         0.1290439453125          0.16159679991425036
0.1366492309570312        0.1108166046142578       0.1290836791992188       0.1517514622016044
0.1297811889648438        0.1129244766235352       0.04643402862548828      0.1280891735186872
0.1310474243164063        0.1124556121826172       0.04604238891601563      0.16416036926880728
0.1420570220947266        0.1060334930419922       0.1313890533447266       0.034490421464409095
0.1415985565185547        0.1060716171264648       0.1312356109619141       0.03598607022543048
0.1416878051757813        0.1063217010498047       0.1318737182617188       0.030400106106030604
0.1361839141845703        0.1128745574951172       0.04879815673828125      0.12099841149048793
0.1372018432617187        0.112556037902832        0.1292982025146484       0.2243040871387203
0.1370743103027344        0.1119780731201172       0.128971435546875        0.20222974302765753
0.1370691986083984        0.1125033721923828       0.12885107421875         0.23738082469850372
0.13709912109375          0.112752311706543        0.1297898864746094       0.23323373827736282
0.1374716949462891        0.1124695358276367       0.1297823486328125       0.2436918940141264
0.135988998413086         0.1071504898071289       0.1301789855957031       0.029762884232555627
0.1363367919921875        0.1067706069946289       0.1306451721191406       0.042052272855920864
0.1359365539550781        0.1066304779052734       0.1304263153076172       0.01282878278682143
0.141605224609375         0.1103140182495117       0.1267015991210937       0.12042299625702273
0.1347425689697266        0.1080460357666016       0.04260946655273438      0.024696991958482302
0.1343563690185547        0.1083639068603516       0.04246321868896485      0.018275517725103947
0.1369641723632813        0.1129762573242187       0.1290234680175781       0.20711163881476718
0.1360910491943359        0.1075102767944336       0.04589284896850586      0.02343283315863183
0.1361215057373047        0.1075164031982422       0.04513966751098633      0.024969251594161156
0.1360908660888672        0.1079579620361328       0.04579481506347657      0.021728677874210848
0.1411303558349609        0.1084740982055664       0.1268613586425781       0.078688841398049
0.1379088439941406        0.1087850189208984       0.04447879409790039      0.07169052137128164
0.1412582855224609        0.1066616668701172       0.1263452606201172       0.1023235383877942
0.1359096374511719        0.1099487075805664       0.1303887329101563       0.0873253010631383
0.1363072204589844        0.1094160995483398       0.1297757568359375       0.10877563568159752
0.1375084381103516        0.1054057693481445       0.04557699584960938      0.02195564400437693
0.1377459106445313        0.1057686996459961       0.04467611694335938      0.0049353501653852045
0.1369619903564453        0.1080907897949219       0.1302089996337891       0.045398209247797715
0.1378456573486328        0.1098785781860352       0.04698972320556641      0.05923553954890698
0.1376199645996094        0.1102478179931641       0.04730023193359375      0.04211461241278889
0.137993408203125         0.1098895721435547       0.04742121505737305      0.04393868212905885
0.1381008758544922        0.1105154876708984       0.04696047592163086      0.051174521911563124
0.1370069274902344        0.109937873840332        0.04814628601074219      0.014508501182924825
0.1355704803466797        0.1094643249511719       0.1304317016601562       0.07270113270034473
0.141333251953125         0.1103312911987305       0.1256701812744141       0.10858973582030594
0.1382789764404297        0.112994026184082        0.1293935089111328       0.20709130284014013
0.1375642852783203        0.1120199432373047       0.1295344390869141       0.22942179926158407
0.1374706726074219        0.1123617706298828       0.1293827514648438       0.23797833549351827
0.1380169677734375        0.1124571914672852       0.1294296722412109       0.2332282317015968
0.1408592071533203        0.1069194030761719       0.1268610382080078       0.11816793058537176
0.1305704193115234        0.1139785690307617       0.0454632568359375       0.09824207409382237
0.1358787841796875        0.1119941635131836       0.1303734893798828       0.05818193080256741
0.1363269653320313        0.112398063659668        0.1303869171142578       0.07264176710790814
0.1357159271240234        0.1125669708251953       0.1305060729980469       0.047090483606194895
0.1441759338378906        0.1089282150268555       0.1299192657470703       0.05335292364185516
0.1299859161376953        0.1121807861328125       0.04685436248779297      0.17468606650899776
0.1353281402587891        0.1106243209838867       0.1303448333740234       0.08387820791898576
0.1353964233398438        0.1144342880249023       0.04795410537719726      0.07307484352275685
0.1355310974121094        0.1145603713989258       0.04815505599975586      0.08552736892814336
0.1354688568115234        0.114101936340332        0.04828628158569336      0.20661366045015725
0.1399098052978516        0.1065403213500977       0.1318875427246094       0.04607674116740526
0.1405679779052735        0.1125458984375          0.1263042144775391       0.13949360026105798
0.1305                    0.10775                  0.046                    0.020069032847124108
0.1365986785888672        0.1096262893676758       0.1285577392578125       0.10520953926543433
0.1364926147460938        0.1095728530883789       0.1280548248291016       0.07070082641041393
0.1316118469238281        0.1084924468994141       0.04514856719970703      0.03249672691739046
0.1316279144287109        0.1089485549926758       0.0455802001953125       0.030304708364580667
0.1364600067138672        0.1049662322998047       0.04757926177978516      0.07214346544553657
0.1363146667480469        0.1051426162719727       0.04741595458984375      0.07012954572587611
0.1358951263427735        0.1047567291259766       0.04766077041625977      0.0821518966398824
0.1357142333984375        0.1051212921142578       0.04798870849609375      0.11632884598781981
0.1312556457519531        0.1104833450317383       0.04672158432006836      0.08491612752255823
0.1307197723388672        0.1100569076538086       0.04651019287109375      0.0966488812506407
0.1308251190185547        0.1096520004272461       0.04668997955322265      0.05946125828531318
0.1372233581542969        0.107430793762207        0.1301764526367188       0.04178495180156812
0.1349520721435547        0.1085700607299805       0.04412848663330078      0.026483940001393775
0.1353766479492187        0.1082865142822266       0.04374526596069336      0.02784208864588685
0.1348120727539062        0.1079091720581055       0.043885009765625        0.031881693008411705
0.1348943176269531        0.1083570251464844       0.04348398208618164      0.03607874996679543
0.1355855255126953        0.1087820053100586       0.1297654113769531       0.12802542729692873
0.1354850921630859        0.1084648513793945       0.1296964721679688       0.14947008058386008
0.1357898559570312        0.1070682678222656       0.1307920532226562       0.03829861547602947
0.1353674468994141        0.111497932434082        0.1303768768310547       0.07557237963525758
0.1357062530517578        0.1086029815673828       0.1293452606201172       0.09337412472232924
0.1352483825683594        0.1081770858764649       0.1293258819580078       0.07108144086181097
0.1360012969970703        0.1050818328857422       0.04655582809448242      0.04749092972415841
0.1364150390625           0.1064613189697266       0.1302910766601562       0.01569999213711036
0.1369060668945312        0.109146354675293        0.1282013702392578       0.058274992937039125
0.1443157348632813        0.1038052444458008       0.1309049987792969       0.02026591845606854
0.1436787414550781        0.1034507904052734       0.1306313018798828       0.016093047213295693
0.1424467010498047        0.109663818359375        0.1253578491210937       0.08627018733716121
0.1420038452148437        0.1093872375488281       0.1252732849121094       0.07631096373307795
0.1424408264160156        0.1088131713867188       0.1253406982421875       0.05419354810873409
0.1429597625732422        0.1034642105102539       0.1304316558837891       0.021084840042495088
0.1382821502685547        0.1068675308227539       0.1327685394287109       0.042102821131596566
0.1379829864501953        0.1071912536621094       0.1329544525146484       0.05372503184399989
0.1419681091308594        0.1033070297241211       0.128148193359375        0.03744694628983842
0.1414635009765625        0.1037385635375977       0.1282539672851563       0.03913321002104073
0.1300554962158203        0.1119605331420898       0.04548700332641602      0.11541734874492007
0.1307427520751953        0.1119176177978516       0.04601093673706055      0.1807645153032875
0.1303969421386719        0.1113160247802734       0.04581318283081055      0.13691611657320155
0.1309959106445313        0.1079867324829102       0.04479497909545899      0.028087018001869666
0.1295523071289063        0.1131227569580078       0.04593777847290039      0.09661898205723601
0.1424584045410156        0.1041670150756836       0.127364501953125        0.03562480823887142
0.1420127563476563        0.1040993881225586       0.1266536407470703       0.034781901297512005
0.1309774780273437        0.1147497253417969       0.04615317916870117      0.20631955458276396
0.1385087738037109        0.1072142181396484       0.132902099609375        0.03819960727989172
0.1291579895019531        0.1100625457763672       0.04698141479492188      0.07631746096278486
0.1305672607421875        0.1100624618530273       0.04482025909423829      0.02694102051236037
0.1423458404541016        0.1035635147094727       0.1292109832763672       0.045511403668930764
0.1440891723632813        0.1064217910766602       0.1303565521240234       0.09721830449093236
0.1421537933349609        0.1030918731689453       0.1270140991210938       0.03470743864331977
0.1417354888916016        0.1028540802001953       0.1265394439697266       0.028310286018818177
0.1419633026123047        0.1036826934814453       0.1264724731445312       0.03361935035521188
0.1383152465820313        0.1102726821899414       0.04633525848388672      0.05362162560881722
0.1384673309326172        0.1101003952026367       0.04686600875854492      0.0626817700176931
0.1365960540771484        0.107890510559082        0.1304467926025391       0.0489965665497698
0.1445306701660156        0.1079712600708008       0.1308246459960938       0.05567742913481262
0.1442990875244141        0.1080880737304687       0.1310823211669922       0.055351643080472614
0.1343328247070313        0.1146126937866211       0.04733455657958985      0.11223176345483107
0.1337866058349609        0.1145834884643555       0.0471948356628418       0.0545582928750748
0.1412616271972656        0.104227783203125        0.126717041015625        0.059101896955922065
0.1450768737792969        0.1076719589233398       0.1304535217285156       0.05185025687853849
0.1410175933837891        0.1027859725952148       0.1267618103027344       0.03563667958140264
0.1414793243408203        0.1021611480712891       0.1267974243164063       0.029825832740123154
0.1367908020019531        0.1041665344238281       0.04583841705322265      0.0323009073067821
0.1290988311767578        0.1096081771850586       0.04691152572631836      0.0764590158091163
0.1296689300537109        0.1129122314453125       0.04537561416625976      0.0906813714446714
0.1372647552490234        0.1109702453613281       0.04977985382080078      0.0543246059641713
0.1376508178710938        0.1104789047241211       0.04923515319824219      0.026690189150236087
0.1364578399658203        0.1137098922729492       0.04949042892456055      0.08008839529326685
0.1359804077148438        0.1138038101196289       0.04923823547363281      0.21341233947990065
0.1318707885742187        0.1155137557983398       0.04709432983398438      0.09491445670163672
0.1320669860839844        0.1157607803344727       0.04715704727172852      0.0856451785441898
0.1436184692382813        0.1082896575927734       0.127710693359375        0.04883806705589529
0.1429156341552734        0.1085755996704102       0.1277727203369141       0.0468674888338938
0.1432414398193359        0.1082047424316406       0.1273768310546875       0.034989001033591115
0.1432869873046875        0.1081412734985352       0.1280408630371094       0.06648703815272422
0.1292269897460938        0.1085219268798828       0.04651827239990235      0.021541958074349506
0.1292707366943359        0.1087167358398438       0.04607604598999024      0.022277240624433505
0.1330125885009766        0.1153991165161133       0.04841399765014649      0.1915763995789745
0.1413911437988281        0.1026549835205078       0.1262710723876953       0.029003392458352737
0.1433478698730469        0.1093851013183594       0.1268491668701172       0.05636369273113812
0.1429139099121094        0.1094727096557617       0.1266659851074219       0.07015676545534302
0.1428211059570313        0.1098544311523438       0.126546875              0.09875882071000408
0.1352470703125           0.1041103897094727       0.04775511169433594      0.07900185131913329
0.142034423828125         0.1056389541625977       0.1310273132324219       0.030413729363222782
0.1415064544677734        0.1055729064941406       0.1312825927734375       0.034302793240770506
0.1414785461425781        0.1020740356445313       0.1275379333496094       0.04170370812837779
0.141769760131836         0.1029310073852539       0.1277198638916016       0.03682265219547217
0.1370170440673828        0.1056999664306641       0.04460850143432617      0.009838011065312907
0.1368985137939453        0.1052826461791992       0.04449600982666016      0.013781075148491608
0.1412855987548828        0.1093665390014648       0.1268219757080078       0.089654256687871
0.1428516082763672        0.1097085189819336       0.1269092254638672       0.08258360559551928
0.1374898071289063        0.1132397766113281       0.1290349884033203       0.2932357025241755
0.1374299621582031        0.1127833709716797       0.1290716094970703       0.2600262751054372
0.1434181060791016        0.1089948654174805       0.1264767913818359       0.04625160195517592
0.1424050903320312        0.1094460067749023       0.1269805603027344       0.08079861126301242
0.1429790344238281        0.1090736541748047       0.1271097412109375       0.047253990315045735
0.1301271209716797        0.109679931640625        0.04453926467895508      0.029401297629422344
0.1408723907470703        0.1122310409545898       0.1273012847900391       0.14264810721239793
0.1302103576660156        0.1103469543457031       0.04672174072265625      0.09850917838364415
0.1410054016113281        0.1074807968139648       0.12708447265625         0.10194387598556333
0.1405736389160156        0.1077072677612305       0.1267544250488281       0.13843941265384468
0.1405453948974609        0.106541130065918        0.1328876342773438       0.07134485476684196
0.1398327331542969        0.1059785308837891       0.1297935485839844       0.04727005346948552
0.1402347717285156        0.1064346923828125       0.1298370056152344       0.0443399948594279
0.1402828674316406        0.1059554748535156       0.1304501037597656       0.05298162437371005
0.1404621734619141        0.1059714050292969       0.1296659088134766       0.04098834477851334
0.1359999084472656        0.113180778503418        0.04839981460571289      0.17395442416146364
0.1354601440429687        0.1136502990722656       0.04835007476806641      0.20727294620705364
0.1406611175537109        0.1064139022827148       0.1307863159179687       0.06023199972091546
0.1366396179199219        0.1074101333618164       0.1314221801757813       0.05868506364927504
0.1372549591064453        0.1078756866455078       0.1312874298095703       0.0685288864998165
0.1357196807861328        0.1103469696044922       0.04853231811523438      0.044369488614331154
0.1362886199951172        0.1072000503540039       0.1318982238769531       0.049423963980547304
0.1365875854492188        0.1075593566894531       0.1321479187011719       0.05734047816424655
0.1366654815673828        0.1075898742675781       0.1317944030761719       0.05438507823177097
0.1360901184082031        0.107629638671875        0.1316773071289062       0.05132068275835222
0.1367914733886719        0.1133587875366211       0.04988328552246094      0.05608284745632197
0.1366124420166016        0.1130271606445312       0.04994869613647461      0.06075470311988749
0.1415425720214844        0.1075271606445313       0.1271126403808594       0.06989629360253292
0.13830517578125          0.1111270217895508       0.04687834930419922      0.04631552390910355
0.129488525390625         0.1121094436645508       0.04540729904174805      0.08455271504882099
0.1294492645263672        0.1128837203979492       0.04554248428344727      0.07568145221672685
0.1404017486572266        0.1025253982543945       0.12676513671875         0.04274887051436962
0.130565185546875         0.1106781311035156       0.04711213302612305      0.08448468562210745
0.1370726165771484        0.1121541442871094       0.1295685272216797       0.18590548672166818
0.1371464233398438        0.1114320373535156       0.1294289093017578       0.19787659157873705
0.1359131317138672        0.1091871871948242       0.1287199249267578       0.08519024545631146
0.1366793823242188        0.1094797668457031       0.1289482421875          0.11692146617198654
0.1308375549316406        0.108191276550293        0.04410776519775391      0.029080049813432866
0.1418198547363281        0.1059474792480469       0.1316044158935547       0.033837050277419845
0.1395380859375           0.1054723663330078       0.1290849304199219       0.028427213231358283
0.1400700225830078        0.1054510726928711       0.1286887817382812       0.026746293119246183
0.1394510192871094        0.1049385299682617       0.1284903106689453       0.01559529049245499
0.1395905456542969        0.1057524566650391       0.1287501220703125       0.0272871220993417
0.1374280700683594        0.1097648849487305       0.04752197265625         0.029586930289952795
0.134624008178711         0.1143195190429687       0.04793088150024414      0.23321836918585007
0.1345286865234375        0.1140949249267578       0.04856417846679688      0.12544339391012624
0.1347954711914063        0.1143597869873047       0.04829663848876953      0.1667299999358568
0.1370340881347656        0.1104096908569336       0.04880574798583984      0.031894186573119834
0.1373527984619141        0.110257194519043        0.04964777755737305      0.03266640496734786
0.1377402038574219        0.1101244430541992       0.04897880554199219      0.01931453725805613
0.1411069793701172        0.1066543197631836       0.1318315124511719       0.041112366045186956
0.1371904144287109        0.1117751922607422       0.04984132385253907      0.07326737970405145
0.1306143341064453        0.1101330261230469       0.04693423461914063      0.07437775275397991
0.1401148529052735        0.1053464813232422       0.1292805480957031       0.03651224911194097
0.1405834350585937        0.1060228424072266       0.1290147247314453       0.034997733967071946
0.1411113433837891        0.106501335144043        0.1289162750244141       0.037145806191316556
0.1406768493652344        0.1066633911132813       0.1293442077636719       0.037969169475040095
0.1356309509277344        0.1120494537353516       0.130036376953125        0.05916370641076572
0.1360648193359375        0.1124502716064453       0.1300946655273438       0.0770794744196212
0.1362193908691406        0.1121058578491211       0.130142578125           0.08290947125530417
0.1315335388183594        0.1135051116943359       0.04591854095458985      0.1661917945345168
0.1301078033447266        0.1132729721069336       0.04547522354125977      0.14939609810987808
0.140344970703125         0.1065967254638672       0.1291824035644531       0.038891011227301105
0.1365748291015625        0.1140602264404297       0.05001553344726563      0.16572011877096837
0.1363469390869141        0.1136160125732422       0.04984121704101563      0.03634726936412601
0.1365188751220703        0.1134563522338867       0.04983810043334961      0.04712920971027806
0.1365659942626953        0.1132514343261719       0.05007607269287109      0.05901685478016673
0.144322738647461         0.1086488571166992       0.1292778778076172       0.06916227949237187
0.1439071044921875        0.1090017623901367       0.1292485961914062       0.06985392080931166
0.1370750579833984        0.1100319671630859       0.04735400390625         0.02894048396305821
0.1409955902099609        0.1022546615600586       0.1269774475097656       0.035435232149036724
0.1362830200195312        0.1079661407470703       0.128654052734375        0.04185281310465813
0.1371583709716797        0.1078907775878906       0.1304467163085938       0.04938385900759505
0.1353074188232422        0.1047900924682617       0.04836625289916992      0.059053968332059704
0.1354040679931641        0.1044204559326172       0.04908915328979492      0.04915889884486668
0.1348809967041016        0.1045030364990234       0.04876398468017578      0.06800367245321447
0.1350187530517578        0.1062742767333984       0.1299428863525391       0.03553349414973802
0.1407917633056641        0.1055795822143555       0.1283608093261719       0.026257839531273607
0.1409997711181641        0.1063940277099609       0.1284150543212891       0.03839362847816733
0.1397868041992187        0.1064957427978516       0.1291784973144531       0.04012081422257018
0.1416820831298828        0.1095916900634766       0.1266026916503906       0.09498184987016706
0.1415814666748047        0.1098245315551758       0.1270615692138672       0.10962008035639348
0.1376577606201172        0.1101240844726563       0.04666699600219727      0.06610187548658525
0.1355542144775391        0.1069294967651367       0.04512244415283203      0.024260466083861062
0.1446546936035156        0.108019416809082        0.1291380462646484       0.0773260281614025
0.1448812866210938        0.108444221496582        0.1292536468505859       0.06583765531018392
0.1404922180175781        0.1060124664306641       0.1283830871582031       0.030606703020214916
0.1402627716064453        0.1053588333129883       0.1283168029785156       0.02187937710136751
0.1364565277099609        0.1068876266479492       0.1311087188720703       0.06493356715924377
0.1337153930664063        0.1147386245727539       0.04795480346679688      0.1322008846491657
0.1339346618652344        0.1144172210693359       0.04749809265136719      0.09453825548729587
0.1344727478027344        0.1147418365478516       0.04798645401000977      0.18723833974032073
0.1437813262939453        0.1083333892822266       0.1282445068359375       0.05877249328071968
0.1435171508789063        0.1079137496948242       0.1282097320556641       0.05108028471297329
0.1310247802734375        0.1138576889038086       0.0454200325012207       0.10277271461187235
0.1413062133789063        0.1101251449584961       0.1268200836181641       0.11815559112345946
0.1407607879638672        0.1119369812011719       0.1270299072265625       0.19976286306114002
0.1335570526123047        0.1151771774291992       0.04820077514648437      0.13347030282605338
0.1337668762207031        0.1158739929199219       0.04826520538330079      0.29221511162134123
0.1354078979492188        0.1114702987670898       0.1296287231445312       0.08279873618302439
0.1358036651611328        0.1129485549926758       0.04858907699584961      0.18241872213479118
0.1437964019775391        0.1061052703857422       0.1305593414306641       0.08356775970046686
0.1434288635253906        0.1054381790161133       0.1305239410400391       0.03236113453720306
0.1421635589599609        0.1118177871704102       0.1255676422119141       0.10281195226472531
0.1378924102783203        0.1054520416259766       0.04379933166503906      0.01905258779892438
0.1357073211669922        0.1049499740600586       0.04721861648559571      0.07411263703019451
0.1361290435791016        0.1051813583374023       0.04701226806640625      0.04992688282965018
0.1408963623046875        0.1066592330932617       0.1314656829833984       0.05342271523699411
0.1352636871337891        0.1090230255126953       0.1289505920410156       0.08666007694922513
0.1352490386962891        0.1083413925170899       0.1286928405761719       0.05733543179991943
0.1328333282470703        0.1083554534912109       0.04239625549316407      0.026809599429293927
0.1379374084472656        0.1062947769165039       0.04423036193847656      0.028350213863450876
0.1378836364746094        0.1062793045043945       0.04378661346435547      0.028643115402104846
0.1376334075927734        0.1059898376464844       0.0436376838684082       0.022682813610541457
0.1375737609863281        0.1104107437133789       0.048404541015625        0.026738518033724495
0.1361858215332031        0.112529899597168        0.04949478912353516      0.08536579642680123
0.1382546539306641        0.1074443206787109       0.1324574127197266       0.0604820672193035
0.136999267578125         0.1111046447753906       0.05002151107788086      0.053754111789486476
0.1339313049316406        0.108307975769043        0.04190140914916992      0.019513795137538956
0.1353937683105469        0.1077669525146484       0.04338301467895508      0.025978147463602726
0.1357473297119141        0.107935905456543        0.04358655548095703      0.029965924823311153
0.1356070861816406        0.1076912078857422       0.04310320281982422      0.027165006746999967
0.1354189758300781        0.1121140823364258       0.1304566802978516       0.04521176723885831
0.1344021911621094        0.1080518569946289       0.04466750717163086      0.03313974820175784
0.1354409332275391        0.1078382797241211       0.04919577026367188      0.05001679677904859
0.136982162475586         0.1055372314453125       0.04632622528076172      0.026441496805076747
0.137155517578125         0.1050783386230469       0.04638907623291016      0.030970882915238983
0.1315345001220703        0.1154658432006836       0.04663813018798828      0.08653190590028965
0.1388339691162109        0.1139287872314453       0.1272268371582031       0.3285249086151949
0.1355819702148438        0.108245231628418        0.04602585220336914      0.025949654211286647
0.1389329833984375        0.1051925354003906       0.1284941101074219       0.01679470285745903
0.131316650390625         0.1094241180419922       0.04590764999389649      0.046487521362794396
0.1309193572998047        0.1097406234741211       0.04539216613769531      0.044661788125825115
0.1358580780029297        0.1066678237915039       0.1291633148193359       0.017023527856674135
0.1441692810058594        0.1071620101928711       0.1304510650634766       0.07114118054590902
0.1385132751464844        0.1104718399047852       0.04750697326660156      0.04714347766550856
0.1370213623046875        0.1129982986450195       0.04941528701782227      0.05867619899005745
0.136021957397461         0.1065758666992188       0.1289817352294922       0.013644524411245787
0.1365425567626953        0.1125951461791992       0.05006584548950196      0.05362323688339646
0.1355889739990234        0.1082276763916016       0.1300214996337891       0.0925979332332908
0.1312807006835938        0.1086995010375977       0.04578913497924805      0.027546874733010353
0.1436180114746094        0.1030536041259766       0.1294638977050781       0.024890375144498076
0.1407992858886719        0.1038729476928711       0.1269350433349609       0.04716306838167649
0.1330482788085937        0.114999626159668        0.04791587448120117      0.09372630718041228
0.1399310607910156        0.1060061492919922       0.1292327728271484       0.03601966290461264
0.1416005401611328        0.1026285552978516       0.1282935943603516       0.03268253369484682
0.1430723724365234        0.1038152923583984       0.1293386993408203       0.030653860181253004
0.1434573211669922        0.1041691284179688       0.1292465209960937       0.028085425137229312
0.1429488830566406        0.104189453125           0.1289901428222656       0.045100376511055265
0.141471435546875         0.1031387939453125       0.1285567932128906       0.027965911277919624
0.1390995178222656        0.1059845962524414       0.1283274993896484       0.02212658355731279
0.1292076416015625        0.1120197525024414       0.04565103912353516      0.09393163604396383
0.1404862976074219        0.1054699630737305       0.1304616241455078       0.044751564657042775
0.1363771514892578        0.112008544921875        0.04967727279663086      0.08647751529668825
0.1415516662597656        0.1104259796142578       0.1270595092773437       0.12551163221541048
0.1411750640869141        0.1112753753662109       0.1264733276367188       0.19490599950296722
0.1409811859130859        0.111455207824707        0.1269498138427734       0.21931482391860374
0.1408749084472656        0.1066349258422852       0.1301241149902344       0.04255522921362526
0.1415880737304687        0.1090358810424805       0.1253504638671875       0.07690941379044022
0.1416144409179688        0.1097687759399414       0.1253334655761719       0.09256698399815813
0.1370139465332031        0.1076348876953125       0.1321318511962891       0.08273102080857812
0.1304663238525391        0.1100150299072266       0.04410488128662109      0.026788933285529008
0.140974365234375         0.1135629653930664       0.1265794677734375       0.07597725276896312
0.1447801513671875        0.1071203308105469       0.1305492706298828       0.07483913698786122
0.1358873901367187        0.1073168563842773       0.1291526794433594       0.029323590455088158
0.1356082153320312        0.107906608581543        0.1289882202148437       0.04775300077568743
0.134310302734375         0.1145421905517578       0.04833191299438477      0.22944216051232064
0.1370207672119141        0.1044118499755859       0.04520734786987305      0.02914763549996456
0.1441678314208985        0.1086788558959961       0.1282888641357422       0.05796781777519095
0.1446302337646485        0.1049669036865234       0.1306778564453125       0.030224794319525683
0.1445630035400391        0.104176025390625        0.1309757843017578       0.020852919619196213
0.1412644348144531        0.1050671844482422       0.1292526397705078       0.03229014608899828
0.1417053680419922        0.1055228500366211       0.1294714508056641       0.042063085576389214
0.1413086090087891        0.1056604919433594       0.1293014831542969       0.03572159401141194
0.1443998718261719        0.1071057662963867       0.1300756378173828       0.07839111723939238
0.1430620880126953        0.1077374267578125       0.1269477233886719       0.013648098649188594
0.1357921905517578        0.110820442199707        0.04935866165161133      0.05840808894454313
0.1426898040771484        0.1040235443115234       0.1293372039794922       0.04079978663823992
0.1358532257080078        0.1089852981567383       0.1299256744384766       0.14106253249080614
0.1329697875976563        0.1087302169799805       0.04217403411865234      0.027002310913895444
0.1377655944824219        0.1133138885498047       0.1285874633789063       0.2882506118480093
0.1382814331054688        0.1133074111938477       0.1286443023681641       0.2327671837491983
0.1380581512451172        0.1131117324829102       0.1282686462402344       0.27794747855717
0.1371597595214844        0.108526252746582        0.1278263397216797       0.048633841918988466
0.1359859771728516        0.1076741027832031       0.1287341003417969       0.03586194975605287
0.1357560119628906        0.1078933868408203       0.1285555267333984       0.04100540322412705
0.1357030181884766        0.1072413787841797       0.12896533203125         0.027245038052148476
0.1360044403076172        0.1070734405517578       0.128502197265625        0.021110489027015233
0.1355062103271484        0.1096138000488281       0.1281353302001953       0.06911057582764196
0.1354144439697266        0.1069860610961914       0.1304329376220703       0.014900800235047537
0.1368716888427735        0.1094861373901367       0.04841941452026367      0.01623755471006306
0.1376747436523438        0.10963525390625         0.04826570892333985      0.011246969870038643
0.1374414367675781        0.1095494003295898       0.04885154342651368      0.016302843447726128
0.1370343933105469        0.1089947814941406       0.04848106002807617      0.016970920010276738
0.1429448394775391        0.1077905883789062       0.1274098052978516       0.018763949484021648
0.1427799377441406        0.1081860122680664       0.1272614288330078       0.02122968008361603
0.1399840850830078        0.112554817199707        0.1270190124511719       0.15444613404666957
0.1359714050292969        0.1085715026855469       0.1298081359863281       0.17130185689373933
0.1380464935302734        0.1078103485107422       0.04293209075927734      0.04430328784221945
0.1383685455322266        0.1075475082397461       0.0431668701171875       0.04492626297480391
0.1409663238525391        0.1079901580810547       0.1255548095703125       0.06330383773778434
0.1422842254638672        0.1079367904663086       0.1254490203857422       0.038563559959720065
0.1418216705322266        0.1074726715087891       0.1256713256835938       0.0771422983633853
0.1355385284423828        0.1099261245727539       0.1301744842529297       0.08631526399214555
0.1412500305175781        0.109484245300293        0.1262484893798828       0.09671353700046563
0.1417388153076172        0.1087736129760742       0.1259637756347656       0.06729855636051296
0.1375612945556641        0.1123115768432617       0.1289491424560547       0.276683027912784
0.1348920440673828        0.1146990432739258       0.04825825500488282      0.15949028075975716
0.1348763732910156        0.1149215316772461       0.04800065994262696      0.189071728766663
0.1350904235839844        0.1149951248168945       0.04846572494506836      0.1157262824942535
0.1429100494384766        0.1041592483520508       0.1283802185058594       0.043556865573666746
0.1376119995117188        0.1120933227539063       0.1292350311279297       0.25448492952353047
0.1346870574951172        0.1089700927734375       0.04860232162475586      0.04974194274759336
0.1353523864746094        0.1088761901855469       0.04828310394287109      0.07556476907107197
0.1309502258300781        0.109760139465332        0.04360367584228516      0.036864018300905896
0.1352341918945313        0.1079674835205078       0.04986113357543945      0.04022834818788849
0.1375265960693359        0.1058727874755859       0.04510319519042969      0.008812534275520107
0.1325673980712891        0.1085774917602539       0.04316673278808594      0.05963141592849606
0.1435096130371094        0.1078633880615234       0.1275126342773437       0.04937706329738688
0.1346290435791016        0.1146828308105469       0.04864079284667969      0.1476607100102588
0.1354085845947266        0.1073711547851563       0.04322628784179688      0.024664306563686327
0.1386806335449219        0.1100571136474609       0.04520289993286133      0.04701411936809446
0.1388836517333984        0.1102649307250977       0.04470478057861328      0.04524579412696332
0.1385511779785156        0.1105477142333984       0.04498606109619141      0.04391455292516704
0.1382582702636719        0.1084939651489258       0.04416107559204101      0.08144526735827888
0.1380934295654297        0.1079686584472656       0.04419448471069336      0.10420029702874993
0.1381497039794922        0.1080251007080078       0.04382674789428711      0.07982404134413974
0.1441714324951172        0.1066352157592773       0.1315119476318359       0.0506476881100436
0.1387618560791016        0.1109034957885742       0.04548915481567383      0.03323121286508908
0.1371438140869141        0.1053251953125          0.04524399566650391      0.019287840888217833
0.1385631866455078        0.108043083190918        0.04405442428588868      0.08750301681788368
0.1383056793212891        0.1075130767822266       0.04398408889770508      0.06978338378532205
0.1359692230224609        0.1093205947875977       0.04893281173706055      0.04007350125346512
0.1419557037353516        0.1054386825561524       0.1300297088623047       0.028144977903221808
0.1292151794433594        0.1079516372680664       0.04535631942749024      0.027470011871546268
0.1293803558349609        0.1084124069213867       0.04492061614990234      0.01769240272015428
0.1380564880371094        0.1083016052246094       0.04325064468383789      0.062449905455019265
0.1358470458984375        0.111393928527832        0.04919632720947266      0.0658367573868279
0.1361626434326172        0.1111301651000977       0.04841178894042969      0.062467801505228016
0.135751220703125         0.1106696472167969       0.04884008407592774      0.05481775342090227
0.1390698089599609        0.1099139022827148       0.04449122619628906      0.0435701459184109
0.1388239593505859        0.1098002319335938       0.04482473373413086      0.04861951162081886
0.1305220947265625        0.1090252990722656       0.04294469070434571      0.03302312058802068
0.1421084442138672        0.1098543930053711       0.1256763610839844       0.09319257281272351
0.1350787048339844        0.1085523986816406       0.04652565383911133      0.023825171346677578
0.1444251251220703        0.1074863357543945       0.1309747009277344       0.06444847957090753
0.1381352844238281        0.109945915222168        0.04500750350952148      0.05230172460800623
0.1362974090576172        0.1091528854370117       0.04820455169677734      0.03230570652611325
0.1361999053955078        0.1066405563354492       0.1289619903564453       0.013437812140168325
0.1446812133789062        0.108475456237793        0.1286171264648437       0.0735378013243877
0.14431298828125          0.1080578155517578       0.1283844604492188       0.06963106048959157
0.1368239898681641        0.1089295349121094       0.04911414337158203      0.027314982932999665
0.135246078491211         0.1046189727783203       0.04763274383544922      0.10784056829493434
0.1317419128417969        0.1150837936401367       0.04698403930664063      0.13114055325477308
0.1346345977783203        0.1073342514038086       0.04379650497436523      0.033317481976763194
0.1304680633544922        0.1097938919067383       0.04581111907958985      0.08356944313077484
0.1445504150390625        0.1090097045898438       0.1280710144042969       0.04690246053090692
0.1358304443359375        0.1081059951782227       0.04399879455566406      0.023116983383513437
0.1290147247314453        0.1082433242797852       0.04599805450439453      0.021238027930242712
0.1347277679443359        0.1087869110107422       0.04924552917480469      0.035142371160886796
0.1326687164306641        0.1140399856567383       0.04701227569580078      0.13197693287738843
0.1383908233642578        0.1096474761962891       0.04545550918579102      0.0538967588681455
0.1371207427978516        0.1056641845703125       0.04556254577636719      0.024974020827825325
0.1372178344726563        0.105880500793457        0.04503377914428711      0.009921648124168821
0.1381052551269531        0.1105163345336914       0.04839766693115234      0.026942976927276895
0.1380600128173828        0.1100171737670898       0.04799075317382812      0.027402923198718142
0.1377402038574219        0.1106212844848633       0.04776976776123047      0.036564443068775744
0.1350936279296875        0.1078376235961914       0.04609792327880859      0.02713438252861252
0.1356146545410156        0.1081105117797852       0.04653423690795899      0.024076408208305228
0.1384268035888672        0.1082248153686523       0.04331546783447265      0.06818998783827684
0.1384617004394531        0.1092691802978516       0.04551469421386719      0.059318940472646166
0.1355763854980469        0.1044628829956055       0.04676445007324219      0.060640240845098455
0.1429865264892578        0.1027508239746094       0.1294408874511719       0.03583643175373818
0.1357368774414063        0.1059257278442383       0.1289361877441406       0.009275929845221763
0.1362422180175781        0.1060816345214844       0.1287637481689453       0.004885454822635312
0.1360556030273438        0.1059350967407227       0.1285727233886719       0.008289203967673542
0.1360508270263672        0.1064225845336914       0.1285699462890625       0.011414226904562487
0.1300548400878906        0.108967041015625        0.04351850128173828      0.03299385689740856
0.1372129974365234        0.1094810028076172       0.04938524627685547      0.02724851179736117
0.1391430969238281        0.1095327072143555       0.04510874938964844      0.04750717689571849
0.1390445098876953        0.1091069793701172       0.04458892822265625      0.053626631533723074
0.1442156982421875        0.1084959487915039       0.1270679321289062       0.03873001900809342
0.1349930572509766        0.1145295867919922       0.04785179138183594      0.19834361228011452
0.1388984527587891        0.1094737930297852       0.04559063339233398      0.04907941142392678
0.1387961273193359        0.109071647644043        0.04506521606445313      0.05798167608515924
0.1309821929931641        0.111195068359375        0.04675036239624024      0.13397215288949074
0.1342117767333984        0.1080452346801758       0.04351719665527344      0.03983383553131993
0.1343159332275391        0.1079200897216797       0.04398902893066407      0.038445302010457996
0.1346293029785156        0.1150866622924805       0.04836283493041992      0.1560422935337337
0.1391468200683594        0.1099408645629883       0.04563520812988282      0.04525779438252507
0.1350700073242188        0.1140320587158203       0.04820633697509766      0.1824937225802272
0.1381309967041016        0.1129936218261719       0.1288430633544922       0.25302767629250583
0.1387039184570313        0.1130535507202148       0.1288520050048828       0.22827189392954486
0.1406887359619141        0.1053669738769531       0.1287988128662109       0.029502944870698617
0.1409999084472656        0.104904914855957        0.1284539184570312       0.02441983901277433
0.1351223907470703        0.1074379348754883       0.04662830352783203      0.022168797228330258
0.1390988464355469        0.113675048828125        0.1283244171142578       0.11632243367409037
0.1390130310058594        0.1135608215332031       0.129006591796875        0.10754411674454116
0.129580322265625         0.108436767578125        0.04563105392456055      0.02168140783090259
0.1362375183105469        0.1118405380249023       0.04849887466430664      0.10140189712294706
0.1365301208496094        0.1118146743774414       0.04869465637207031      0.08897661096833452
0.1312962951660156        0.108261962890625        0.04412272262573242      0.04348555268740624
0.1378463287353516        0.1066825180053711       0.04382967758178711      0.03535450010219267
0.1316307373046875        0.1085587005615234       0.0458216667175293       0.02671185474999422
0.1428731994628906        0.1080420913696289       0.1276547241210937       0.03168674926403354
0.1439238586425781        0.1078486328125          0.1279535064697266       0.04855126000858726
0.1307914123535156        0.1109478759765625       0.04610136795043945      0.12265746126501602
0.1378686065673828        0.1071719589233398       0.04412974548339844      0.05096831704514062
0.1316024322509766        0.1088689498901367       0.04231406784057617      0.05316426150776819
0.1307614440917969        0.1094308013916016       0.04283484268188477      0.03101953807177561
0.1401321868896484        0.1047719955444336       0.1284886322021484       0.0188856060744965
0.1307972717285156        0.1120222625732422       0.04650688552856445      0.1999514047996385
0.1289183044433594        0.1113019256591797       0.04638809204101563      0.09278241030921522
0.1377530059814453        0.1110741424560547       0.04725528717041016      0.04875692063074822
0.1314503021240234        0.1082759017944336       0.04462456130981445      0.02988881730639531
0.1352490692138672        0.1078642349243164       0.04284203338623047      0.021533509114983144
0.1369981079101563        0.1094851379394531       0.04785747528076172      0.0021892155012718587
0.1372971649169922        0.1075015640258789       0.1309717559814453       0.0750458197628957
0.1369657287597656        0.1089560089111328       0.04953489685058594      0.02304830296085148
0.1430165405273437        0.1027925872802734       0.1288916625976562       0.03653792417203048
0.1374984893798828        0.105283088684082        0.04426303482055664      0.012418270498147239
0.1381129608154297        0.1110645523071289       0.04747493362426758      0.047605103571001124
0.1413255004882812        0.1095958251953125       0.1256646423339844       0.09380884644424811
0.1374832153320313        0.1129347991943359       0.1287413482666016       0.32881366163127373
0.1290646820068359        0.1079825744628906       0.04652711868286133      0.01461487788304457
0.1419830627441406        0.1057600936889648       0.129862045288086        0.03043307017761799
0.1389045104980469        0.1140740585327149       0.1287266693115234       0.19666404241391078
0.1374929504394531        0.1076918106079102       0.1319860076904297       0.10300171395759833
0.1427869262695312        0.1080918960571289       0.1257068786621094       0.023735414651477826
0.1385254974365235        0.1095469360351563       0.04606781387329102      0.051334778795154676
0.1383582000732422        0.1128083190917969       0.1285409545898437       0.27990723282089014
0.1405087738037109        0.1070870666503906       0.1271118469238281       0.10047031648633255
0.1424846343994141        0.1110386810302734       0.1248500671386719       0.06606546984987066
0.1381006774902344        0.1065586166381836       0.1330782012939453       0.05991872118737992
0.1384446716308594        0.1072783050537109       0.1321047058105469       0.05967144686935158
0.1444294738769531        0.1056067352294922       0.1316176147460938       0.06336310743756306
0.1360099487304688        0.1079584426879883       0.1282876434326172       0.03859572905776195
0.1410062561035156        0.111834358215332        0.1273036193847656       0.1841333871936333
0.1445030975341797        0.1085136032104492       0.1309226837158203       0.052972158012549675
0.1359927978515625        0.1075442199707031       0.04652777862548828      0.024527195301859508
0.1340049591064453        0.1083804244995117       0.04323295974731445      0.02131491690462204
0.1309147186279297        0.1097742538452148       0.04596015167236328      0.08112642966330219
0.1431737518310547        0.104418083190918        0.1294524993896485       0.021671043283378412
0.1449257354736328        0.1087480545043945       0.1297518157958985       0.047200600086422836
0.1354410705566406        0.104119758605957        0.04709309768676758      0.060651837011806174
0.1358971252441406        0.1047455978393555       0.04883784866333008      0.04693909848748332
0.1432618560791016        0.1039822845458984       0.1309082336425781       0.026166895991120237
0.1392234649658203        0.1065298614501953       0.1320826263427734       0.013516459389969886
0.1354490051269531        0.1080800704956055       0.04313458633422852      0.02092121155884967
0.1394308624267578        0.105999870300293        0.1294428100585938       0.02902236218094935
0.1333327331542969        0.1084510192871094       0.04188048553466797      0.01798856991466226
0.1434362487792969        0.1029717483520508       0.1300271148681641       0.03280740322053741
0.1389375915527344        0.1146826553344727       0.1288113403320313       0.12103418316219061
0.1360370025634766        0.1050183334350586       0.04838848114013672      0.07678762845602564
0.1410584564208985        0.112184455871582        0.1275422515869141       0.09201954126892098
0.1365886383056641        0.1116342315673828       0.04830965042114258      0.09922770316565668
0.1411209564208984        0.1054542465209961       0.1296031036376953       0.03669347884280954
0.1297558746337891        0.107842399597168        0.04598000717163086      0.023283635453834533
0.1445637359619141        0.1084986953735352       0.1275971374511719       0.03708127215005372
0.1399647216796875        0.1061546478271484       0.1328545379638672       0.0224150118358255
0.1332807312011719        0.1154899978637695       0.04662773513793946      0.035766619510270395
0.1430733337402344        0.1095487518310547       0.1274137878417969       0.0477923481744002
0.1447943878173828        0.1082513656616211       0.1308492126464844       0.05070619703923932
0.1309297790527344        0.1101603698730469       0.04623341751098633      0.13130724674857136
0.1327713165283203        0.1159943771362305       0.04654829788208008      0.052644211494574406
0.1357343902587891        0.1082148361206055       0.04972278213500977      0.04063783803458843
0.1385866394042969        0.1128851699829102       0.1280672760009766       0.11609190780808493
0.1391632537841797        0.109984130859375        0.04499149322509766      0.04483148583373403
0.1420963745117187        0.1060295486450195       0.1307033386230469       0.030432119721169888
0.1380843353271484        0.1108916473388672       0.04801863861083985      0.03302156305815721
0.1425649108886719        0.1109462585449219       0.1253607940673828       0.05417719381021552
0.1418792114257812        0.1122453384399414       0.1256489715576172       0.1012346745688136
0.1353525238037109        0.1098945770263672       0.1304183349609375       0.07420004810634868
0.129069091796875         0.1113834533691406       0.04599897003173828      0.08598522155277306
0.1313325653076172        0.1057847900390625       0.05036801910400391      0.015701838334254432
0.1314417266845703        0.1031735305786133       0.05011011505126953      0.009329764667528643
0.133541748046875         0.108504508972168        0.04761344528198242      0.020233616054647185
0.1339601135253906        0.1086346664428711       0.04714044570922852      0.017093015728917645
0.1337767944335937        0.1079253997802734       0.04730221176147461      0.01696266348781019
0.1335648193359375        0.1085599365234375       0.04702264022827148      0.010213318743231762
0.1356651306152344        0.1073666229248047       0.1242464294433594       0.01872129613577078
0.1353008117675781        0.1073479309082031       0.1247133941650391       0.016559012078692797
0.1351937561035156        0.107230110168457        0.1239671783447266       0.01834546508123141
0.1351739349365234        0.1068245697021484       0.1243802337646484       0.017542342912414303
0.1355969390869141        0.1039806747436523       0.126745849609375        0.015019701821112563
0.1355567779541016        0.1049286651611328       0.1271792907714844       0.013404375090115222
0.1366414794921875        0.1046648788452148       0.1258390808105469       0.01188284580459235
0.1352920989990234        0.1045718612670899       0.1265204315185547       0.01575391905900996
0.1355224761962891        0.1063451309204102       0.129022933959961        0.011892849396082131
0.1349664154052734        0.1062895965576172       0.1289878234863281       0.011992832446924544
0.1355038757324219        0.1065088043212891       0.1286058349609375       0.013301106528561434
0.1352823638916016        0.105045280456543        0.1259099426269531       0.01653664810667913
0.1353352508544922        0.104494270324707        0.1256455535888672       0.012971251286221022
0.1359547729492188        0.103943115234375        0.1260108795166016       0.012171599344031024
0.1353691253662109        0.1064306411743164       0.0476801872253418       0.006420128779882975
0.1353276519775391        0.1059836120605469       0.04799274063110352      0.03146431776509916
0.1356823883056641        0.1064636917114258       0.0473676643371582       0.006873208110398831
0.1357629699707031        0.1066324920654297       0.04776681137084961      0.007117845570969341
0.1330818786621094        0.1065389251708984       0.05049781036376953      0.011644126825902486
0.1338666534423828        0.1058727188110352       0.05016554641723633      0.01440865290742472
0.1335537109375           0.105736083984375        0.04892099380493165      0.014843897790319815
0.1338509979248047        0.1065640106201172       0.05025341033935547      0.014898317140859934
0.1337449493408203        0.1081453628540039       0.04934439849853516      0.010881390922984725
0.1345349273681641        0.1083530960083008       0.04948159790039063      0.02509056398308987
0.1340076293945313        0.108370246887207        0.04992531204223633      0.014865444630771295
0.1367937622070313        0.1076680526733398       0.1285454406738281       0.029203530693609096
0.1374024047851563        0.1081711044311523       0.1282780609130859       0.03281176165960832
0.1315140838623047        0.1101869201660156       0.04745542144775391      0.057425027209185645
0.1316134185791016        0.1096662673950195       0.04698736190795898      0.04529822456454268
0.1311307067871094        0.1098716583251953       0.04718452835083008      0.05405844018147177
0.1318847351074219        0.1044412002563477       0.04962311553955078      0.021077304828348947
0.1319556274414063        0.1042172012329102       0.04901611709594727      0.020998925510588563
0.1301165771484375        0.1076752243041992       0.04716401290893555      0.014174393906171564
0.1299834899902344        0.1070406723022461       0.04751563262939453      0.010702832926971028
0.1302035522460938        0.1075509338378906       0.04702165985107422      0.010817810096096947
0.1307975616455078        0.1076363830566406       0.04736043548583985      0.014259394480729045
0.1317293243408203        0.1035416259765625       0.04990326309204102      0.013215138519474931
0.1315866546630859        0.1080374450683594       0.04956904220581055      0.013073769487528976
0.1324971771240235        0.1092708282470703       0.04870821380615235      0.01857398521660885
0.1314405059814453        0.1095351715087891       0.04914364624023437      0.02119171394599321
0.1322257537841797        0.1090477905273438       0.04957351684570312      0.011987087442755878
0.1315670623779297        0.1045127029418945       0.04982720947265625      0.020710017927861073
0.1344357604980469        0.1062037734985352       0.04728865814208984      0.009291844916110478
0.1345595703125           0.105864128112793        0.04861458206176758      0.027053785487580997
0.1338672180175781        0.1061348571777344       0.04752801513671875      0.01399087178746127
0.1344602203369141        0.1057134475708008       0.04758372116088867      0.018101537166692133
0.1358157501220703        0.1072127380371094       0.1247930145263672       0.015074159395628959
0.1388351745605469        0.1045273590087891       0.1281607666015625       0.010785515820286895
0.1389717864990234        0.1044255752563477       0.1270968322753906       0.014280526101043368
0.1379691162109375        0.1043364791870117       0.1279866943359375       0.009957565851928543
0.1383248443603516        0.1050388793945313       0.1282875671386719       0.012764729903693497
0.1289964752197266        0.107707878112793        0.04695811462402344      0.0121643330684184
0.1285202789306641        0.1076647567749024       0.04746868133544922      0.02414465688088657
0.1290303802490234        0.1079578552246094       0.04731503295898438      0.015055038484906054
0.1284459838867187        0.1075873947143555       0.04698573303222656      0.054762688567464794
0.1311258392333984        0.1085163879394531       0.05010490036010742      0.015686237330886223
0.1313829345703125        0.1092497253417969       0.04994190216064454      0.01154876948795766
0.1305670471191406        0.1086937713623047       0.04912432861328125      0.017709092134983135
0.1305005645751953        0.1092499542236328       0.04992019271850586      0.011214958345248693
0.1322434539794922        0.1058577117919922       0.04907455062866211      0.012103560965174358
0.1330819549560547        0.1064560089111328       0.04727487945556641      0.01178599688002399
0.1329854278564453        0.1057377471923828       0.04755074310302734      0.011935509095299578
0.1321327056884766        0.1061738891601563       0.04733152770996094      0.013295351806121238
0.1345472412109375        0.1064052886962891       0.04982440185546875      0.0216453392981473
0.129505126953125         0.1083370132446289       0.0492721061706543       0.019938376802393534
0.1294395599365235        0.1071788864135742       0.04826768875122071      0.01270161454515315
0.1298736572265625        0.1080435638427734       0.04966365051269531      0.017288916950880053
0.1293630676269531        0.1077318267822266       0.04930082321166993      0.01690529538168748
0.1291745300292969        0.1065000305175781       0.04949999237060547      0.01757856036814644
0.1296415405273438        0.1060896072387695       0.04967946243286133      0.022647240012147508
0.1294427947998047        0.1058719482421875       0.04939381408691406      0.021498691557087765
0.1298595428466797        0.1063111190795898       0.04909244155883789      0.02078539659978698
0.1303942565917969        0.1085095443725586       0.04979447555541992      0.0187185031832586
0.1297676391601562        0.1092710723876953       0.04966250228881836      0.010564541560541322
0.1350006561279297        0.1057988357543945       0.04767839813232422      0.02054598321205394
0.13490869140625          0.1061059951782227       0.04785188674926758      0.01624651821277731
0.1289731750488281        0.1073508758544922       0.04838635635375977      0.01365179720124498
0.1290588836669922        0.1078850631713867       0.04788163757324219      0.013841672385713127
0.1289844818115234        0.1082904281616211       0.04856193542480469      0.015509444211449072
0.1291907196044922        0.1074263534545898       0.04820247650146484      0.012422694306074305
0.1295634613037109        0.1075096435546875       0.04988642883300781      0.00771057222456874
0.1290986328125           0.1071634979248047       0.05004236602783203      0.01620120724996524
0.1296671752929688        0.1067962188720703       0.04991872024536133      0.013351143647464278
0.1296697387695313        0.1067121963500977       0.05044419860839844      0.019146897808707455
0.1291371002197266        0.1091309432983398       0.04798540496826172      0.03477717804133308
0.1293172302246094        0.1097278900146484       0.04760148239135743      0.053567834207049754
0.1293006439208984        0.1092398147583008       0.047371826171875        0.044594939247484755
0.1363763275146484        0.1013826522827148       0.1262700958251953       0.013217694963056885
0.1365478210449219        0.1020637741088867       0.1270048675537109       0.02101358174640439
0.1360342864990234        0.1024643325805664       0.1257554168701172       0.009036051415878519
0.135559555053711         0.1019825057983398       0.1265758361816406       0.012036925981005767
0.1404549255371094        0.1043337478637695       0.1269520568847656       0.035519632932554786
0.1402982940673828        0.1039994964599609       0.1274015197753906       0.03671427993179125
0.1369138641357422        0.1072564849853516       0.1257998809814453       0.010606720628758405
0.1377876281738281        0.1071845779418945       0.1261846771240235       0.008451308624834926
0.1374280700683594        0.1069529418945313       0.1255156860351563       0.009358579436831577
0.1377808532714844        0.1070994567871094       0.1252707977294922       0.007997331438225458
0.1349024353027344        0.1052600021362305       0.04928062820434571      0.030864898980671213
0.1354074249267578        0.1050664291381836       0.04953306198120117      0.027061504081455252
0.1345069122314453        0.1051772537231445       0.04973538970947266      0.026375878576321482
0.1350497436523438        0.1047135009765625       0.04940514373779297      0.034066723981203716
0.1294394836425781        0.1087356414794922       0.04716546249389648      0.026373795428250583
0.1299263610839844        0.1088280487060547       0.04796380615234375      0.024589111049755048
0.1287866821289063        0.1083791122436523       0.04781081771850586      0.017460855925179125
0.1380232543945313        0.1077189254760742       0.1257787322998047       0.004990121340032424
0.1372489929199219        0.1077721481323242       0.1257159118652344       0.010056768791221709
0.1376094512939453        0.1078652496337891       0.1264833068847656       0.01198605787114597
0.1378600463867188        0.1046947479248047       0.1269746398925781       0.012224708067613343
0.1382406311035156        0.1036314086914062       0.1273710632324219       0.010177097750088092
0.1340112152099609        0.106739631652832        0.04699625778198242      0.01266831331269595
0.1333416595458984        0.107083137512207        0.04697699356079102      0.013913317280084839
0.1338016357421875        0.1073373565673828       0.04861150360107422      0.014542338458561371
0.1291182098388672        0.1089315948486328       0.04856428146362305      0.022827963791223784
0.1291422271728516        0.1086655426025391       0.04895258331298828      0.01815264536247178
0.1401214294433594        0.1038733901977539       0.1266056976318359       0.028630520009461008
0.1315958404541016        0.107560302734375        0.05058753204345703      0.010114216154307286
0.1315679321289062        0.1073118591308594       0.05019501495361328      0.010621387059337347
0.1290878448486328        0.1091989974975586       0.04698960876464844      0.054533644253028646
0.1288565368652344        0.1077512664794922       0.0486070327758789       0.010314994307583618
0.1377743835449219        0.1050912857055664       0.1282049255371094       0.014482473799348226
0.1297364501953125        0.10984228515625         0.04848225402832031      0.03990667473226708
0.1292071075439453        0.1094171524047852       0.04916737365722657      0.011952527564720155
0.1294896087646484        0.1092634582519531       0.04846013641357422      0.0263637612604055
0.1297940216064453        0.1090135803222656       0.04887721633911133      0.018338631300702346
0.139947998046875         0.1050062026977539       0.1264355926513672       0.024711694470548565
0.1404006652832031        0.1047843933105469       0.1256157684326172       0.03469986826696581
0.1399464416503906        0.1041461334228516       0.125274658203125        0.024934501649994553
0.1396589050292969        0.1046524429321289       0.12514990234375         0.022153866797186728
0.1396905059814453        0.1040171508789063       0.1274183349609375       0.020981799614028164
0.131709716796875         0.1063721694946289       0.05079254913330078      0.009054177285739495
0.1318941955566406        0.1054574813842774       0.05038138961791992      0.013939528676021736
0.1315178375244141        0.1062783889770508       0.05041751480102539      0.01156511783522823
0.1319779052734375        0.10662841796875         0.05010301208496094      0.010604701614268424
0.1388940887451172        0.1039462966918945       0.1276634368896484       0.010963748934106081
0.1324195861816406        0.1046511688232422       0.04912881851196289      0.009844490581374467
0.1322190093994141        0.1046160659790039       0.04851129531860351      0.012261141776277998
0.1351696472167969        0.10503759765625         0.04779423522949219      0.08464339109127324
0.135413818359375         0.1054906463623047       0.04815410995483398      0.07828950431202271
0.1350417175292969        0.1054609527587891       0.04806541442871094      0.06962294622018655
0.1352485656738281        0.1050182113647461       0.04812897109985351      0.06716456012022598
0.1295387573242187        0.1093552856445313       0.04689780044555664      0.05513806290670267
0.1402809143066406        0.1046409912109375       0.1273978729248047       0.01924898900751091
0.1290272369384766        0.1098389053344727       0.04806378936767578      0.04029594318331555
0.1294646301269531        0.110213981628418        0.04797022247314453      0.060142772263041024
0.1294999237060547        0.1094958953857422       0.04794155883789063      0.03999448102853056
0.1359492340087891        0.1026714553833008       0.1268009185791016       0.0127704632913345
0.1354195098876953        0.1066892776489258       0.04839166259765625      0.018572405038246087
0.1313647613525391        0.1103305130004883       0.04790372848510743      0.05567352420694122
0.1318757171630859        0.1098036117553711       0.04816731262207032      0.03231172917969007
0.1310918579101563        0.1092856216430664       0.04781291961669922      0.032203891981209515
0.1350422821044922        0.1060795364379883       0.1283505249023437       0.008028389467818586
0.1357619018554687        0.1049500579833984       0.1251952819824219       0.02105071114893247
0.1357409515380859        0.1054580764770508       0.1260976104736328       0.012210704146631595
0.1315646820068359        0.1069651565551758       0.05050515365600586      0.009353753782403365
0.1317682495117188        0.1069889831542969       0.05085837554931641      0.008019585301735315
0.1331859893798828        0.1047662887573242       0.04897782135009766      0.008382886074677893
0.1326758117675781        0.1048872299194336       0.04967481994628906      0.006148618796759223
0.1316938018798828        0.103527099609375        0.0490513801574707       0.013933999245770054
0.1314267883300781        0.1040285797119141       0.04874971008300781      0.01915775655520772
0.1305399932861328        0.1103661727905274       0.0483665771484375       0.0537858997355874
0.1299167938232422        0.1105745315551758       0.04803671646118164      0.06271521102207525
0.1305285797119141        0.1110780944824219       0.04798319625854492      0.04929539595198835
0.1309554748535156        0.1106354217529297       0.04802683258056641      0.06244764228612822
0.131017074584961         0.1104931945800781       0.04725285720825195      0.07113185286528133
0.1288170776367188        0.1090372848510742       0.04740571594238281      0.03791286756408473
0.1290850067138672        0.1083740463256836       0.04700942993164062      0.013953895511262013
0.1370514373779297        0.1073274765014648       0.1267764892578125       0.013669693300298377
0.1354510650634766        0.1008636703491211       0.1226953277587891       0.020154033020110023
0.1358208923339844        0.1014952926635742       0.1225651092529297       0.025238054234306362
0.1294322814941406        0.1089518737792969       0.0492979965209961       0.016279565522416613
0.1360854034423828        0.1082165679931641       0.126580322265625        0.01646639285932433
0.1367853698730469        0.10815576171875         0.1264597625732422       0.015223898015555126
0.1361647491455078        0.1071433715820313       0.1265107879638672       0.0126475716266539
0.1365490570068359        0.107821533203125        0.1258828277587891       0.007449936324885441
0.1296471405029297        0.1076047515869141       0.04701488876342774      0.012257991618594111
0.13                      0.10725                  0.047                    0.017932215146208016
0.1298462371826172        0.1076800994873047       0.04762466049194336      0.013360581505451476
0.1359725036621094        0.1058289794921875       0.1245288391113281       0.01781168603164293
0.1355733184814453        0.1061873168945313       0.1246047210693359       0.01772038243164685
0.1361441650390625        0.1065144424438477       0.1245248107910156       0.022512476196585383
0.1357392578125           0.1061034927368164       0.1243633117675781       0.016907375318297016
0.1366749267578125        0.10774658203125         0.1251929626464844       0.015166573408224575
0.1364066009521484        0.1077302322387695       0.1245390319824219       0.017525678387490237
0.1363011474609375        0.1075807876586914       0.1250011291503906       0.013764096756131081
0.1356593780517578        0.1076726608276367       0.1251372833251953       0.010869345716636033
0.1332419738769531        0.1077949752807617       0.0470019416809082       0.01840743126443789
0.1324403533935547        0.107319450378418        0.04720899200439453      0.019380298142321537
0.1325857696533203        0.1076532974243164       0.04898400115966797      0.012653654781982215
0.1344548645019531        0.1079957275390625       0.04724687957763672      0.02127333226347473
0.1352066192626953        0.105782585144043        0.1243360900878906       0.028551302772907183
0.1335728302001953        0.1088773956298828       0.04880134201049804      0.006842871687113239
0.1330963745117187        0.1089225082397461       0.04930740737915039      0.00589950227985427
0.1356727142333984        0.1077053146362305       0.04716937637329102      0.02126216767069784
0.13553173828125          0.1074915161132813       0.04695537185668945      0.019375506900469255
0.1364491577148438        0.1066773452758789       0.1287073974609375       0.013007960916032303
0.1364279632568359        0.106216911315918        0.1284817047119141       0.00960854887646578
0.1369834899902344        0.1061729965209961       0.1288258514404297       0.009480208911571648
0.1289916534423828        0.1079065704345703       0.04878788757324219      0.014817611744237827
0.1352411346435547        0.1075953216552734       0.1281257781982422       0.030333442961901217
0.1352407989501953        0.1076549224853516       0.1287529754638672       0.03773897481989745
0.1351805572509766        0.1069690933227539       0.1288134307861328       0.02236864983940123
0.1354517211914062        0.1069667510986328       0.1289510803222656       0.021841637566726305
0.1351727905273437        0.1067861251831055       0.1280483245849609       0.01707469901849438
0.1324880828857422        0.1092108840942383       0.04793428802490234      0.02477456185631512
0.1317438507080078        0.1081456680297852       0.04788323211669922      0.018177426074549557
0.1325453338623047        0.1085904846191406       0.04737660217285156      0.026141915144513878
0.133097412109375         0.1084434661865234       0.04758219528198242      0.023568422645158755
0.1403477478027344        0.1058781433105469       0.1276690063476563       0.026880305241810162
0.1369785766601563        0.1044889221191406       0.1248652496337891       0.01092771091010016
0.1367710113525391        0.1054875106811523       0.1243968200683594       0.00880252618648121
0.1376988983154297        0.1050650253295898       0.1253348541259766       0.010816660207937492
0.1295263824462891        0.1095381469726563       0.04714579772949219      0.0714005471660488
0.1290176086425781        0.1071148681640625       0.048854736328125        0.011396047803286114
0.1293407135009766        0.1073718948364258       0.04767617416381836      0.010484510933522585
0.1368418273925781        0.1032144165039063       0.1261849670410156       0.010419625401402913
0.1371980438232422        0.1023127059936523       0.1263743133544922       0.013022957776462424
0.1373998107910156        0.1026476287841797       0.1260621490478516       0.010848647208405652
0.1315542144775391        0.1082121734619141       0.04701587677001953      0.01536629264165706
0.1321699676513672        0.10810791015625         0.04695781326293946      0.020191335198970956
0.1316695861816406        0.1075452575683594       0.04688438034057617      0.01594254036445244
0.1314737091064453        0.1063468399047852       0.04826550674438477      0.015953274747685476
0.1307512359619141        0.1060506134033203       0.04831267166137695      0.023493917510345852
0.130657943725586         0.1062628936767578       0.04860836791992187      0.019822435928107306
0.1304951782226562        0.1066127471923828       0.04777594375610351      0.01669383158875176
0.1326356506347656        0.1081073379516602       0.04726683425903321      0.02462218716984173
0.1349971313476563        0.1065279769897461       0.1285646514892578       0.012126575644651015
0.1397881011962891        0.1051263656616211       0.1276692810058594       0.016924753932734612
0.1404337158203125        0.1044137420654297       0.1279463500976563       0.010251866380503079
0.1349083862304687        0.1071633529663086       0.04975728607177735      0.024250240368994945
0.1351460723876953        0.1063271331787109       0.04944636917114258      0.02987029206295667
0.1352041625976562        0.1071197814941406       0.04928956604003906      0.02742668127522653
0.1304395599365235        0.1082532806396484       0.0473779296875          0.018626938980397374
0.1296339111328125        0.1081865005493164       0.04734321594238281      0.01584312122984163
0.1365543670654297        0.1044597244262695       0.1273858947753906       0.01450318373504413
0.1362347412109375        0.1054522857666016       0.1279848480224609       0.013779302974288645
0.1332397918701172        0.1048828430175781       0.04806309127807618      0.011527341203681119
0.1325228118896484        0.1051053848266602       0.04808200454711914      0.00820562968125408
0.1405476226806641        0.1050841827392578       0.1279225158691406       0.01515186552648815
0.1411691284179687        0.1052388000488281       0.1278768768310547       0.017863967772718304
0.1409316711425781        0.1055871658325195       0.1279718780517578       0.024111793605868417
0.1357984466552734        0.103299919128418        0.1260440673828125       0.011068182198020854
0.1353810272216797        0.103099723815918        0.1265502471923828       0.0121017598673254
0.1355446472167969        0.1068832855224609       0.04713118362426758      0.011751594806411553
0.1351389770507813        0.1068959197998047       0.04683725357055664      0.015385403049861465
0.1325919799804688        0.1080019683837891       0.05006887817382812      0.008853550382316295
0.1325408020019531        0.1084254455566406       0.05005218124389649      0.011079556507266502
0.1318762512207031        0.1084015960693359       0.05048509216308594      0.010938036985127766
0.1291059722900391        0.1063560104370117       0.04900024032592774      0.0069796251112247765
0.1292779235839844        0.1065051193237305       0.0485025749206543       0.00727101286063437
0.1297200775146485        0.1068474807739258       0.04883211898803711      0.013608889271195239
0.1307014465332031        0.110996940612793        0.0473553352355957       0.080182428396591
0.1308403167724609        0.1111389312744141       0.04765850448608398      0.06018712502419362
0.1387161865234375        0.1067909240722656       0.1273783264160156       0.012818833344711695
0.1380635223388672        0.1078290634155274       0.1272486724853516       0.01435718379674892
0.1388816375732422        0.1077217407226563       0.1267118682861328       0.00604673914997071
0.1382008972167969        0.1077694931030273       0.1265785675048828       0.005846851046216664
0.1372819976806641        0.1038672561645508       0.1251823425292969       0.011049993647140124
0.1375509033203125        0.1041708908081055       0.1249740447998047       0.012323662994124318
0.1345826721191406        0.107826774597168        0.04940087509155273      0.023033017886935795
0.1339290771484375        0.1079016265869141       0.05022712326049805      0.010167973975756308
0.1387093963623047        0.1074261169433594       0.1256671295166016       0.00556911958490743
0.13020263671875          0.1062452545166016       0.04841502380371094      0.01734176259763191
0.1296833190917969        0.1069145278930664       0.04811370849609375      0.013765214363424575
0.1376972198486328        0.1070431060791016       0.1286456146240234       0.020844354850764555
0.1380119323730469        0.1070736999511719       0.1278421630859375       0.01578660435893651
0.1372120513916016        0.1072162933349609       0.1279358978271485       0.018760874073966826
0.1379032897949219        0.1075245895385742       0.1282897491455078       0.02197309909100265
0.1301310272216797        0.1109365310668945       0.04745053863525391      0.0777089727375794
0.1414443054199219        0.1056943511962891       0.1279672241210938       0.020318830121961895
0.1411324310302735        0.105841423034668        0.1281520843505859       0.026771388393599774
0.135655746459961         0.1061495742797852       0.1282409973144531       0.01010604272288476
0.1359027252197266        0.1055770874023438       0.1287529754638672       0.028993347155070827
0.1367246398925781        0.1057594146728516       0.1284663238525391       0.012697928373119893
0.1311270904541016        0.1061880645751953       0.04769791412353516      0.021387101764396094
0.1348511657714844        0.105057502746582        0.04835500717163086      0.050282588597606544
0.1334690704345703        0.1083165283203125       0.04694125747680664      0.013764943305660004
0.1364390563964844        0.1063363037109375       0.1279251556396484       0.013464026536967672
0.1358433380126953        0.1056587219238281       0.1281658630371094       0.0067654555334846125
0.1355896301269531        0.1055447082519531       0.1277035827636719       0.012114547233971748
0.1353957672119141        0.1074289779663086       0.0485561637878418       0.03077889539694382
0.1345993041992188        0.108109489440918        0.05010276412963868      0.022563520131896532
0.1351622314453125        0.1055556869506836       0.04857829666137695      0.04373380303380335
0.1369459381103516        0.1067258071899414       0.12856689453125         0.013099690470169373
0.1372760467529297        0.1070014724731445       0.1290718383789063       0.01210403721775988
0.1374599151611328        0.1065431900024414       0.1288018798828125       0.015087407083056156
0.1341517639160156        0.1070305557250977       0.05013217163085937      0.014792007643135235
0.1345183868408203        0.1074855575561523       0.05007827377319336      0.01748401224038658
0.1367256622314453        0.1061037139892578       0.1261731872558594       0.01180954202069402
0.1372944793701172        0.1064545822143555       0.1249699249267578       0.00855822171421276
0.1370664367675781        0.1067249755859375       0.1253437347412109       0.010256322067881048
0.1370101623535156        0.1071651000976563       0.1253561859130859       0.010630369325502553
0.1349538116455078        0.1055082550048828       0.1264163665771484       0.007310426098292472
0.1357070159912109        0.1050582580566406       0.1243836669921875       0.09337245289150334
0.1358157348632812        0.1056067733764648       0.1246934814453125       0.03345434769520425
0.1409440307617187        0.1038360061645508       0.1258492431640625       0.026401325792537494
0.1411128540039062        0.104515022277832        0.1261251373291016       0.03497526250731237
0.1329621429443359        0.1074161376953125       0.05017266845703125      0.00849046353438762
0.1324764251708984        0.1065539627075195       0.05094090652465821      0.007150130388597702
0.1407730102539063        0.1060662155151367       0.1279870452880859       0.031467299895405795
0.1412627410888672        0.1059580993652344       0.1277723693847656       0.024470931844539814
0.1408715057373047        0.1063054733276367       0.1275984191894531       0.04186117279386874
0.1364801940917969        0.1061550445556641       0.1247500457763672       0.015763276066964187
0.1290572814941406        0.1065                   0.0505                   0.038769381572236306
0.1399182586669922        0.1072824554443359       0.1277983093261719       0.02298096161857706
0.1393714904785156        0.1076650009155273       0.1273155975341797       0.014174863231110202
0.1397031707763672        0.1065678253173828       0.1276079559326172       0.02362322984635016
0.1393383636474609        0.107377311706543        0.1279780883789063       0.014746052831236069
0.1305566253662109        0.1077839126586914       0.0494953498840332       0.014623881479734379
0.1301716766357422        0.1076326446533203       0.05005974960327148      0.012427978841342282
0.1401269226074219        0.1074413528442383       0.1272911834716797       0.050419635971251514
0.1396314849853516        0.1064635391235352       0.1264844970703125       0.02575939388854799
0.1351303863525391        0.1050400772094727       0.0489019775390625       0.042379713227818444
0.1341551208496094        0.104726676940918        0.04871876907348633      0.030225656980633106
0.1372117462158203        0.1025146408081055       0.1256093292236328       0.009630556050777313
0.1368553771972656        0.1028686065673828       0.1252193145751953       0.009088004897262254
0.1388625793457031        0.1055437240600586       0.1276074066162109       0.01512982337161505
0.1361194610595703        0.1073347015380859       0.1276584625244141       0.021285421232882382
0.140888427734375         0.1061524429321289       0.1260619201660156       0.06523904694596387
0.1405089721679688        0.1063728866577148       0.1261782989501953       0.05074017254873976
0.1406851654052734        0.1064269332885742       0.125414306640625        0.05298806803765122
0.1404060821533203        0.1057588424682617       0.1255193176269531       0.03760781273933409
0.1411736602783203        0.1056925277709961       0.12756494140625         0.025472597015545304
0.1407466735839844        0.1065805740356445       0.1271192779541016       0.07114997520573614
0.1304793090820313        0.1076652450561523       0.04849812316894531      0.015850048749333174
0.1399413909912109        0.1055271911621094       0.1252426605224609       0.023156070669975787
0.1388852386474609        0.1052920227050781       0.1259144592285156       0.015217000887469858
0.1373349304199219        0.1077414627075195       0.1288809509277344       0.02091971012163052
0.1374050903320312        0.1048874893188477       0.1246230316162109       0.011260200820875772
0.1331492767333984        0.1089022521972656       0.04819044494628907      0.014844863876305675
0.1382120971679688        0.1031875839233398       0.1256602325439453       0.01128691063426119
0.1374686737060547        0.1038791961669922       0.1259519653320313       0.010584674287372933
0.1381879119873047        0.1041781158447266       0.1258209991455078       0.013089097301117165
0.1379944763183594        0.1036903305053711       0.125277099609375        0.011824814100332247
0.1400913238525391        0.1031170806884766       0.12616943359375         0.02565127587225582
0.1399748229980469        0.1032259902954102       0.1267059173583985       0.02806077013001295
0.1399124603271484        0.1027115325927734       0.1263798828125          0.0284624983301958
0.1346366424560547        0.1081481552124023       0.04808924865722657      0.024722674222536736
0.1347033233642578        0.1071795349121094       0.04736510848999023      0.015066294068075062
0.1354382476806641        0.1078372573852539       0.0478770637512207       0.02940093557135598
0.1375488433837891        0.1058290863037109       0.1283350830078125       0.01729366655763944
0.1315233306884766        0.1046231002807617       0.04852227783203125      0.015974111669077497
0.1407972106933594        0.1050572280883789       0.1265610504150391       0.0373207626301654
0.1407017211914063        0.1054308547973633       0.1261146850585937       0.043146152204540725
0.1408456573486328        0.105941276550293        0.1268772125244141       0.05068626203112048
0.1349811248779297        0.106276237487793        0.04710356521606445      0.004358085835225117
0.1294839172363281        0.1061030349731445       0.05014127349853516      0.030819303097884006
0.1294700012207031        0.1055406494140625       0.04982065200805664      0.023641830243532377
0.1320948638916016        0.1089472198486328       0.04698476028442383      0.021051043344241255
0.1319546051025391        0.1096775817871094       0.04750934219360352      0.033126796061231784
0.1387223663330078        0.1076132507324219       0.127967041015625        0.0111835329135035
0.1350041046142578        0.1081402206420898       0.04687842941284179      0.024917641889794916
0.1358238220214844        0.1077355041503906       0.1271491546630859       0.020833763591683728
0.1353022308349609        0.1070207061767578       0.1258871154785156       0.009047689056232629
0.1354491577148438        0.1075734939575195       0.1259125213623047       0.005672525656738101
0.1364229431152344        0.1075173492431641       0.1254242858886719       0.011891430783864438
0.1353227844238281        0.1076129760742188       0.1266452026367187       0.014020671969110922
0.1355649871826172        0.1080237884521484       0.1265408630371094       0.014471844517094812
0.1356096649169922        0.1054323043823242       0.1248144836425781       0.01919608289686981
0.1352861480712891        0.1059616012573242       0.1250225219726563       0.014402654966631302
0.1364677276611328        0.1071201934814453       0.1250605010986328       0.0179277926598977
0.1353189086914063        0.1073143539428711       0.1254253692626953       0.008433821627276067
0.1354643249511719        0.1066798782348633       0.1243983154296875       0.01872114815964352
0.135004379272461         0.1067628326416016       0.1238890838623047       0.021817529722749508
0.1347786865234375        0.1063381423950195       0.1239744873046875       0.019117091681475136
0.1351656494140625        0.1082153625488281       0.04752850723266602      0.03080047930012426
0.1357032928466797        0.1036741485595703       0.1253687896728516       0.011347655238623229
0.1358705444335938        0.1039322891235352       0.1246316680908203       0.010574626370991921
0.1353132781982422        0.1039404983520508       0.1251259918212891       0.013003346348597029
0.1357150421142578        0.1042002334594727       0.1250787048339844       0.011117486378461565
0.1389710083007812        0.1058148880004883       0.1247068023681641       0.009707987789583407
0.1380319671630859        0.105806282043457        0.124773681640625        0.008009982797553905
0.1384331359863281        0.1059922866821289       0.1252326354980469       0.009423011424028547
0.1388392791748047        0.1064953079223633       0.1248087158203125       0.00633988123029963
0.1339865875244141        0.1087775421142578       0.04822876358032226      0.016508286538167674
0.1348224182128906        0.1085397872924805       0.04730934524536133      0.029867234073212384
0.1350192413330078        0.1085449752807617       0.04786771392822266      0.048211573785593036
0.1346591949462891        0.1087506790161133       0.04793804931640625      0.03245439794312976
0.1387702789306641        0.1047113571166992       0.1249205322265625       0.011919234543422641
0.1394328308105469        0.1051179656982422       0.1249257507324219       0.015904230707127334
0.1395408020019531        0.1061217422485352       0.1251646118164063       0.017912719858054874
0.1390431518554688        0.1062487030029297       0.1253999328613281       0.012496505407731721
0.1361867980957031        0.1043241958618164       0.1252616729736328       0.011410006895184472
0.1358053894042969        0.1046055603027344       0.1250781707763672       0.012250824363507787
0.1368997955322266        0.1040232925415039       0.1248311920166016       0.008823135812764513
0.1362687225341797        0.1047778549194336       0.1246067657470703       0.019984224851345236
0.1379607391357422        0.1031269378662109       0.1261716461181641       0.0078086135505270006
0.1333690338134766        0.1083015975952148       0.05001365661621094      0.006061696542475884
0.1354022064208985        0.1051809616088867       0.04847520828247071      0.05544209948392899
0.1314263153076172        0.1059201126098633       0.05068528366088867      0.01202799585230741
0.1357845001220703        0.1022007675170898       0.1248927612304687       0.008889915050754968
0.1355054626464844        0.102501106262207        0.1234888916015625       0.019206089722608347
0.1361620330810547        0.1019523544311523       0.1235274047851563       0.017824560121560258
0.1360277709960938        0.102403205871582        0.1240534210205078       0.013628192361800356
0.1355260314941406        0.1020513000488281       0.1237130432128906       0.01874681731979375
0.1357695617675781        0.1016425247192383       0.1255920867919922       0.010049660456480793
0.1354882507324219        0.1014284133911133       0.1261504364013672       0.01039656779377949
0.1358096160888672        0.1008933792114258       0.1254959259033203       0.014773037390033359
0.1368684692382812        0.101795036315918        0.1264995727539062       0.01593090279348068
0.1353946075439453        0.1017281188964844       0.1220753936767578       0.025048014464021662
0.1356089782714844        0.1015835037231445       0.1220112915039063       0.023184539766298425
0.12875                   0.108                    0.047                    0.01847746289150403
0.136716781616211         0.1072016296386719       0.1288375244140625       0.020567599530782445
0.1296091461181641        0.1106190185546875       0.0474476318359375       0.07569411218459149
0.1296749877929688        0.1110064086914063       0.04763229751586914      0.07638352579275476
0.1393609771728516        0.1041202087402344       0.1252334899902344       0.021635615933694563
0.1395693817138672        0.1037257385253906       0.1260901336669922       0.021639497987464618
0.1398379821777344        0.1031885223388672       0.1253289337158203       0.01932374983425556
0.1355321044921875        0.1026360092163086       0.1239941101074219       0.016453836462619994
0.1285356903076172        0.1086270904541016       0.04642992019653321      0.011120003437884551
0.129                     0.1080246124267578       0.0468033332824707       0.007662510568608755
0.1352810668945313        0.1056316146850586       0.1281795043945312       0.00802740318752027
0.1352828216552734        0.1060292739868164       0.1276307525634766       0.010843399237075748
0.1285333557128906        0.1087194900512695       0.04714180374145508      0.011926984846198755
0.1374871520996094        0.1030460052490234       0.1256359558105469       0.008031625529822875
0.137324462890625         0.1044818572998047       0.1277620391845703       0.013649200227635508
0.1370276184082031        0.1051703948974609       0.1280117797851563       0.014943189275684483
0.1375166168212891        0.1045453567504883       0.1248143920898438       0.0076973075503106465
0.1389100036621094        0.1034528884887695       0.1253799285888672       0.01751485745296921
0.1395988616943359        0.1076028137207031       0.1260382995605469       0.02710409551903208
0.140003662109375         0.1073763580322266       0.1256719818115234       0.03382570064885372
0.1401412658691406        0.1068546295166016       0.1259085388183594       0.041231600129638654
0.1352100524902344        0.1037292251586914       0.1257446441650391       0.013112710440212876
0.1408574523925781        0.105043342590332        0.1272846069335938       0.0228781863152784
0.1365734252929688        0.1067734375             0.1251235809326172       0.016231759219553162
0.1405249176025391        0.1069881820678711       0.1279268798828125       0.03405605018228189
0.1313789215087891        0.1067486877441406       0.04727005004882812      0.019599393103251428
0.1352169189453125        0.1061055526733398       0.1267395629882813       0.012644641145669381
0.1353144836425781        0.1077177200317383       0.1238835906982422       0.01919365818767604
0.1354677124023438        0.1080484848022461       0.123592041015625        0.05029082556255258
0.1357366485595703        0.1079216003417969       0.1240513000488281       0.021647147950126063
0.1355785980224609        0.1075370788574219       0.1236737670898437       0.017353108546044643
0.1385449371337891        0.1068634567260742       0.1254449310302734       0.008229972517312032
0.1381954956054688        0.1067636795043945       0.1249952239990234       0.005271500387166778
0.1379123687744141        0.1031948623657227       0.1268624420166016       0.007545227518487037
0.1374908599853516        0.1028525924682617       0.1265659027099609       0.008768617685445065
0.1298286437988281        0.107241325378418        0.04935083389282226      0.012652437356789491
0.1365888214111328        0.1033238906860352       0.1271644897460938       0.013156092450133357
0.1373912963867188        0.1036979904174805       0.1273984375             0.009695735988590509
0.1410050354003906        0.1049435653686523       0.1278557739257813       0.013174005004955979
0.1408916015625           0.1047118988037109       0.1279634552001953       0.006837433175024187
0.1352520294189453        0.1036564102172852       0.1263392181396484       0.01383688543262389
0.1360115966796875        0.1077978439331055       0.1258863372802734       0.006499011551340643
0.1359814147949219        0.1044904632568359       0.1248696136474609       0.012260509633151518
0.1396306610107422        0.1035446166992188       0.1272496032714844       0.024600097365704173
0.1314053039550781        0.1033789138793945       0.04929724884033203      0.012482644921488345
0.1406928558349609        0.1043019561767578       0.1263917388916016       0.035360826435696914
0.1309542541503906        0.1071755065917969       0.04688570022583008      0.014280170909600863
0.1294598236083984        0.1069224243164063       0.04835599517822266      0.012857902595703862
0.1304142456054687        0.1096004791259766       0.04905846405029297      0.025680503937572097
0.1360095367431641        0.1073362655639648       0.1234255523681641       0.025551291415467463
0.1361795959472656        0.1076171646118164       0.1239122009277344       0.0184945240354527
0.1354992980957031        0.1071260986328125       0.1239059448242188       0.019450799797089396
0.1315818786621094        0.1039857406616211       0.050260009765625        0.012035674453223668
0.1373858184814453        0.1082682800292969       0.1272308654785156       0.022583461666669056
0.1344683532714844        0.1082976455688477       0.04885145950317383      0.02414694895372045
0.1325874481201172        0.1058862915039063       0.0506258659362793       0.01086371590896337
0.1327329864501953        0.1052126922607422       0.05033187484741211      0.00669163827551437
0.1334146575927734        0.1054564971923828       0.05011763381958008      0.010790528524192365
0.1360648498535156        0.1070349655151367       0.04718067169189454      0.010461175679904644
0.1365360107421875        0.1065186767578125       0.12902734375            0.008518714866471998
0.1378072357177735        0.1061354064941406       0.1271798553466797       0.013024962664859061
0.1317143707275391        0.1051648712158203       0.0498964729309082       0.015123290901542663
0.1314356231689453        0.1035934143066406       0.05017575073242188      0.01148371367956344
0.1350835723876953        0.1072244644165039       0.1232332916259766       0.026799681594261653
0.1311815643310547        0.1107768783569336       0.04748384094238281      0.06901689767746132
0.1357756652832031        0.1072253875732422       0.04782622909545899      0.01593986366542697
0.1369933319091797        0.1034942245483398       0.1252195587158203       0.012098939732214271
0.1363055114746094        0.1035029602050781       0.12504736328125         0.012326080984967515
0.1363394927978516        0.1027886581420898       0.1248616027832031       0.005150030112273908
0.1369559173583984        0.1017620391845703       0.1258866119384766       0.010578526345784227
0.129712890625            0.1098054885864258       0.04744971084594727      0.05697199634640045
0.1363750762939453        0.1076528015136719       0.1256841735839844       0.006628210732071388
0.1341603088378906        0.1048206329345703       0.04809360885620118      0.03382654971280666
0.1337563018798828        0.1051824493408203       0.04782164001464844      0.01801951067807322
0.1359376068115234        0.103250358581543        0.1268124542236328       0.013023221847641188
0.1377868347167969        0.107934700012207        0.1278742828369141       0.024303965471052322
0.1319253234863281        0.104680046081543        0.05009707641601563      0.02504465541426213
0.1318465881347656        0.1041884460449219       0.05045815277099609      0.01434378473791989
0.1314125213623047        0.1089917678833008       0.04704595947265625      0.026222366483656126
0.1289207153320313        0.1063398742675781       0.05007621383666992      0.030303269700488217
0.1330762786865234        0.1090780029296875       0.04875668334960938      0.010378476254206476
0.1387610473632813        0.1037660675048828       0.1263178253173828       0.015439415685822062
0.1389110107421875        0.1033405227661133       0.1270953674316406       0.018077515412630175
0.1389083251953125        0.1028676452636719       0.1260349578857422       0.016769516710193902
0.1398432312011719        0.1076754760742187       0.1268279876708985       0.03684543764294709
0.1345690155029297        0.1058011016845703       0.04980327987670898      0.02313505485194683
0.135498519897461         0.1067515487670899       0.1237950134277344       0.0201846775110336
0.1402821197509766        0.1070748596191406       0.1264969787597656       0.05720954480162571
0.1322169036865234        0.1070933685302734       0.05083083724975586      0.007313664915551857
0.1406736907958984        0.1047253112792969       0.127641357421875        0.014870935885720393
0.1395513763427735        0.1044819641113281       0.1281699066162109       0.00957054459184007
0.1407332305908203        0.1049404907226563       0.1259802856445313       0.040973391554947156
0.1355845184326172        0.1071696548461914       0.1227483825683594       0.0789735792176846
0.1352477264404297        0.106619514465332        0.1251790618896484       0.012883230222388166
0.135768798828125         0.1053022155761719       0.04893555450439453      0.043261832736888675
0.1365879669189453        0.1020395278930664       0.1242585601806641       0.01005808571513289
0.135913330078125         0.1016048126220703       0.1243919525146484       0.013247554543176963
0.1366516723632812        0.1015046920776367       0.1249167938232422       0.010794790401724156
0.1320804901123047        0.1053609924316406       0.0478043327331543       0.011851845724968954
0.1371231231689453        0.1059474868774414       0.1246816558837891       0.009100317975434037
0.1367234344482422        0.1022024688720703       0.1249216918945313       0.008071340267199101
0.1405124816894531        0.1039474868774414       0.1253743896484375       0.023759074129443936
0.1316720123291016        0.1052912139892578       0.04842905807495117      0.014405601630361685
0.1354078216552734        0.1012229766845703       0.1221972503662109       0.02223246774187387
0.1380357055664063        0.1070394821166992       0.1255701446533203       0.012235847725919189
0.1377547760009766        0.106339958190918        0.1254916687011719       0.009033874018881834
0.1299222259521484        0.1086827239990234       0.04951567840576172      0.020901710473123114
0.1355651092529297        0.1009593353271484       0.1220748443603516       0.02066440065860775
0.1356314392089844        0.1006237030029297       0.1225145263671875       0.018720383268603327
0.1358507843017578        0.1010799560546875       0.1228306427001953       0.0213042754275904
0.1355299987792969        0.1009443588256836       0.1233563079833984       0.02010786384005879
0.1354615783691406        0.1008537521362305       0.1240580291748047       0.01840484752990523
0.1351923217773437        0.1060218505859375       0.12586083984375         0.012539038737524858
0.1352489776611328        0.1072995452880859       0.1274778442382813       0.019802733045645424
0.1356836090087891        0.1011825637817383       0.1250918426513672       0.0129989684227499
0.1359745483398438        0.1008128509521484       0.1248930053710938       0.014422173635588896
0.1355196990966797        0.1020969772338867       0.1242952728271484       0.013958656457796021
0.1319575500488281        0.1088193664550781       0.05028880310058594      0.01058869439838628
0.136833740234375         0.1068858184814453       0.1290277404785156       0.013629693549087767
0.1356608276367187        0.1078358383178711       0.1278560028076172       0.0318438253347532
0.135306884765625         0.107992431640625        0.12739697265625         0.02674702750158027
0.1322724456787109        0.1077978591918945       0.05054231262207031      0.009975881628642432
0.1355203399658203        0.1045586471557617       0.1244868011474609       0.011902194867222892
0.1316737518310547        0.1091965179443359       0.04672648239135743      0.02892347566932177
0.1295837554931641        0.1062434310913086       0.04892978286743164      0.02538752149868101
0.1291240692138672        0.1095612182617187       0.04856389617919922      0.028868071636640822
0.1297530670166016        0.1093974151611328       0.04902872848510742      0.019962224050275187
0.1316464080810547        0.1030618591308594       0.04959614944458008      0.014898550218421926
0.1332097625732422        0.1076681976318359       0.05084024429321289      0.006403715877887487
0.1326985473632813        0.1082381896972656       0.05062287139892578      0.007353774534052705
0.1401189880371094        0.1063265991210938       0.12528857421875         0.032476352229609
0.14018408203125          0.1069555130004883       0.1253651733398438       0.02666584620307208
0.135661605834961         0.1021154861450195       0.1230050201416016       0.026928795928586515
0.135305419921875         0.1021180038452148       0.1232958068847656       0.02391404925286874
0.1375560302734375        0.1054352569580078       0.1245113525390625       0.008588861762120174
0.1380696105957031        0.1051746444702149       0.124701171875           0.010150463177152694
0.1380554962158203        0.104659538269043        0.1245573272705078       0.005991517780889074
0.1355004577636719        0.1010482940673828       0.1245662841796875       0.014773717907621943
0.1354964294433594        0.1004660873413086       0.1245123901367187       0.022629825088528382
0.130925537109375         0.1093340682983398       0.04953195571899414      0.014298049822460345
0.1290398559570312        0.107197021484375        0.04950226211547851      0.004166038770607946
0.1361243133544922        0.1015322647094727       0.1231744384765625       0.021290172993628106
0.1313309936523437        0.1035773696899414       0.0487965087890625       0.014383959122103546
0.139464111328125         0.1069505844116211       0.1252949676513672       0.018800738348961236
0.1359757232666016        0.1008428115844727       0.1235015411376953       0.019853672149492324
0.1357437438964844        0.1006515731811524       0.1230525665283203       0.01959698166136568
0.1352084350585938        0.1062790908813477       0.1245661773681641       0.018791275743578074
0.1313366851806641        0.1080195922851563       0.05034081649780273      0.01261178072260078
0.1354775695800781        0.1018116836547852       0.123035888671875        0.025279338394118053
0.1293689880371094        0.1101464233398438       0.04743768692016602      0.06702829317541703
0.1356585845947266        0.1019616241455078       0.1222827453613281       0.02761825725212504
0.13534619140625          0.1018722763061524       0.1224379730224609       0.02757542882045498
0.1352864685058594        0.1054700546264648       0.1254508819580078       0.013113921116463168
0.1345827331542969        0.1051515808105469       0.0478580551147461       0.04930636880063642
0.1330398712158203        0.1069227752685547       0.05095517730712891      0.005792563841227999
0.1327191162109375        0.1047730102539063       0.04858260345458985      0.005194826178312513
0.1352809448242188        0.1021259002685547       0.1219843444824219       0.023145912054261766
0.1337681274414063        0.1071712951660156       0.05043420028686524      0.009255647383447842
0.1315432586669922        0.1048588562011719       0.04802522277832031      0.014939019975040635
0.1363460845947266        0.1053826217651367       0.1247421569824219       0.013511578742946008
0.1319658813476562        0.1047094039916992       0.04813824081420898      0.012530012498293398
0.1314219512939453        0.1056053314208984       0.04784331130981445      0.01710272587325002
0.1394049072265625        0.1032366409301758       0.1264718627929688       0.0211577234228377
0.1356937103271484        0.1054624786376953       0.04849216079711914      0.057404853372212274
0.1395588684082031        0.1028526000976562       0.1258115234375          0.019988133230139798
0.135349349975586         0.1060913925170898       0.04857454681396484      0.04047918720356759
0.1385856170654297        0.1053445663452148       0.1250715942382813       0.014356744456453133
0.1350230560302735        0.1057401809692383       0.04965652084350586      0.028553745155598543
0.1362864990234375        0.1011313400268555       0.1255354766845703       0.012217458907462137
0.1360896453857422        0.10086083984375         0.1240663299560547       0.015497243493338503
0.1387021179199219        0.1028880081176758       0.126464096069336        0.016761593996045935
0.1355415954589844        0.1077014007568359       0.1244785003662109       0.019557951991286578
0.1353092346191406        0.105429313659668        0.1271246032714844       0.011826827407457366
0.13451416015625          0.1046934280395508       0.04924216079711914      0.03138209319369803
0.1343230895996094        0.108710578918457        0.04749888992309571      0.022184753548976734
0.1354326477050781        0.1055814666748047       0.04946883010864258      0.030672013893157657
0.1365019683837891        0.1014987030029297       0.1239343414306641       0.013401435828612104
0.1354105987548828        0.1076885375976563       0.1289952850341797       0.04098876736663589
0.1352275695800781        0.1066916656494141       0.12361474609375         0.016989815603260572
0.1361661834716797        0.1070679321289063       0.1242616271972656       0.019083982950325037
0.1311071929931641        0.1100530471801758       0.04855551528930664      0.041008122566090266
0.1355143737792969        0.1077638626098633       0.1285136566162109       0.03782959809710059
0.1401334838867188        0.1027782897949219       0.1256461486816406       0.02073879307967167
0.1405595550537109        0.1031572494506836       0.1258490447998047       0.023240423958571396
0.1370497131347656        0.1020609512329102       0.1254281616210937       0.008626363199759412
0.1350381622314453        0.1054699859619141       0.1259093475341797       0.007063839925892272
0.1298583221435547        0.1090536804199219       0.04705834197998047      0.03271058830125415
0.1352497406005859        0.1068204574584961       0.1270505523681641       0.014528302473388913
0.1354308776855469        0.1065641098022461       0.04676553726196289      0.010206005961658977
0.1285022277832031        0.1075060729980469       0.0480568733215332       0.016475907080758762
0.1359405059814453        0.1053855133056641       0.1243824005126953       0.020576103550305945
0.1408789215087891        0.1045221786499023       0.1267916870117188       0.055330281844852065
0.1314222106933594        0.1031313629150391       0.04965434646606445      0.011420662015545693
0.1356327209472656        0.1034212112426758       0.1247724151611328       0.00993313246359011
0.1354578704833984        0.1045060043334961       0.1250679168701172       0.0077298513930787556
0.1352671813964844        0.1041348724365234       0.1261177825927735       0.013916939503172958
0.1388782196044922        0.1071169815063477       0.1282632751464844       0.017893234843990063
0.1338048248291016        0.1048697357177734       0.04948809432983398      0.017228792011563337
0.1363582458496094        0.1011308364868164       0.1244418182373047       0.012609582588350371
0.138171127319336         0.1043519592285156       0.1250037231445313       0.013681709172957694
0.1296149597167969        0.1064380035400391       0.04818710327148438      0.011798247656025067
0.1292698822021484        0.1070209045410156       0.04806101226806641      0.013268641895668929
0.1388306732177735        0.1041245803833008       0.1252124938964844       0.017706415092375184
0.1375412750244141        0.1043552856445313       0.1245606842041016       0.003048681818032893
0.1354964141845703        0.1064785690307617       0.1241734008789063       0.022644183456094424
0.1379921264648437        0.10687060546875         0.1253733520507813       0.00768184403751328
0.1406068115234375        0.1031269302368164       0.1254802856445313       0.01731936188758229
0.1369991912841797        0.1028897552490234       0.1270371704101562       0.013804164551131934
0.1396309509277344        0.1028539581298828       0.1269328308105469       0.025126745008826563
0.1356648101806641        0.1028784255981445       0.1243902130126953       0.007507061596672558
0.1355008239746094        0.1076228637695313       0.1231998596191406       0.020225220187146925
0.1351604919433594        0.1066433258056641       0.1237685241699219       0.011237151188284474
0.13005810546875          0.1113864593505859       0.04746652221679688      0.09525478812907598
0.1383051910400391        0.1069966125488281       0.1283934783935547       0.01929917891769059
0.1315245513916016        0.1034751815795898       0.04855267333984375      0.02245073343616349
0.1317841796875           0.1040724258422852       0.04861506271362305      0.023139163908618515
