# Supplementary material for: Impact of galvanic vestibular stimulation electrode current density on brain current flow patterns: Does electrode size matter?
Source: PLoS One. 2023 Feb 3;18(2):e0273883. doi: 10.1371/journal.pone.0273883 (PMC9897567; doi:10.1371/journal.pone.0273883)
Supplement: S1 Data — (ZIP) [file pone.0273883.s001.zip › GVS_data/Data_35.txt]

% Model:              35.mph
% Version:            COMSOL 5.6.0.280
% Date:               Dec 20 2022, 08:00
% Dimension:          3
% Nodes:              2990
% Expressions:        1
% Description:        Electric field norm
% Length unit:        m
% x                       y                        z                        ec.normE (V/m)
0.1353063659667969        0.1014480056762695       0.1249244995117188       0.0051582942226791545
0.1350931243896484        0.1013409652709961       0.1253267822265625       0.005609140315913352
0.1353940124511719        0.1007708740234375       0.1252321624755859       0.0075045721488162355
0.1354151153564453        0.1011072769165039       0.1258012847900391       0.007280823735066863
0.1348667297363281        0.1007640914916992       0.1246046752929688       0.006173269395402621
0.1354086608886719        0.1004018630981445       0.1241986694335938       0.008823125784929216
0.1350044555664063        0.1008374557495117       0.1238454437255859       0.007400384656393087
0.1351752166748047        0.1008665771484375       0.1246327056884766       0.00618840428946904
0.1354634246826172        0.1019237442016602       0.1218118133544922       0.014757588838984627
0.1348467254638672        0.1018400573730469       0.1221681213378906       0.014449533371872205
0.1352976684570313        0.1015135269165039       0.12249853515625         0.011048077804004535
0.1352191619873047        0.1020308380126953       0.1224383239746094       0.012774990630793388
0.1308953094482422        0.1037503433227539       0.05083457565307618      0.00833023371228932
0.1309562683105469        0.1042301483154297       0.0508117790222168       0.013398991974995738
0.1306963653564453        0.1038087997436523       0.05134651947021485      0.006511817409382035
0.1313647155761719        0.1034971313476563       0.05084368133544922      0.005253839354862365
0.1284053039550781        0.1074853973388672       0.05487130355834961      0.005250254520208325
0.1277520065307617        0.1075255889892578       0.05479150390625         0.0062536468786418
0.1274472732543945        0.1070185699462891       0.05484776306152344      0.0077121241268120625
0.1276684112548828        0.107241584777832        0.05555503463745117      0.007363792832124413
0.1320487670898438        0.1027665481567383       0.1214913177490234       0.03947902637534424
0.1323517456054688        0.102991813659668        0.1215104064941406       0.0454925487560882
0.1322307739257813        0.1031332550048828       0.1211125946044922       0.024939446457784023
0.1320428314208984        0.1032583541870117       0.1216785125732422       0.015862619857321972
0.1277586822509766        0.1039318771362305       0.05508128356933594      0.020282940461947972
0.1275391235351563        0.1035523147583008       0.05573006057739258      0.020466351902842142
0.1268485946655273        0.1041576538085938       0.0554782600402832       0.015510196741286621
0.1270818481445312        0.1033722915649414       0.05507975387573243      0.02666709585626456
0.1312333374023437        0.1030127487182617       0.05140462493896485      0.0043579599467919
0.1309412384033203        0.1030238952636719       0.05077840042114258      0.005428116379277867
0.1314949951171875        0.1030133209228516       0.05072050857543946      0.005671515565189464
0.1309246368408203        0.102212287902832        0.05107475662231446      0.004889987005965191
0.1353703155517578        0.1009540557861328       0.1245721740722656       0.005973873931661155
0.1352754211425781        0.1013997650146484       0.1240944061279297       0.005678444947481819
0.1276537094116211        0.1079123840332031       0.05509906768798828      0.0064726011860376876
0.1276503448486328        0.1079677047729492       0.05397291564941406      0.005615255914617745
0.1287630767822266        0.1041030502319336       0.05293961334228516      0.012295568434720057
0.1288411407470703        0.1050232696533203       0.05249652481079101      0.004650502684195192
0.1287465362548828        0.1042839584350586       0.05207839584350586      0.004307351322100698
0.128190185546875         0.1044344787597656       0.05323505020141601      0.014266452106866208
0.1262247467041016        0.1050348663330078       0.05449866485595703      0.009171420117121116
0.127254508972168         0.1049616851806641       0.0547518539428711       0.013978199469898827
0.1266018295288086        0.104543327331543        0.05470524978637695      0.015013164092787133
0.1269308547973633        0.1049539489746094       0.05403412628173828      0.011298424003315299
0.127252326965332         0.1074905471801758       0.05510184478759766      0.006939022861976632
0.1262496566772461        0.1055649719238281       0.05501382446289062      0.00880362404760405
0.1264571304321289        0.1051158294677734       0.05559834289550782      0.010343784474396982
0.1274480133056641        0.1055060043334961       0.05524871063232422      0.012421480799009633
0.1299219665527344        0.1044695281982422       0.05046518707275391      0.0149962223094612
0.1294890899658203        0.1027099990844727       0.04939155960083008      0.006468673459096729
0.129370361328125         0.1038881530761719       0.04969168090820313      0.009564026895685404
0.1295876922607422        0.1035297546386719       0.04874154663085938      0.009421898434169218
0.1339054260253906        0.1028001480102539       0.1210250396728516       0.0226089767223279
0.1344416961669922        0.1026648178100586       0.1209754867553711       0.02679771511559336
0.1339285125732422        0.1032405548095703       0.1205575103759766       0.022434307020771097
0.1341426696777344        0.1032445220947266       0.1211658630371094       0.021201840183133758
0.1284393768310547        0.1052648849487305       0.05341535949707031      0.0065432216068984665
0.1279391860961914        0.1055134582519531       0.05357159042358398      0.00964692780162644
0.128343994140625         0.1055671844482422       0.0529709701538086       0.006785701627242802
0.13039306640625          0.1042235260009766       0.05096770477294922      0.011608078827616558
0.1298486175537109        0.1044994888305664       0.04948212051391602      0.013605866601414782
0.1312498474121094        0.1041658325195313       0.04968511962890625      0.016410865613910555
0.1298729553222656        0.105137336730957        0.05015778732299805      0.01799107136673804
0.1304682312011719        0.1055745162963867       0.05014806365966797      0.01820935335044785
0.1305482177734375        0.1056004409790039       0.04963576889038086      0.016798571270434638
0.1298702545166016        0.1054608383178711       0.05002174758911133      0.021187257783471605
0.1329308471679687        0.1017278518676758       0.1207601547241211       0.019473363944425715
0.1323088073730469        0.1019555358886719       0.1209510345458984       0.026806467857078967
0.1326845092773438        0.1022103500366211       0.1206492462158203       0.021643703547664064
0.1324178771972656        0.1016165771484375       0.1205436172485352       0.02073719504979855
0.1308473205566406        0.105162109375           0.05045333480834961      0.01936819418261853
0.1312269744873047        0.1057268981933594       0.05004886627197266      0.015884183628697354
0.1313193969726563        0.1050202255249024       0.0498079948425293       0.020350122999375636
0.1312527313232422        0.1036666030883789       0.050171875              0.010632154295438383
0.1312986602783203        0.1035452880859375       0.04950970077514649      0.011356265420457003
0.1292808380126953        0.1033191680908203       0.05102672958374024      0.003950401392388241
0.1301324920654297        0.1028627090454102       0.05070047760009766      0.005318961875224984
0.1287985076904297        0.1028141708374024       0.05079909515380859      0.004704961081042669
0.1289946594238281        0.1027770004272461       0.05007700347900391      0.005451067933738756
0.1288231964111328        0.1033117599487305       0.05030467224121094      0.005674239639816318
0.1327162475585938        0.1056242294311523       0.1204080963134766       0.00905722480012671
0.1325703277587891        0.1050752639770508       0.1205539855957031       0.011435009380219897
0.1322279663085938        0.1055134582519531       0.1198336029052734       0.010325404951948957
0.133093994140625         0.1055296096801758       0.1199125900268555       0.009397153689139088
0.1348399505615235        0.1013053665161133       0.1219212951660156       0.013599970157606407
0.1288174896240235        0.1035787124633789       0.0533797607421875       0.031836202735722026
0.1286611480712891        0.1038824310302734       0.05372293090820313      0.051972210820801126
0.1284069213867187        0.1037129669189453       0.05375069046020508      0.036600649318038234
0.1289749145507812        0.1035007705688477       0.05412662506103516      0.017536083788719677
0.1351100158691406        0.1043260498046875       0.1228936920166016       0.002329862188338253
0.1348561401367188        0.1044588317871094       0.1237262268066406       0.0019422972612040223
0.1354933624267578        0.1043395080566406       0.1239188842773438       0.0036187239193850554
0.1348442993164063        0.1048141250610352       0.1231338500976562       0.0024828086513294734
0.1290427703857422        0.1050445404052734       0.05153335571289062      0.0030732470379644175
0.1291110687255859        0.105654899597168        0.05127839660644531      0.002526264820290272
0.1281813659667969        0.1053448028564453       0.05184614562988282      0.004050952851177862
0.1286490173339844        0.1058136215209961       0.05252783203125         0.005367434172206082
0.1307103118896484        0.1062156295776367       0.05011042785644532      0.01370590563144278
0.1305049438476563        0.1063695755004883       0.04962392425537109      0.013352710534544373
0.1299957275390625        0.105855827331543        0.05011985015869141      0.01894762406481797
0.1302498474121094        0.1064709548950195       0.05038277053833008      0.009984665479658912
0.1350721893310547        0.1038136901855469       0.1236010437011719       0.0017487864579793573
0.1312109985351562        0.10631591796875         0.04976058197021484      0.010808979357891053
0.1309307708740234        0.106907112121582        0.0502857894897461       0.007382077671546648
0.1310754699707031        0.1068917236328125       0.04948173141479492      0.01053976639393514
0.1306405334472656        0.1067552871704102       0.04995402145385743      0.009978890798572511
0.1310629577636719        0.1028499069213867       0.04985528182983399      0.007024171447847737
0.1311082000732422        0.1023953247070312       0.0504853515625          0.005556385872520475
0.1309217529296875        0.1023571548461914       0.04968908309936523      0.008609619195885428
0.1297899932861328        0.1062850189208984       0.04973332977294922      0.018160694802080896
0.130589599609375         0.1047713241577148       0.05069062805175781      0.017838259965074762
0.1303351135253906        0.1053596496582031       0.0505181884765625       0.018290610636330987
0.1305162811279297        0.1050446243286133       0.05032552337646484      0.017721846042147247
0.1305486145019531        0.1060435562133789       0.05044180679321289      0.020243909194994688
0.1301401519775391        0.1035809783935547       0.048361572265625        0.010599604515939467
0.1299742126464844        0.102919548034668        0.04867264175415039      0.010993417823198036
0.1264492874145508        0.1080845260620117       0.05422615814208984      0.007542556555017355
0.1270866088867187        0.1084075698852539       0.05446050262451172      0.006620473414899975
0.1271140518188477        0.108644416809082        0.05382620239257813      0.007683324652618575
0.1302240447998047        0.1073308868408203       0.0499604606628418       0.010209953666807294
0.1306342926025391        0.1066551742553711       0.05061095428466797      0.010640887552882328
0.1309557189941406        0.1065019912719727       0.05027572631835937      0.01013496847608601
0.1312389221191406        0.1069202346801758       0.0503949317932129       0.007575884914354139
0.1309831848144531        0.1074243774414062       0.04995106887817383      0.010818202323587087
0.1307245178222656        0.1071861419677734       0.05027566528320312      0.00491539475520598
0.1310792999267578        0.107366325378418        0.0506026611328125       0.004885737510275559
0.1276715698242188        0.1080551376342773       0.05283268356323242      0.0054432871907999164
0.1267986450195313        0.108116325378418        0.05254409790039063      0.006446599524277986
0.1278968124389648        0.1072718200683594       0.05242837905883789      0.005863223535839529
0.1263979187011719        0.1080413970947266       0.05333349227905274      0.008169662108458632
0.1291382751464844        0.1050694122314453       0.05351002883911133      0.006427174170637758
0.1290358734130859        0.1044694900512695       0.05325857162475586      0.012995934909750864
0.1294532165527344        0.1046296768188477       0.05326544570922852      0.005217609806352462
0.1290284576416016        0.1047592849731445       0.05365514755249023      0.01070191212180681
0.1332341156005859        0.1013258361816406       0.1210390472412109       0.017724490880789402
0.1333960723876953        0.102226188659668        0.1208358306884766       0.020997552271551423
0.1340827484130859        0.1015193862915039       0.1204650344848633       0.016872849635910608
0.1334767303466797        0.101275749206543        0.1201769866943359       0.0175113487463529
0.1298225250244141        0.1050730361938477       0.05243356704711914      0.0020734900555690224
0.1294922485351563        0.1048871307373047       0.05207349014282227      0.002743073210224981
0.1294656524658203        0.1046263198852539       0.05253473663330079      0.004095624269080754
0.1307680206298828        0.1054779281616211       0.04838349533081055      0.021061619149496957
0.1309375915527344        0.1050575866699219       0.04858056640625         0.01735903497688745
0.1301363830566406        0.1055571517944336       0.04874494934082031      0.024304434537679803
0.1302184143066406        0.1049545211791992       0.04838069152832031      0.014739336123726883
0.1340273895263672        0.1025145874023437       0.1217293090820313       0.027787400354126076
0.1339778900146484        0.1007107162475586       0.1210551300048828       0.012449394724163709
0.1336470184326172        0.1020692520141602       0.1223483123779297       0.020662227757535574
0.1331670379638672        0.1022006759643555       0.1219407196044922       0.02409838157112531
0.1327823944091797        0.1020281448364258       0.1217013549804688       0.02553809492646871
0.1309988098144531        0.1032148742675781       0.04898171997070313      0.009204558819546703
0.1312882537841797        0.104015869140625        0.04903995895385743      0.014971875664111867
0.1277950668334961        0.1052732620239258       0.05574561309814453      0.012858754447273068
0.1280622100830078        0.105884635925293        0.05587364196777344      0.013885406231528168
0.1275021286010742        0.1051605911254883       0.05644524383544922      0.008720395159633848
0.1283865966796875        0.1049335403442383       0.05585196685791016      0.015284316135253984
0.1274824523925781        0.1053834228515625       0.05080115509033203      0.0027462268080412702
0.1267515182495117        0.1058916244506836       0.05148036193847656      0.004239582363673128
0.1265721435546875        0.1052350616455078       0.05110667037963867      0.004168185131072578
0.1272462768554687        0.1050271377563477       0.05196808242797852      0.00455934492794946
0.1301241149902344        0.1023281402587891       0.04954878997802734      0.005977914018569387
0.1269920272827149        0.1057815933227539       0.05433384704589844      0.009592328773943705
0.1260936126708984        0.1061496505737305       0.05439307785034179      0.007265873225305334
0.1258178176879883        0.105597770690918        0.05405379486083985      0.006705133965242362
0.1308153533935547        0.1065076446533203       0.05071332931518555      0.01371551387442995
0.1310140838623047        0.1069017791748047       0.0508287239074707       0.007550496548590018
0.1303325347900391        0.1061254119873047       0.04910950088500977      0.016183929747785954
0.1308453369140625        0.1063771896362305       0.04887897491455078      0.01349612932200542
0.1307671966552734        0.1056664199829102       0.04892536544799805      0.016415276356721124
0.1307315216064453        0.106030143737793        0.04832054138183594      0.018493820053565067
0.1299471588134766        0.1043170776367188       0.04841576766967774      0.012991079187023195
0.1312611694335938        0.1048323059082031       0.0490244140625          0.015314488757567872
0.1297849578857422        0.1049490585327148       0.04870212173461914      0.0146445943875864
0.1300455780029297        0.1053666000366211       0.05199259948730469      0.0017688678053566706
0.1300052337646485        0.1048237762451172       0.05169813537597656      0.0014890263154455356
0.1302970581054688        0.1051196517944336       0.0516923828125          0.0018872964845079217
0.1304760284423828        0.1048138580322266       0.05219216918945312      0.0016190586172783567
0.1262508392333984        0.1067901153564453       0.05481672668457031      0.008034058463412203
0.1271160583496094        0.1068685760498047       0.0553173599243164       0.008405013072195952
0.1263585205078125        0.1069070205688477       0.05538153457641602      0.008073412100213404
0.1263291320800781        0.1060905838012695       0.05543712615966797      0.009259049951374691
0.1289174652099609        0.1021491546630859       0.05349879837036133      0.007401530486916952
0.1287677764892578        0.1028278198242187       0.05356301116943359      0.01319341422115006
0.1283334808349609        0.1024903945922852       0.05271813201904297      0.007482904099099726
0.1282836456298828        0.1020495376586914       0.05355575942993164      0.008844505281406496
0.127111686706543         0.1054232711791992       0.0562381820678711       0.011732298655804874
0.1275863189697266        0.1046898422241211       0.05557707214355469      0.014205714035159616
0.1268625106811523        0.1038981246948242       0.05460981369018555      0.021177432105971613
0.1272474212646484        0.1031035537719727       0.05458727264404297      0.03381074082616643
0.1311758117675781        0.1061613693237305       0.04920206832885742      0.012148288193418793
0.1271527938842774        0.1059757919311523       0.05064763259887695      0.0029167725601774845
0.1282384643554688        0.1049447326660156       0.0539019775390625       0.009581299333349065
0.1283155364990234        0.1045405426025391       0.05391315078735352      0.013170311442312758
0.1279856414794922        0.1045697708129883       0.05427908706665039      0.02584557738531766
0.1276032409667969        0.1046636505126953       0.05385984420776367      0.014961349645431278
0.1303896484375           0.1058601608276367       0.04863050842285156      0.02396498455008978
0.1312352142333984        0.1055492324829102       0.0494430046081543       0.013985659228952913
0.1306350402832031        0.1051377029418945       0.05325043869018554      0.0024850303069201257
0.1299236602783203        0.10500439453125         0.05304049301147461      0.0023904633138195435
0.1303352355957031        0.1054148330688477       0.05376043319702149      0.0027380462135261027
0.1299216003417969        0.1058624114990234       0.05248767852783203      0.002346540405391354
0.1311742706298828        0.1073126754760742       0.05125087356567383      0.007640564041257335
0.1308733520507813        0.1074536514282227       0.05055521011352539      0.004042342440331058
0.1309045257568359        0.1071366195678711       0.05096490478515625      0.006737488254082677
0.1280958557128906        0.1044629287719727       0.05448555374145508      0.027470744653549886
0.1280426025390625        0.1041356735229492       0.05397775650024414      0.03473877107572919
0.1281085510253906        0.1039529876708984       0.05402751922607422      0.0315848931153142
0.1275154495239258        0.1041778564453125       0.05430064392089844      0.01968090833755733
0.1306648712158203        0.1051075973510742       0.05266817474365235      0.0020203212584839238
0.1306298675537109        0.1054554214477539       0.05204753494262696      0.0020134691613642153
0.1326854400634766        0.1064750137329102       0.1224744110107422       0.005425760953405816
0.1337463989257812        0.1071768417358398       0.1225146179199219       0.003881439909573161
0.1330764312744141        0.1075604476928711       0.1221986999511719       0.005286731292356355
0.1330428771972656        0.1074809646606445       0.1230950622558594       0.005435017619435421
0.1313274688720703        0.1062187042236328       0.05038766479492188      0.008857166563963032
0.1268683319091797        0.1065136871337891       0.05118392562866211      0.005216668158073797
0.1271615447998047        0.1065926208496094       0.05169342803955078      0.006003641074718019
0.1273603210449219        0.1063271713256836       0.05140892791748047      0.0042927769780120575
0.1349081726074219        0.1052697677612305       0.1216408233642578       0.004111824825316891
0.1351360015869141        0.1059379730224609       0.1213956146240234       0.00440829588065501
0.1348757629394531        0.1057679748535156       0.1217973022460938       0.00330313302406914
0.1352609710693359        0.1057024307250977       0.1218490905761719       0.003392527451403952
0.1289462738037109        0.1034749069213867       0.04953017807006836      0.00853013370759129
0.1290581817626953        0.1037116394042969       0.05027617645263672      0.0067175531389386854
0.1302827758789062        0.1034359283447266       0.05263818740844727      0.004326778668061553
0.1298079223632813        0.1031103668212891       0.05305220413208008      0.006663802376171102
0.1295691375732422        0.1036736068725586       0.05284046173095703      0.0069617642552371965
0.1299830780029297        0.1030394592285156       0.05235409927368164      0.0034823892258979677
0.1263106002807617        0.1063379287719727       0.05286384582519531      0.005697876128790511
0.1257984161376953        0.1067587509155273       0.05334412384033203      0.005970179782526381
0.1258954925537109        0.1069655990600586       0.05224162292480469      0.005245660357144174
0.1255980682373047        0.106374382019043        0.05292124557495118      0.004864785143957112
0.1281620330810547        0.104959831237793        0.05470121765136719      0.024066769044667077
0.1279102096557617        0.1055944213867187       0.05446136093139649      0.013643236366029687
0.1278129196166992        0.1058312072753906       0.05382441711425781      0.011259210025922273
0.1279825439453125        0.1051331253051758       0.0540985107421875       0.012573464860172774
0.1272467346191406        0.1055279388427734       0.05357172775268555      0.00876306827729617
0.12795556640625          0.1080157012939453       0.05176350784301758      0.006889641377700336
0.1285235748291016        0.1078594818115234       0.0515865592956543       0.005525949725319633
0.1287157440185547        0.1080329132080078       0.0520912971496582       0.006190407909374844
0.1305857086181641        0.1073645706176758       0.05060159683227539      0.003995792990469053
0.1308113403320313        0.1074096221923828       0.05112405014038086      0.007366514013624355
0.1277280807495117        0.1046797637939453       0.05111744308471679      0.0033023363007272334
0.1285209197998047        0.1053299179077148       0.05091072463989258      0.0023137936879947534
0.1307411499023438        0.1044067459106445       0.05053723526000976      0.014913070045117436
0.1268578872680664        0.1070139389038086       0.05291887283325195      0.0062463816805853455
0.1265140151977539        0.1074872131347656       0.05243893814086914      0.0060999682261254195
0.1315044250488281        0.1029414749145508       0.1205325546264649       0.01397323576556568
0.1318780822753906        0.1025499267578125       0.1209248352050781       0.023064964498115407
0.1317974700927734        0.1025739517211914       0.1201495971679687       0.016214340138812046
0.1327051544189453        0.1030246734619141       0.1203663864135742       0.01947749715706607
0.1291358032226562        0.106006721496582        0.05084910964965821      0.0026598338730406236
0.1287096557617187        0.1056983489990234       0.05048727035522461      0.0021648718571780695
0.1282691345214844        0.1058983535766602       0.05122098922729492      0.0029686303433264544
0.1283164215087891        0.1061931610107422       0.05078696060180664      0.0030379875101453594
0.1339372406005859        0.1036844177246094       0.1218332824707031       0.003115290380796657
0.1343298034667969        0.1034173736572266       0.1213437805175781       0.002296681507987677
0.1337503662109375        0.1038208389282227       0.1215430603027344       0.0029415437485514383
0.1343132781982422        0.1042647247314453       0.1216008605957031       0.002968957032597813
0.1279640426635742        0.102633056640625        0.05374871063232422      0.018007154837142457
0.1324776611328125        0.1028108139038086       0.1219487762451172       0.010438087021708566
0.1326155242919922        0.1034602127075195       0.1216135101318359       0.016553569331401057
0.1296635894775391        0.1062560958862305       0.05337256622314453      0.004138706766663717
0.1297152099609375        0.1058383255004883       0.05390134429931641      0.0031081557000560037
0.1302509155273437        0.1060399169921875       0.05365102005004883      0.0030944080991945305
0.1299180908203125        0.1066651153564453       0.05366668319702148      0.0052795262669827325
0.1321501617431641        0.1057422027587891       0.1207790756225586       0.008776551374050036
0.1315775451660156        0.1054693145751953       0.1201459884643555       0.009903638747133769
0.1312930908203125        0.1053712615966797       0.1206339111328125       0.009227369654947418
0.1274718627929688        0.1040661392211914       0.05615493392944336      0.014497172297014825
0.1279010162353516        0.1037525100708008       0.05594974136352539      0.0202818271734819
0.1293805541992188        0.1041606216430664       0.05057518005371094      0.008863182059272272
0.1307492218017578        0.106041015625           0.05203944778442383      0.0014574798817085179
0.1307006683349609        0.1062680130004883       0.05256112670898438      0.0021938197375447007
0.1302417449951172        0.1064424209594727       0.05212097549438477      0.002024056055701313
0.1277219009399414        0.1043633575439453       0.05636044311523437      0.011328171188278955
0.133524658203125         0.1051331253051758       0.1213009643554687       0.0013872666419688041
0.1338173065185547        0.1050883331298828       0.1217192535400391       8.322600453264233E-4
0.1329449462890625        0.1049003372192383       0.1214978790283203       0.009903295212604024
0.1336798858642578        0.1050078353881836       0.1211926422119141       0.003441270777988569
0.1345126037597656        0.106066780090332        0.1215308380126953       0.006665116941229647
0.1301133880615234        0.1063565368652344       0.05289696502685547      0.0029869304067322634
0.1278761138916016        0.1086897354125977       0.05355971145629883      0.0042539160128911855
0.1282489929199219        0.1080241470336914       0.05343946075439453      0.00506259550844874
0.1281281127929688        0.1084802093505859       0.05400403594970703      0.004542517477658943
0.1323804168701172        0.1058116760253906       0.1246214599609375       0.004847564695238816
0.1320420837402344        0.105916374206543        0.1241007843017578       0.0051801128892154
0.1325182189941406        0.1065550765991211       0.1242687225341797       0.005371466381419533
0.1333448486328125        0.1060142364501953       0.1235604400634766       0.004492706722464146
0.1285195159912109        0.1024984359741211       0.05418932342529297      0.02668732359352042
0.1281373138427734        0.1021883926391602       0.05420468139648438      0.04571805457458444
0.1277192687988281        0.1024017181396484       0.05444955062866211      0.04803250622954384
0.1317239227294922        0.1047357788085937       0.1235065307617187       0.004773525120262923
0.1315156402587891        0.1053864440917969       0.1246036529541016       0.004771438489425848
0.1315950164794922        0.1059043655395508       0.1241781921386719       0.0051987151030388245
0.1326739807128906        0.1012799835205078       0.1205937957763672       0.01715134413768697
0.1325111389160156        0.1014058380126953       0.1210638122558594       0.01889687247732692
0.1310143280029297        0.1048328247070313       0.1242227630615234       0.0051917141516019975
0.1309938354492187        0.1055693283081055       0.1239923400878906       0.006238315413432006
0.1290572357177734        0.1033762741088867       0.05270795059204102      0.008188099423889766
0.1292938537597656        0.1026744003295898       0.05217536544799805      0.00424303873997854
0.1290519104003906        0.1025309677124023       0.05284429550170899      0.0063820370419099045
0.1287243499755859        0.1031216430664063       0.05226509094238281      0.005008749286890212
0.1268054962158203        0.1044046936035156       0.05151266098022461      0.003945367114099969
0.1261476974487305        0.1048300094604492       0.05172468948364258      0.004381465796507196
0.1294625701904297        0.1061046752929688       0.05377515411376953      0.00397779171618704
0.1259722747802735        0.1043922500610352       0.05336861801147461      0.006219385362884799
0.1263041076660156        0.1053926696777344       0.05296102523803711      0.005898591631021516
0.1256280364990234        0.1047186737060547       0.05291062164306641      0.004830210046004325
0.1255575790405273        0.1050412368774414       0.05366315460205078      0.005712261729364101
0.1262039031982422        0.1043833770751953       0.05244245910644531      0.004479444080185927
0.1271565017700195        0.1046440505981445       0.05315023040771485      0.009036421379878687
0.1311763458251953        0.1047771606445313       0.1213604888916016       0.008153499974491565
0.1308630676269531        0.1040413360595703       0.1217151947021484       0.006781976167127817
0.1325791473388672        0.1045103149414063       0.1224497985839844       0.00610529767862452
0.1327412872314453        0.1059669036865234       0.1214496612548828       0.006947675128235055
0.1335736083984375        0.1060629959106445       0.1214169921875          0.0049523541446097295
0.1332532348632813        0.1061577682495117       0.1218143310546875       0.0049810726081656095
0.1332440490722656        0.1055022735595703       0.1218575592041016       0.006675924479017499
0.1294218444824219        0.1032970581054688       0.05350225067138672      0.012441002605807456
0.1296936645507812        0.1037435302734375       0.05408393859863281      0.015125730378661006
0.1298389434814453        0.1031767120361328       0.05430410385131836      0.012328347444176149
0.1299847564697266        0.1033926239013672       0.0536265754699707       0.010732449276540552
0.1305692443847656        0.1045106430053711       0.04826747131347656      0.014020078871104546
0.1308209686279297        0.1039879379272461       0.04826750183105469      0.013748469644955708
0.1355133972167969        0.1002997360229492       0.1231976165771484       0.009503144535679284
0.1346462097167969        0.1002723922729492       0.1229883880615234       0.009934660623288379
0.1349572448730469        0.1003117599487305       0.1235152893066406       0.008780325454990126
0.1348388977050781        0.1007661743164062       0.1231576080322266       0.009324770503228028
0.1345799560546875        0.101158935546875        0.1210959625244141       0.01572403053777693
0.1351128082275391        0.1016069259643555       0.1213255615234375       0.013693495406102768
0.1350668792724609        0.1009302368164063       0.1215370483398438       0.013902210852689098
0.1311320037841797        0.1043383560180664       0.04846671295166016      0.015403318554681798
0.1315214233398438        0.1038870544433594       0.04833304214477539      0.018592075147245105
0.131409423828125         0.1045843887329102       0.04814488983154297      0.018594379817809762
0.131364501953125         0.1043807907104492       0.0486573371887207       0.015878152241503827
0.1357293548583984        0.1044446868896484       0.1220232696533203       0.0036186488367724984
0.1357752532958984        0.1047048416137695       0.1224865875244141       0.0036100067422839815
0.1357496337890625        0.1037928771972656       0.1225805206298828       0.0023297043865693427
0.1335350341796875        0.1069210662841797       0.1218079986572266       0.004314169943103645
0.1336707611083984        0.1064441909790039       0.1227195129394531       0.004067111522171694
0.1352925720214844        0.1050166549682617       0.1224546661376953       0.0029886627068634155
0.1345155944824219        0.1047342529296875       0.1220219116210938       0.003891783294086396
0.1350570220947266        0.1057230834960938       0.1226211242675781       0.0030222719497188053
0.1329866180419922        0.1034380645751953       0.1210200347900391       0.036574039530067735
0.1330165405273437        0.1040467224121094       0.1208841018676758       0.03115443809774482
0.1334913635253906        0.1032434310913086       0.1208024444580078       0.021794904184094174
0.1280700073242187        0.1064099349975586       0.05484896087646485      0.011841349123950325
0.1343185729980469        0.1045188751220703       0.1239732208251953       0.002923321531375649
0.1345237884521484        0.1049881591796875       0.1234955291748047       0.0035047300655358118
0.1335089569091797        0.1048550796508789       0.1236343536376953       0.004074375814193489
0.1343466186523438        0.1050605087280273       0.1239427947998047       0.003883356941440304
0.1267563552856445        0.1063801116943359       0.05357479858398437      0.007004258707518465
0.13472998046875          0.1019006500244141       0.1215759124755859       0.016154812507854673
0.1331170654296875        0.1037616500854492       0.1218841705322266       0.006591628286546616
0.1332250213623047        0.1040086669921875       0.1214732055664063       0.010485184724931176
0.1326938171386719        0.1042735443115234       0.1216043548583984       0.009503823854918748
0.1328829193115234        0.1015070266723633       0.1201789474487305       0.01838361728254378
0.1264076309204102        0.1072022171020508       0.05162493515014648      0.006319214824851783
0.1268622360229492        0.1073227615356445       0.05195711898803711      0.005805035038824612
0.1266248092651367        0.1065516510009766       0.05209551239013672      0.005128514140399758
0.126057731628418         0.1068993606567383       0.05398393630981446      0.007389475344568483
0.1262679443359375        0.107420295715332        0.05442977523803711      0.008104805572597991
0.1338670959472656        0.1040339431762695       0.1221034851074219       0.0037124446428576006
0.1332295074462891        0.1051766738891602       0.1225667877197266       0.004442130454676785
0.1339264526367188        0.1054963760375977       0.1229578704833984       0.006142404098254856
0.1293133544921875        0.1018969955444336       0.05303273773193359      0.004839122934884458
0.1295683441162109        0.1020074462890625       0.0524746208190918       0.004417410251996632
0.129232421875            0.101363395690918        0.05262012863159179      0.005327742077006637
0.1287656402587891        0.1018478240966797       0.05227511596679688      0.0044693213448161045
0.1335602416992188        0.1038198547363281       0.1204594421386719       0.01954087720416037
0.1336272430419922        0.1033155899047852       0.1196674041748047       0.016017170436202727
0.13                      0.1055035858154297       0.05436955642700195      0.016285181804498214
0.1301780700683594        0.105510986328125        0.054518310546875        0.012729707161669573
0.13                      0.1055105895996094       0.05452263641357422      0.0038019228168762334
0.13                      0.1053427810668945       0.0545165786743164       0.008395948280815798
0.1284000244140625        0.1030674133300781       0.05279637908935547      0.009484816988524316
0.1340608062744141        0.1055508117675781       0.1232645111083984       0.004684477720989344
0.1343125                 0.1055199432373047       0.1235035858154297       0.004810189299489518
0.1343921203613281        0.1059082412719727       0.1229410400390625       0.006465625240219017
0.134263656616211         0.1062070617675781       0.1233287506103516       0.005061003081615204
0.1323626098632812        0.1024639511108398       0.1212576599121094       0.04229833305807691
0.1327366790771485        0.105042106628418        0.122246826171875        0.008277642610193342
0.1319575958251953        0.1070508728027344       0.1233651428222656       0.006624254398947075
0.1316210784912109        0.1067146072387695       0.1229800872802734       0.006686402519048032
0.1316443176269531        0.1063084564208984       0.1237738342285156       0.0057813353583220746
0.1290465240478516        0.1043796691894531       0.05015676879882813      0.010730623759362911
0.1326160430908203        0.1039562225341797       0.1199562835693359       0.015137001415488805
0.1329488983154297        0.1045865859985352       0.1205418853759766       0.021354136078828967
0.1333168640136719        0.1041041564941406       0.1202866973876953       0.020751378092278113
0.1312714996337891        0.10639990234375         0.1217749786376953       0.007894783697120763
0.1312496643066406        0.1057649230957031       0.1213008880615234       0.008392811493593343
0.1311566772460938        0.1056709060668945       0.1219861145019531       0.007220734400249838
0.1294876861572266        0.1049561157226563       0.04929452514648438      0.01568877690588372
0.1293531951904297        0.1042582855224609       0.04902236175537109      0.011604960869007802
0.1345357818603516        0.1061372451782227       0.1225227661132813       0.004662612089112707
0.1346677551269531        0.1058995513916016       0.1221447601318359       0.0021942284004399506
0.1352413024902344        0.1060897598266602       0.1220708312988281       0.002928945565602248
0.1320886993408203        0.1039517440795898       0.1211097412109375       0.01452289405712025
0.1313527984619141        0.1045478363037109       0.1200492401123047       0.010801365635842856
0.1312925720214844        0.1038733062744141       0.1210243225097656       0.012539249896458176
0.1280826110839844        0.1068292388916016       0.05544272994995118      0.009431595604926419
0.1329606018066406        0.1025794677734375       0.1215469207763672       0.031667605308722584
0.1326452331542969        0.1030683288574219       0.1212922515869141       0.046773367964813795
0.1328089904785156        0.1035753936767578       0.1211348266601563       0.036602707482229845
0.1311674499511719        0.1062914352416992       0.1226801147460937       0.006429700506588689
0.1308069305419922        0.1055157699584961       0.1231135559082031       0.005989777034788242
0.1310717163085938        0.1060724029541016       0.1235107727050781       0.006827784016330557
0.1333799743652344        0.1065479125976563       0.1212942657470703       0.0055964128339128115
0.1306445617675781        0.1043847045898438       0.1234031524658203       0.0047598845126015634
0.1308735198974609        0.1037371597290039       0.1236286468505859       0.00423463586214427
0.1310713195800781        0.1039619064331055       0.1242451629638672       0.004341188311924805
0.1305829620361328        0.1046794357299805       0.1224326934814453       0.005158644636359917
0.1343251495361328        0.1039431457519531       0.1235523223876953       0.0022114118938435894
0.1351226348876953        0.1037306137084961       0.1228993988037109       0.0018673303646009156
0.1334096221923828        0.1032073364257813       0.1212055511474609       0.025899097077245917
0.1327398529052734        0.1049030227661133       0.1227539672851563       0.0061389900387646915
0.1264961776733398        0.1076379547119141       0.05496143341064453      0.007229936460670109
0.1349798889160156        0.1060901412963867       0.1216737976074219       0.003416629364173631
0.1333292388916016        0.105257438659668        0.1245254669189453       0.004134746575752197
0.1343244171142578        0.1055995788574219       0.1243887634277344       0.0031701865750407105
0.1336528778076172        0.106046012878418        0.1247458801269531       0.0045809476009513305
0.1335735931396484        0.1006989898681641       0.1226496276855469       0.015295935882478042
0.1337163391113281        0.1011005096435547       0.1222630615234375       0.01505173647398579
0.1342045593261719        0.1009599304199219       0.1227242431640625       0.012683437209833079
0.1339804077148438        0.1003786468505859       0.1226232452392578       0.01372243665283647
0.1342516632080078        0.1060172729492188       0.12296630859375         0.006590637715919179
0.1349628295898438        0.1026382522583008       0.1258525390625          0.006962684121642076
0.1352674560546875        0.102586555480957        0.1252413177490234       0.006337768029676325
0.1352489471435547        0.1034508209228516       0.1256738433837891       0.015738199500415183
0.1352812957763672        0.1025340194702148       0.1260146636962891       0.007814365714279669
0.1352552947998047        0.1030141677856445       0.1264143218994141       0.013042060102842982
0.1282865447998047        0.1075168228149414       0.05393684387207032      0.004199959894470566
0.128863265991211         0.107549446105957        0.05399550628662109      0.0018449136380933372
0.1285172576904297        0.1079892349243164       0.05421162414550781      0.0043862083070269195
0.1311225738525391        0.1055389938354492       0.04854884719848633      0.01615365105404379
0.1318257446289063        0.1034909820556641       0.1246129455566406       0.0038753868645639068
0.1311854400634766        0.1032290802001953       0.1238043975830078       0.003987153171012201
0.1316960754394531        0.1028137588500977       0.1238969268798828       0.0035742335057511966
0.1282124633789063        0.1069031066894531       0.05428479385375977      0.007149266205208231
0.1286267547607422        0.1071265716552734       0.05329175567626953      0.004843013025828264
0.1348784027099609        0.1021115112304688       0.1208811874389649       0.017678022000896326
0.135315673828125         0.1021986770629883       0.1212509307861328       0.007215468772736508
0.1343945617675781        0.1059684066772461       0.1227077789306641       0.006974713157104754
0.1338093566894531        0.1064884872436523       0.1220398254394531       0.0036650466813827336
0.1339161682128906        0.1068905792236328       0.1223148956298828       0.0035028827060296073
0.1343046417236328        0.1064261779785156       0.1226543731689453       0.0059752384247285135
0.1295028686523438        0.1053398056030273       0.05170375823974609      0.0019547058038931393
0.1352827758789062        0.103679328918457        0.1222040405273438       0.002103110389061976
0.135728759765625         0.1038062591552734       0.1219467468261719       0.002999635526963453
0.1352638854980469        0.1043220901489258       0.1214983673095703       0.003283327199674561
0.1354982299804688        0.1054310073852539       0.1221526947021484       0.003263216198265202
0.1354659576416016        0.1056306533813477       0.1228203125             0.0027793138538192777
0.1302703552246094        0.1036023025512695       0.05208749771118164      0.001569973310536077
0.1294128723144531        0.1036424560546875       0.05205840682983399      0.001695884115132514
0.1316642761230469        0.1039813232421875       0.1196300506591797       0.011060633875449975
0.1313645477294922        0.1036115264892578       0.1201067581176758       0.01223270906884295
0.1322427520751953        0.1064947052001953       0.1212536010742188       0.007150081066204925
0.1314875793457031        0.1062848663330078       0.1208082885742188       0.009084813263079533
0.1316314086914062        0.1031949081420898       0.1210074768066406       0.022151884151531968
0.1286335601806641        0.1084666900634766       0.05362054061889648      0.00865944865343531
0.1331429748535156        0.1048100814819336       0.1194979476928711       0.01406925444336625
0.1334902496337891        0.1040294418334961       0.1196223602294922       0.015181470582508303
0.1286849822998047        0.1018703308105469       0.05419881057739258      0.06430373150931551
0.12905517578125          0.1015568389892578       0.05372470474243164      0.002955527596475907
0.1293915405273438        0.1020140075683594       0.05417235565185547      0.00896878638127198
0.1270044403076172        0.1038506698608399       0.05355327987670899      0.016712114638536116
0.126633186340332         0.1040851364135742       0.05307737731933594      0.008400045853494511
0.1265688400268555        0.1041967086791992       0.05391283035278321      0.015022181854240337
0.1331285400390625        0.1018159637451172       0.1222193450927734       0.018894584586087136
0.1333639373779297        0.1010366287231445       0.1217152252197266       0.014516706786908772
0.1332031707763672        0.1011143188476562       0.1223694152832031       0.015760892419561877
0.1328451995849609        0.1011399383544922       0.1217838897705078       0.01537164951314217
0.1356657409667969        0.1045930786132813       0.1214835357666016       0.004504186818009611
0.1332606964111328        0.1050541458129883       0.120676025390625        0.008976795935274444
0.1331075592041016        0.1050200805664063       0.1202128753662109       0.012819980283575597
0.1349831085205078        0.1054403457641602       0.1230375823974609       0.0027053823724431745
0.1341545562744141        0.1049957733154297       0.1227253265380859       0.003309606813937779
0.1295884704589844        0.1052708511352539       0.05346199798583984      0.0034745632420285725
0.1298718109130859        0.1049859924316406       0.05406026840209961      0.002024902817484043
0.1348184814453125        0.1008991241455078       0.1224740753173828       0.011272260046087203
0.1342090606689453        0.1005063781738281       0.1216692199707031       0.013925030148505393
0.1350081787109375        0.1004381332397461       0.1220169830322266       0.011762362621641754
0.1280272827148438        0.103487190246582        0.05377605438232422      0.03527182106793692
0.1280340270996094        0.1031460647583008       0.0533763427734375       0.03471665968567591
0.1283572235107422        0.1031581344604492       0.05404804229736328      0.02275164589570525
0.1337385406494141        0.1014823989868164       0.1232896423339844       0.013741768505024201
0.1335129852294922        0.1015974578857422       0.1226468811035156       0.01823760540452152
0.1337682800292969        0.1019208297729492       0.1229175872802734       0.015378223677836587
0.1346379852294922        0.1014276962280273       0.1231705780029297       0.01034361798610631
0.1284130249023437        0.1041006698608399       0.05381058120727539      0.06059963075891233
0.1284591369628906        0.1038307495117188       0.05360464477539063      0.07751698049137762
0.1285868377685547        0.1049540939331055       0.05368929672241211      0.01397064059931638
0.1287581634521484        0.1049101333618164       0.05327580261230469      0.008741707563569049
0.1287364807128906        0.104537712097168        0.05356482315063477      0.01927918045316976
0.1335037841796875        0.100425407409668        0.1211059722900391       0.012559707216136164
0.1334227905273438        0.1008060455322266       0.1206527938842773       0.016775163658549412
0.1358592224121094        0.1050233612060547       0.1220521850585937       0.0038133219678248243
0.1289268951416016        0.1057113876342773       0.05272412872314453      0.0038341903912590142
0.1290245666503906        0.1054738845825195       0.05307051849365235      0.005120348236787392
0.1315040740966797        0.103200309753418        0.04860528182983399      0.014285754889976712
0.1288436431884766        0.1052667770385742       0.05347647857666016      0.009515265486693349
0.1291346435546875        0.1056010818481445       0.05334823226928711      0.005376568878913662
0.1300051116943359        0.104412956237793        0.05283896255493164      0.0011660303334237424
0.1341102905273437        0.1045826187133789       0.1229717102050781       0.0033971896630455947
0.1282914581298828        0.1054390563964844       0.05539595794677735      0.015919435857343914
0.1280482940673828        0.1050756301879883       0.0552989387512207       0.01641589439297587
0.1282115020751953        0.1055633850097656       0.05500770568847656      0.018588418211830115
0.1285129089355469        0.1050896301269531       0.05500271224975586      0.022971046436563756
0.1355527648925781        0.1046125946044922       0.1234070739746094       0.0027736106663074226
0.1358521118164062        0.1042056274414063       0.1230478973388672       0.0021225700973099716
0.1356177062988281        0.1051038589477539       0.1231841125488281       0.0026694674231453755
0.1275211563110352        0.1058986740112305       0.05124741363525391      0.0031816397091393666
0.1341881256103516        0.1021256332397461       0.1241431121826172       0.005696949655544643
0.1344969329833984        0.101552734375           0.1239259490966797       0.00724259469657424
0.133959701538086         0.1014949340820313       0.1244966735839844       0.00679356840940264
0.1338270721435547        0.1014908218383789       0.1238641052246094       0.009714829983111729
0.1300039978027344        0.1051392364501953       0.04941987228393555      0.018011983204222023
0.1348915100097656        0.1019402694702148       0.1243741912841797       0.003966230558450024
0.1352676239013672        0.1021252975463867       0.1245750732421875       0.0034532301105513427
0.1348551788330078        0.102165641784668        0.1236426391601562       0.008653717762405762
0.1348445129394531        0.1021712799072266       0.1230931549072266       0.012016391427833594
0.1347748565673828        0.1019269104003906       0.1233251953125          0.010451642175059842
0.1345462036132813        0.102193359375           0.1233137512207031       0.009189295610989743
0.1341196136474609        0.1040790252685547       0.1225763854980469       0.003205425742495402
0.1344198150634766        0.103474983215332        0.1229114074707031       0.0019248699869930691
0.1353086853027344        0.1017840118408203       0.1229416961669922       0.009753146648604315
0.1352823638916016        0.101243049621582        0.1234786834716797       0.007471215804723776
0.1353114013671875        0.1018126525878906       0.1234672546386719       0.007206640757339858
0.1289039459228516        0.105184326171875        0.05392863845825195      0.007371952829263845
0.1351034240722656        0.1020164566040039       0.1231870422363281       0.009432251899126012
0.1354326019287109        0.1024741287231445       0.1234346160888672       0.005785593509703408
0.1355263977050781        0.1022098693847656       0.1226549530029297       0.010589472100770736
0.1299347381591797        0.1019056625366211       0.05361323165893555      0.005049704751650897
0.1305083160400391        0.1068735733032227       0.04926656723022461      0.011943090370648238
0.129319091796875         0.1049449920654297       0.04985473251342774      0.016137980617773433
0.1339386596679688        0.1049416122436524       0.1247721710205078       0.0038055370800704792
0.1341881408691406        0.1040788879394531       0.1243996124267578       0.002512905052919596
0.1348603210449219        0.1021360168457031       0.1249310455322266       0.0039050713352081694
0.1345045471191406        0.1013698425292969       0.1251272125244141       0.005654514296527751
0.134311279296875         0.1019895248413086       0.1249586181640625       0.0037884554155729346
0.1324764251708984        0.1033798217773438       0.1214387817382813       0.03430548577496599
0.1332344970703125        0.104606086730957        0.1227109985351563       0.006226969118324905
0.1336199340820313        0.1050461883544922       0.1228687744140625       0.0060390133091612515
0.1334698028564453        0.1004341201782227       0.1219157409667969       0.01411426071697175
0.1289386749267578        0.1014065551757812       0.05331076431274414      0.00877759637229378
0.1343043518066406        0.1016917343139648       0.1219071197509766       0.016170070009984525
0.1347679138183594        0.1056470413208008       0.1221900939941406       0.003088663862134615
0.1344749908447266        0.1055859603881836       0.1219772338867188       0.0035013367502994873
0.1291791839599609        0.1026010971069336       0.05484805297851562      0.015648751116742042
0.1282641754150391        0.1031315612792969       0.0548200798034668       0.026195493904687558
0.1283477020263672        0.1021922607421875       0.05482697677612305      0.07224384525259017
0.1285409698486328        0.1026786575317383       0.05538175582885742      0.029955211656259362
0.1334506225585937        0.1034939193725586       0.1222040252685547       0.003433000892561142
0.1330901947021484        0.1042472534179688       0.1222332611083984       0.005438004911094606
0.1337803039550781        0.103039306640625        0.1228786010742187       0.002821325739733512
0.1336165008544922        0.1037609100341797       0.1212395629882813       0.014089231818400055
0.1353327484130859        0.1009929809570313       0.1228303833007812       0.009378484460375503
0.1352907409667969        0.1019694671630859       0.1254705963134766       0.005816003437698154
0.1336788330078125        0.1043397598266602       0.1227084045410156       0.00457421055358765
0.1340274658203125        0.1040827407836914       0.1229902648925781       0.002975096584488347
0.13328955078125          0.1038268356323242       0.1234903869628906       0.0032617202904366436
0.1304779663085938        0.1038833236694336       0.1225921478271484       0.00413758494221225
0.1276733627319336        0.1031290130615234       0.05400463104248047      0.03119281720935024
0.1331277618408203        0.1036829986572266       0.120107780456543        0.017331620719441325
0.1334307861328125        0.1039220809936523       0.1218554534912109       0.007364020602638908
0.1334840393066406        0.1034746398925781       0.121755126953125        0.005353700208854221
0.1285564270019531        0.1042789764404297       0.05488596343994141      0.01829443876111977
0.1287135467529297        0.1047002410888672       0.05456093215942383      0.01908272078257168
0.1286814880371094        0.1040945358276367       0.05395708084106445      0.02018124435178751
0.1323289947509766        0.1043261489868164       0.1250089263916016       0.004093881498376188
0.1314318237304687        0.1044990768432617       0.124656982421875        0.0045175538107539055
0.1319154052734375        0.1048751831054688       0.1250371246337891       0.003865630621346616
0.132410400390625         0.1051724090576172       0.1248907623291016       0.0043167105999274485
0.135207763671875         0.1048871459960938       0.1214704895019531       0.004696967585233599
0.13482373046875          0.1046992492675781       0.1216135406494141       0.003931099138422948
0.1355634613037109        0.1049607467651367       0.12152587890625         0.004488827995809218
0.1355241851806641        0.1054897994995117       0.1215763854980469       0.003933072018402865
0.1356061401367188        0.1050787353515625       0.1209919662475586       0.0066240114480413
0.1272499389648437        0.1046864471435547       0.05640413284301758      0.008835802918119756
0.1269038619995117        0.1044963455200195       0.05594561386108399      0.010330836731996525
0.1329915924072266        0.104248161315918        0.1243188781738281       0.0036435715448747473
0.1336918182373047        0.1035503997802734       0.1244986724853516       0.0026959483040263172
0.1329769897460938        0.1030309219360352       0.12427197265625         0.002934690562509364
0.1329546813964844        0.1036505508422852       0.1250567474365235       0.00513915990181588
0.1307021636962891        0.1056717071533203       0.05275243759155274      0.002660841992945059
0.1354984283447266        0.1004156036376953       0.1225021362304688       0.010875494678402993
0.1355181884765625        0.100944938659668        0.1219652709960937       0.010108086164026649
0.1308175354003906        0.1060639572143555       0.0534416732788086       0.0029403255013951725
0.134175048828125         0.1035526657104492       0.1238224639892578       0.0023272368302839404
0.1349017333984375        0.1021276397705078       0.125663558959961        0.005650944767230104
0.1343964996337891        0.1020030517578125       0.1254702606201172       0.005352162957930628
0.1348956909179687        0.1025626068115234       0.1246807098388672       0.003863671473667779
0.13506591796875          0.1024689788818359       0.1248425445556641       0.004254025413151987
0.1348721771240234        0.1026815490722656       0.1253064575195313       0.005388230439983181
0.1344238586425781        0.1024616775512695       0.1250179595947266       0.0031593155613424163
0.1352891998291016        0.1025936965942383       0.1241598205566406       0.0012357803978707668
0.1344248962402344        0.1016506958007812       0.1225200500488281       0.013857283826694749
0.1348466491699219        0.1022578811645508       0.12249609375            0.015085373094451288
0.1340815277099609        0.1022841415405273       0.1225679626464844       0.016803595448377423
0.13030224609375          0.1057842712402344       0.05177970504760742      0.001935101932543198
0.135258544921875         0.1030004653930664       0.1247328796386719       0.007512531651812818
0.1267241668701172        0.1058834915161133       0.05594175720214844      0.010043902141067993
0.1347134399414062        0.1033452529907227       0.1221382293701172       0.0011634788852143074
0.13472998046875          0.1039873657226563       0.1216821899414063       0.0023715388263133106
0.1296293487548828        0.1021414337158203       0.05018703460693359      0.005910220020535944
0.1296355895996094        0.1018157272338867       0.05075153732299805      0.006679571596028602
0.1305366821289063        0.1019130630493164       0.05062914657592774      0.00663421244913978
0.1340249176025391        0.1070942687988281       0.1231574249267578       0.003355198671229761
0.1264948501586914        0.1065410385131836       0.0513946762084961       0.00438526206896401
0.1266424560546875        0.1066095352172852       0.05048128128051758      0.004749662426915527
0.1264294586181641        0.1059797286987305       0.05090089035034179      0.0035207908224894557
0.1263642654418945        0.1068857345581055       0.05083525466918946      0.0056304526361804245
0.1292386474609375        0.1057965698242188       0.05382608032226563      0.004760866655031728
0.1295835113525391        0.1057602844238281       0.05338459396362305      0.0036054457506771694
0.1292184448242188        0.1059756546020508       0.05355562973022461      0.003135033641363021
0.1299861450195313        0.1059703369140625       0.05173951721191406      0.0019908257484411033
0.1300939483642578        0.1055368957519531       0.05150799560546875      0.0020304681014221633
0.129082763671875         0.1040141372680664       0.05452931594848633      0.014890944330585052
0.1290205841064453        0.1035737838745117       0.05527410888671875      0.017244488196052992
0.1295643005371094        0.1034435577392578       0.05490483474731445      0.011977617774879929
0.1292439270019531        0.1041935348510742       0.05492881393432617      0.01590610295824108
0.1284227447509766        0.1078862762451172       0.05275303649902344      0.005374097495196057
0.1282226867675781        0.1083967666625977       0.05224148559570312      0.005990674372596403
0.1283604888916016        0.1087421646118164       0.05280538558959961      0.005463122469525034
0.1280138854980469        0.1058360061645508       0.05040099716186523      0.0020537296521472522
0.1280780944824219        0.1062370758056641       0.04991613006591797      0.009739258368411214
0.1276977233886719        0.1060086669921875       0.05072794723510742      0.002301210499394244
0.1254788208007813        0.1060303726196289       0.05350261688232422      0.005661493739147361
0.1352730407714844        0.102025520324707        0.1240010986328125       0.00428496283021228
0.1292924652099609        0.106520622253418        0.05349562454223633      0.008278858866752383
0.1294959259033203        0.1065172729492188       0.0537880973815918       0.009376786262742923
0.1296156616210938        0.1067420272827148       0.05360521697998047      0.006022987987562519
0.1314356994628906        0.1070047225952148       0.1215955047607422       0.010194241523662188
0.1287796783447266        0.101543571472168        0.05272476577758789      0.00561944794410711
0.132747802734375         0.1030789184570313       0.1229656982421875       0.0030948726384037012
0.1323408966064453        0.1028287506103516       0.1240594024658203       0.0032238518771268384
0.1325125274658203        0.1069403915405273       0.1208460083007813       0.00897569618083264
0.1320124816894531        0.1063416442871094       0.1203741073608399       0.009063411062922676
0.1320160827636719        0.1070640029907227       0.1210019836425781       0.007845837575096649
0.1295187530517578        0.1062306976318359       0.04899475860595703      0.014301349635254014
0.1301484375              0.1062904891967773       0.04847151947021484      0.016696606174751164
0.1298458099365234        0.1061046371459961       0.04878517150878906      0.020053444777261793
0.1305390777587891        0.1075641174316406       0.05040353775024414      0.0051555632143240665
0.1289984283447266        0.1046144638061523       0.05472185516357422      0.01740520323169343
0.128400634765625         0.1060419540405273       0.05253680038452149      0.007939552979167071
0.1272184448242188        0.1077404174804688       0.05462491607666016      0.006582232625926064
0.128969970703125         0.1045870666503906       0.05183077239990234      0.0035002580530391707
0.1317656097412109        0.1031145095825195       0.1198538131713867       0.016114804333104728
0.1321602935791016        0.1022394104003906       0.1198063125610352       0.014360573414150762
0.1303382720947266        0.1070027923583984       0.05324251937866211      0.007198718084264761
0.1305558319091797        0.1064990997314453       0.05342471694946289      0.0033398006450005395
0.1296085205078125        0.1056157608032227       0.04952571487426758      0.031114392186874434
0.1337325592041016        0.1027584762573242       0.1199728927612305       0.02049574309708014
0.1332987976074219        0.1026825485229492       0.1195482482910156       0.015911203129648034
0.1353069000244141        0.1039275283813477       0.1234064331054688       0.0024304659251080467
0.1355143585205078        0.10345556640625         0.1234865570068359       0.002550501898306155
0.1331180877685547        0.1051698684692383       0.1210297241210938       0.007733527580417768
0.133255615234375         0.1054290237426758       0.1214906768798828       0.010184905227842527
0.1278150405883789        0.1028177185058594       0.05531209182739258      0.04631258056458192
0.1322680816650391        0.104620361328125        0.1199629364013672       0.011830442897545056
0.1326056213378906        0.1062024688720703       0.1203319320678711       0.009131438053019922
0.1311551361083984        0.10260400390625         0.05201977157592774      0.004385456261030176
0.1305280456542969        0.1029091873168945       0.05161994552612305      0.0034678695571618815
0.1273238830566406        0.1061823196411133       0.05559536361694336      0.01037696438155036
0.1321635589599609        0.1069792861938477       0.1219497985839844       0.0063583199173341915
0.1330116882324219        0.1070811614990234       0.1213651275634766       0.006054279181716888
0.1253586959838867        0.1052872314453125       0.05299618911743164      0.0051860516432834305
0.1300335235595703        0.101747673034668        0.05303265762329102      0.004111413002172266
0.1296899871826172        0.1014976959228516       0.05251172637939453      0.0042034236997835345
0.1295126647949219        0.1014183731079102       0.05318689346313477      0.005081851112593122
0.1341024932861328        0.1033541412353516       0.1221442108154297       0.0031123281453555494
0.1332369079589844        0.1036069488525391       0.1194259872436523       0.01476921419796496
0.1348566741943359        0.1005303344726562       0.1241426086425781       0.008259883416538587
0.1343436889648437        0.1007523498535156       0.1240562591552734       0.007186482974216285
0.1266936264038086        0.1066549682617187       0.05582202529907226      0.009391436385903834
0.1279280624389648        0.1065043411254883       0.05393931198120117      0.00887353135053811
0.1261826934814453        0.107427360534668        0.05382875061035156      0.008014581861952046
0.1343680572509766        0.1018898315429688       0.1231022491455078       0.011516865938789369
0.1349991455078125        0.10320263671875         0.1227004852294922       0.0017269226093092076
0.1297057800292969        0.1041456298828125       0.050999267578125        0.0075180518951599535
0.1357801971435547        0.1033518600463867       0.1221661529541016       0.0027043423290460085
0.1356997833251953        0.1035573196411133       0.1226557159423828       0.0023537453097392516
0.1353711090087891        0.1033945236206055       0.1227209014892578       0.002176361407238705
0.1294638519287109        0.1037108612060547       0.05348460006713867      0.018836863097241783
0.1350576324462891        0.1033679656982422       0.1231797485351563       0.0017182925558024773
0.1307809448242188        0.1050204162597656       0.1237301940917969       0.0053841312457566775
0.1326623992919922        0.1018234634399414       0.1196894912719727       0.012925448764013055
0.1321774749755859        0.1020484619140625       0.1203917694091797       0.02073536633836929
0.13092529296875          0.1066453628540039       0.05137850189208985      0.008239801618417752
0.1310306549072266        0.1070173110961914       0.05170713806152344      0.010934524685553941
0.1291741180419922        0.1043436431884766       0.04960800933837891      0.011472516522604935
0.127540771484375         0.1085479583740234       0.05446472930908203      0.008098586536401563
0.1294639434814453        0.1047446136474609       0.05377452087402344      0.0032586011685136525
0.1292682647705078        0.1054091644287109       0.05377341842651367      0.00434487302869344
0.1281961059570313        0.1071320648193359       0.05134529113769531      0.006177261201698852
0.1275788345336914        0.106556510925293        0.0516704216003418       0.006276018847908223
0.1278611450195312        0.1075127716064453       0.05148452377319336      0.0060927569057521785
0.1298255920410156        0.1064358215332031       0.05201184844970703      0.0012647847473523642
0.1300098571777344        0.106497802734375        0.05185895538330079      0.0014170874928132382
0.1285583801269531        0.1072241897583008       0.0520640754699707       0.006146226968263812
0.1280546112060547        0.1081499710083008       0.05452471160888672      0.005262966011905765
0.1272496109008789        0.1085154037475586       0.05240913009643555      0.005375444642766479
0.1274151306152344        0.1084874038696289       0.05183617782592773      0.009628231352861942
0.1273781280517578        0.1077788238525391       0.05212417984008789      0.006302915155288286
0.126812141418457         0.1079105758666992       0.0519393196105957       0.007135006717382259
0.1351974945068359        0.1049553451538086       0.123761962890625        0.0024455800594088656
0.1352378082275391        0.1049422149658203       0.1231500854492188       0.002393772358422852
0.1292486267089844        0.1050630645751953       0.05408983612060547      0.003010747092812817
0.12925                   0.1065543212890625       0.05125458145141602      0.003091913190054761
0.1287467803955078        0.1067275619506836       0.05179092025756836      0.005807532136021665
0.1287972564697266        0.1073827438354492       0.05138083267211914      0.007746604506302068
0.1288763275146484        0.1064665832519531       0.05124961471557617      0.0034380294513075074
0.1359592437744141        0.1054286880493164       0.1225112762451172       0.0027658919782187915
0.1354457702636719        0.1052852096557617       0.1229562530517578       0.0023380531752809877
0.13187109375             0.1073503723144531       0.1226653137207031       0.006268214427000131
0.1314702606201172        0.1070375518798828       0.1224588012695313       0.007429996049946749
0.1284411163330078        0.1048083267211914       0.05122618103027344      0.0035725778074814315
0.1283432922363281        0.1042324447631836       0.05152371215820312      0.0031374877761982975
0.1267949447631836        0.1085163879394531       0.05346492004394531      0.007952466344210112
0.127500129699707         0.1042443923950195       0.05154821395874024      0.0033503161631010846
0.127971923828125         0.1037172241210938       0.05247126007080078      0.006273475957249179
0.1302783203125           0.1017857513427734       0.05264841079711914      0.004115580680328115
0.1301309967041016        0.1017216339111328       0.05213859939575195      0.0033311238370416687
0.1325108489990234        0.1028879928588867       0.1193488616943359       0.01714267960783893
0.1329066619873047        0.1021575317382813       0.1193974609375          0.011904508907271015
0.1308379669189453        0.1032535629272461       0.05198648071289062      0.0030776314504088534
0.1295874481201172        0.1066635818481445       0.04832404327392578      0.010444807555031946
0.1271032485961914        0.1049571838378906       0.05109370040893555      0.0037887708212171784
0.1324854431152344        0.1022132415771484       0.1194172439575195       0.011393088989554503
0.1308336639404297        0.1070979232788086       0.05059648513793946      0.006013401061263913
0.133122802734375         0.1064577560424805       0.1209194564819336       0.006858762141650919
0.1288679656982422        0.1061658096313477       0.05443678665161133      0.008222524375994121
0.1290540771484375        0.1067145919799805       0.05423014450073242      0.006664302280996404
0.1290468292236328        0.1062883224487305       0.05421577835083008      0.005466813566929267
0.12887255859375          0.1064452972412109       0.05415240478515625      0.0030286338222225593
0.1332198181152344        0.1054239196777344       0.1204928512573242       0.008611130627802523
0.1334180297851562        0.1053274765014648       0.1209880981445313       0.004722451899247017
0.1332645111083984        0.1059470977783203       0.1207564697265625       0.008476801500532039
0.1328563232421875        0.1055802459716797       0.1209557189941406       0.008574810989134775
0.1275456314086914        0.1064920959472656       0.05262931442260742      0.0062311774107544965
0.1282309265136719        0.1064812240600586       0.05286213684082031      0.007933882816514495
0.1281772155761719        0.106820182800293        0.0533475341796875       0.006272825558789481
0.1284991302490234        0.1087499008178711       0.05349199676513672      0.01393268088133176
0.1294381866455078        0.1014209823608399       0.05201980972290039      0.007204174067889578
0.1291105804443359        0.10171533203125         0.05164006423950195      0.005483368051512704
0.1294895172119141        0.1020679702758789       0.05197435760498047      0.004358961388410418
0.1292296142578125        0.1060125503540039       0.05301572799682618      0.003910510026770719
0.1293071136474609        0.1061349716186523       0.05247296142578125      0.0017218496417605
0.1342234649658203        0.1022486343383789       0.1209739685058594       0.02107399639905489
0.1295079040527344        0.1026646499633789       0.05360211563110352      0.008108166687333745
0.1349571990966797        0.1018979873657227       0.1227305145263672       0.012146692420384587
0.129186767578125         0.1067766036987305       0.05399459838867188      0.003301209964134539
0.1291231689453125        0.1070906143188477       0.05402203369140625      0.014562028672180722
0.128967758178711         0.1068713760375977       0.05396937561035156      0.003373323969680953
0.1287494659423828        0.103404182434082        0.05156023406982422      0.002047632111877619
0.1292577819824219        0.1038492965698242       0.05129706954956055      0.003510509526047979
0.1297480163574219        0.1026033477783203       0.05151887130737304      0.003815833821540201
0.1301503448486328        0.1024108963012695       0.05222332382202149      0.0036743270950060345
0.1307439575195312        0.1020432281494141       0.05179808807373047      0.0035027052788165662
0.1303404388427734        0.1025140686035156       0.05359249496459961      0.005547117863876825
0.1299321746826172        0.1025001983642578       0.05427030181884766      0.006950131189449211
0.1292068176269531        0.1060641479492188       0.05405171203613281      0.012343981094468664
0.1271943740844727        0.1075898132324219       0.05553817749023438      0.011223431901980786
0.1335747222900391        0.1027633056640625       0.1215088806152344       0.026146858070547323
0.1295542144775391        0.1058750534057617       0.0516474609375          0.0024551650596794515
0.1299215545654297        0.105175422668457        0.05144180297851562      0.002184058125918688
0.1331819305419922        0.1030005798339844       0.1234502258300781       0.002935988900164669
0.1331435699462891        0.102428596496582        0.1235233154296875       0.0034660851205616915
0.1334693908691406        0.1028959884643555       0.123963134765625        0.0031126652538033643
0.1298696746826172        0.104473762512207        0.0534047737121582       0.001924973946374575
0.1298618316650391        0.1049398193359375       0.05352250289916993      0.0023697889126134387
0.1352845306396484        0.1037078094482422       0.1212525939941406       0.002046717900405057
0.1353113098144531        0.104225212097168        0.1210209197998047       0.0038118678738280017
0.1350245819091797        0.1040690002441406       0.1212736053466797       0.002533002623515139
0.1285157470703125        0.1035309219360352       0.05570584106445313      0.01972209088139445
0.1284689331054688        0.1041466751098633       0.05577246475219726      0.018857799675367805
0.1273548049926758        0.1062822799682617       0.05016287994384766      0.005808095588097781
0.1289612579345703        0.1056065139770508       0.053749267578125        0.006500795895988053
0.1289998168945312        0.1060631408691406       0.05385258865356445      0.011626411322109328
0.1270816879272461        0.1061475067138672       0.05097861862182617      0.0033241909579025375
0.1299397888183594        0.1036297149658203       0.05314310836791993      0.006518655931543265
0.1307136535644531        0.1028718643188477       0.05249082565307617      0.0038979351623639417
0.1290129699707031        0.1060268630981445       0.05414166641235352      0.0098168262765523
0.1303560485839844        0.1031123809814453       0.0529701156616211       0.00540267366401825
0.1260786437988281        0.1073396224975586       0.05312203979492187      0.007227239965658365
0.1290470886230469        0.1064835662841797       0.05406214904785157      0.0026459946552497412
0.1303126525878906        0.1047528610229492       0.05351902008056641      0.0019479264893777235
0.1341167297363281        0.1060735931396484       0.1225773620605469       0.006133155420808369
0.1289737701416016        0.1064564743041992       0.05070916366577149      0.005312982909210053
0.1280187072753906        0.1031880416870117       0.0556423225402832       0.027564723397191477
0.1291871643066406        0.1064330062866211       0.04881551742553711      0.005808959118156526
0.1272704391479492        0.1039738464355469       0.052154541015625        0.004774709357513212
0.1290429382324219        0.1065059967041016       0.05385799789428711      0.0023734707833143894
0.12925537109375          0.1042570724487305       0.05413408279418946      0.012536688572762878
0.1279327392578125        0.1064551467895508       0.05139902496337891      0.00525583660853319
0.1272060394287109        0.1063552017211914       0.05086846542358398      0.0031811929796021383
0.1340514221191406        0.1027209014892578       0.1204758529663086       0.022708915445759897
0.1341158142089844        0.1021861038208008       0.1203538360595703       0.021635732945603343
0.1268886795043945        0.1084447402954102       0.0529305305480957       0.007688623963887348
0.1257953643798828        0.1064944229125977       0.05376155471801758      0.00620960706676542
0.1346649169921875        0.1022322616577148       0.1242445373535156       0.0037255425201898956
0.1278590850830078        0.1063699645996094       0.05333544540405274      0.009254933505454203
0.1279110412597656        0.1059611129760742       0.0530707015991211       0.00971372492465063
0.1339784393310547        0.1004911422729492       0.1234351501464844       0.010635078002205907
0.1297756805419922        0.1065675582885742       0.05237148666381836      0.0030743536808105296
0.1311185913085937        0.1044729843139648       0.05021551513671875      0.016475013050047508
0.1291323089599609        0.1069880599975586       0.05198252487182618      0.007686687237281121
0.1259721908569336        0.1065117797851562       0.05141624832153321      0.0043900130702786335
0.1350000762939453        0.1019283447265625       0.1237081756591797       0.006806450365112131
0.1317258758544922        0.1048814010620117       0.1196427383422852       0.008967906463723613
0.1282337188720703        0.1064698638916016       0.05197779464721679      0.005608463993898557
0.1288293304443359        0.1066549835205078       0.05254397964477539      0.00813798516315749
0.1315142669677734        0.1028491058349609       0.04926248550415039      0.009239241895807373
0.1296676330566406        0.1015972671508789       0.05137189102172852      0.005429054446248725
0.1253829879760742        0.1058536758422852       0.05256525039672852      0.0050427116383201095
0.1256365280151367        0.1051757431030274       0.05230704879760743      0.0047041452323186225
0.1324882049560547        0.1075883255004883       0.1215601348876953       0.009989173979141026
0.1290564880371094        0.1039944915771484       0.0537039909362793       0.023397071671621954
0.1287536773681641        0.1035260238647461       0.05101751708984375      0.003352476657084795
0.1288045959472656        0.1038171463012695       0.0505459098815918       0.00543232727055247
0.1311159362792969        0.1066647872924805       0.05122825622558594      0.006811892006293629
0.1342703704833984        0.1045652236938477       0.1225439453125          0.0035996610225305092
0.1287425842285156        0.1040576477050781       0.05347402954101563      0.08100110209855456
0.1324383239746094        0.1023783645629883       0.1225449981689453       0.003090004990825776
0.133392578125            0.1028128890991211       0.1224938812255859       0.0023053381079576867
0.1329813842773437        0.1030134048461914       0.1221059417724609       0.004845230303665919
0.1355248107910156        0.1037657775878906       0.1239473876953125       0.010940851345377478
0.1334076690673828        0.1071813125610352       0.1235334930419922       0.004153559591432919
0.1326536102294922        0.1071730499267578       0.1237666320800781       0.005959171423779916
0.1330872802734375        0.1046551895141602       0.1251443023681641       0.004179233758929386
0.1337673034667969        0.1059662551879883       0.1220948028564453       0.0029134858206486787
0.1333347778320313        0.1025806732177734       0.1230737457275391       0.002224143662020223
0.133574462890625         0.102568489074707        0.1234818420410156       0.0042423953840690885
0.1334403839111328        0.1044815826416016       0.1250711517333984       0.0037464100583231973
0.1340230255126953        0.1020759353637695       0.1236065826416016       0.012050685218329941
0.1341696166992188        0.1016130447387695       0.1234862365722656       0.010753701737295925
0.1318868865966797        0.1034789657592773       0.1224842834472656       0.005668055858046388
0.1314407806396485        0.1028065414428711       0.12235302734375         0.004150367545181688
0.1320323181152344        0.1024209518432617       0.1221448669433594       0.005271188668662594
0.1315134735107422        0.1024509353637695       0.1230369415283203       0.0039789992285997
0.1339192352294922        0.1010042953491211       0.1239530029296875       0.008246663410404259
0.1272736740112305        0.1073529815673828       0.05164086532592774      0.00553895627038593
0.1315341796875           0.1028547897338867       0.05009202194213867      0.006541904608435811
0.1308701934814453        0.1027595977783203       0.04900709533691407      0.00803289804195998
0.1293371734619141        0.1058723983764649       0.05209521865844727      0.0027679776947992832
0.1335372619628906        0.1053125991821289       0.1250751342773438       0.0038522390547644316
0.1330402069091797        0.1061552276611328       0.1249382629394531       0.005793621685490828
0.1331334686279297        0.1061208572387695       0.1243869934082031       0.004763659265058082
0.1330993957519531        0.1055492324829102       0.1251239318847656       0.004671855968834021
0.1344741821289062        0.1015906600952148       0.1244603271484375       0.0052770479850226815
0.1343885345458984        0.100986213684082        0.1245345153808594       0.006049958604926659
0.1269580764770508        0.107053581237793        0.05160608291625977      0.006239754541686186
0.1257021789550781        0.1061525268554687       0.0520344123840332       0.004755743054935677
0.1289430541992188        0.1061624298095703       0.05232524871826172      0.006977217713151857
0.1300758666992188        0.1044491653442383       0.05222273635864258      0.002518496226503187
0.1302420959472656        0.1045289993286133       0.05283542251586914      0.0018418499161468504
0.1313948059082031        0.103141975402832        0.121734619140625        0.0102905878673904
0.1322278289794922        0.1076444778442383       0.1224172210693359       0.00782469442195839
0.1323570098876953        0.1074577102661133       0.1231131439208984       0.007002710046214012
0.1310350189208984        0.1075711669921875       0.05124660491943359      0.020176483082010484
0.13439697265625          0.102511116027832        0.1255227508544922       0.005132843511276491
0.134487548828125         0.1024743347167969       0.1259899749755859       0.010750018708768705
0.1354114227294922        0.1023893890380859       0.1265700836181641       0.00873786048529916
0.1290683288574219        0.1021879730224609       0.05084010314941406      0.0049798509010112015
0.1328937683105469        0.1009740371704102       0.1209615173339844       0.018392433729379567
0.1339695739746094        0.1049435882568359       0.1218345642089844       7.670404291488783E-4
0.1335491027832031        0.1049653244018555       0.1222003631591797       0.0010708161558341425
0.1273416137695313        0.1086639785766602       0.05304928588867187      0.005469957060791019
0.1260746765136719        0.1046639862060547       0.05391817092895508      0.008503886249978554
0.1336692504882813        0.1010488967895508       0.1229851531982422       0.015141874213400347
0.1300160522460937        0.1038359603881836       0.0515135269165039       0.003989191902009649
0.1344268646240235        0.1023454971313477       0.1221035919189453       0.018922366309282023
0.1292136383056641        0.1074549865722656       0.0528748893737793       0.004933959905366204
0.1258887786865234        0.1056093826293945       0.05151515579223633      0.004357786265033515
0.1274757308959961        0.1067979507446289       0.05587522888183594      0.008866322924544338
0.1319796752929688        0.1035313873291016       0.1194317016601563       0.013599300848102958
0.1346594390869141        0.1051834030151367       0.1232149658203125       0.002874461294227909
0.1294944000244141        0.106572021484375        0.05286353302001953      0.0032963979167038534
0.1355480804443359        0.1029981536865234       0.1230024719238281       0.005589279060948882
0.1287718200683594        0.1023508453369141       0.0516849365234375       0.004280540575273434
0.1288502960205078        0.1082124328613281       0.05253833770751953      0.005972175867815895
0.1298449096679687        0.1070068740844727       0.05363212585449219      0.006303350492065536
0.1297964019775391        0.1066683959960937       0.05325255584716797      0.003968883447856587
0.1346678924560547        0.1023702239990234       0.1215087127685547       0.02223731301847975
0.1298870086669922        0.1024821014404297       0.05285448074340821      0.00497454120498392
0.1306495513916016        0.1023102645874023       0.05286432266235352      0.004134793525657142
0.1280471954345703        0.1036071166992188       0.05334045028686524      0.05930220433376459
0.1273386383056641        0.103781623840332        0.05290683746337891      0.009342295468156998
0.127679069519043         0.1040004653930664       0.05376069641113281      0.022981131581150765
0.1275398941040039        0.1036930770874023       0.05350437545776367      0.026259414140287093
0.1280283660888672        0.1039562683105469       0.05191805648803711      0.004235659124801667
0.1273371810913086        0.1056845626831055       0.05265245819091797      0.006228920028788538
0.1349581909179688        0.1022018890380859       0.1219613494873047       0.015552306927505196
0.1308903045654297        0.1035458679199219       0.1220204772949219       0.005537061882648547
0.1351427764892578        0.1032752151489258       0.1218438110351562       0.0018545236517022439
0.1283763580322266        0.1020063247680664       0.05283686828613281      0.005770714608277107
0.1286513214111328        0.105369873046875        0.05306047439575196      0.005785720094247407
0.1344251098632812        0.1053575744628906       0.1223375091552734       0.0033186335996305055
0.1331783752441406        0.1048475341796875       0.1209837951660156       0.011033896684469045
0.1360536346435547        0.1055298080444336       0.1216095581054688       0.0032793153081682926
0.1294789581298828        0.106975456237793        0.05401270294189453      0.007995673519584367
0.1293364105224609        0.1067301330566406       0.05376547241210938      0.0057255070382873415
0.1294523620605469        0.1070905151367188       0.05377452850341797      0.00654090249643936
0.1275026473999024        0.106069709777832        0.05191971969604493      0.004974646468724182
0.1344867858886719        0.105539421081543        0.1228587799072266       0.003434685582663126
0.1349662475585938        0.1036026916503906       0.1210215911865234       0.002107651313312405
0.1347608032226562        0.1043179016113281       0.1210869903564453       0.0023586687635997797
0.1353200988769531        0.1052229995727539       0.1234322662353516       0.0020598676977029782
0.135607421875            0.1060752029418945       0.1215106201171875       0.0055528085050729255
0.1348688354492188        0.1044680023193359       0.1212927856445312       0.0030863420048443846
0.1300257568359375        0.1067302932739258       0.04989731216430664      0.013331859208300665
0.1276058731079102        0.1034867553710938       0.05389591979980469      0.03926816925324193
0.1288772888183594        0.1058690032958984       0.05409420394897461      0.009704975786887136
0.1277393493652344        0.1087472305297852       0.05232857131958008      0.007911686249137951
0.1292244110107422        0.1065361022949219       0.05405601119995117      0.0031568442949129792
0.1289879760742187        0.1075109786987305       0.05195272064208985      0.005794414405870732
0.1294770660400391        0.1062662124633789       0.05204970169067383      0.002483401256846761
0.1339601440429687        0.1050825729370117       0.1224586181640625       0.0019651332361363652
0.1281917724609375        0.1045537414550781       0.05519895172119141      0.01776548159540687
0.1328077087402344        0.1023602905273438       0.1230086212158203       0.0027459079256085934
0.1323175048828125        0.1024228515625          0.1235210418701172       0.003338039078247276
0.1310413818359375        0.1064470977783203       0.05179207611083984      0.01759917297920144
0.1310222473144531        0.1069105834960938       0.05127669143676758      0.0067384609743281944
0.1308973846435547        0.1032014312744141       0.1229663696289063       0.0038234158819048687
0.1290540313720703        0.1060359802246094       0.05449874496459961      0.009712551440918118
0.1289509887695313        0.1064255218505859       0.05461014556884766      0.03028331482920015
0.1334768218994141        0.1018567962646484       0.1198149337768555       0.016067053883138054
0.1331041717529297        0.1021106033325195       0.1201566314697266       0.01745916612313856
0.1325690765380859        0.1040772857666016       0.1192804489135742       0.013306613650035652
0.1356947631835937        0.105605354309082        0.1234217071533203       0.0025554194631428116
0.13212060546875          0.1049745864868164       0.1194181365966797       0.009985819173393695
0.1357957611083984        0.1058332672119141       0.1221397552490234       0.003085818501208246
0.1267521286010742        0.1076097793579102       0.05148147964477539      0.010550831231712918
0.1344813995361328        0.1018391342163086       0.1234476776123047       0.012726809013319185
0.1331515808105469        0.1034352035522461       0.1217592163085938       0.005868070826717378
0.1277754135131836        0.1063088073730469       0.05077691650390625      0.0029164921370276094
0.1313114471435547        0.1053228454589844       0.04799139785766602      0.014729428005429914
0.130860595703125         0.1058280868530273       0.0479670524597168       0.015526027083991449
0.1284458923339844        0.1065962982177734       0.05119596099853516      0.004799037396764566
0.1341175994873047        0.106426383972168        0.1237887115478516       0.004602255014447034
0.1340179138183594        0.1032602386474609       0.1233395843505859       0.0026840300708190455
0.1269984741210937        0.1080523300170898       0.05499417877197266      0.007957067617133481
0.1341574096679687        0.1022009124755859       0.1230857696533203       0.012535030382582815
0.1298219299316406        0.105510986328125        0.054518310546875        0.009253249197731
0.1330478668212891        0.1007479629516602       0.1214712677001953       0.013497757724763674
0.1320233001708984        0.1043146514892578       0.1193632965087891       0.01149848636916395
0.1331924285888672        0.1068778381347656       0.1242788696289062       0.004563143250128212
0.1336880950927734        0.1070122299194336       0.1239341430664063       0.00420869448896093
0.1338780212402344        0.1065043106079102       0.1242953796386719       0.004725182773341029
0.1337236480712891        0.1029263076782227       0.1234462585449219       0.00351193465007157
0.1299297485351563        0.1065339813232422       0.04918862915039063      0.012866283113355937
0.135549560546875         0.1028945693969727       0.1224903259277344       0.004246587180329489
0.1343213195800781        0.1068782119750977       0.1227423095703125       0.004979672438665783
0.1349352416992187        0.1024577255249023       0.1262174072265625       0.0071133110132228115
0.1331284484863281        0.1017092666625977       0.1197190399169922       0.015529125006377495
0.1270518798828125        0.1037605743408203       0.05410087966918945      0.025320484046289622
0.1290798187255859        0.1055774230957031       0.05414980697631836      0.007984758787698366
0.1266182174682617        0.1070655975341797       0.05128820037841797      0.003395985944976875
0.1275486221313477        0.1079535598754883       0.05157302856445312      0.00754241656250824
0.127921501159668         0.1046350708007813       0.05451530075073242      0.02334046636824099
0.1289369659423828        0.1075270080566406       0.05334485244750976      0.0034501585271551716
0.1332332611083984        0.106632080078125        0.1246739044189453       0.007263761658770558
0.1288411712646484        0.1045431060791016       0.05529330444335938      0.01830970389705947
0.13                      0.1056840667724609       0.05452032089233399      0.010723025526847545
0.1271936264038086        0.1069314346313477       0.05217332839965821      0.005823036636830335
0.1295842895507812        0.1069810028076172       0.0533458251953125       0.005138506670970555
0.1303047637939453        0.1068694610595703       0.05274253845214844      0.004398932657134642
0.12898486328125          0.1071018753051758       0.05063794326782227      0.006413304182972639
0.1317207183837891        0.1074013290405273       0.1220390777587891       0.010129189887691485
0.1311512298583984        0.1037022933959961       0.04863003540039063      0.013116059057277751
0.135585205078125         0.1058418426513672       0.1208638381958008       0.016267569486348485
0.1268037033081055        0.1074021377563477       0.05549394989013672      0.008086864327093142
0.1335221252441406        0.103062126159668        0.1219251403808594       0.002146268350473349
0.1289156646728516        0.106222541809082        0.05168780517578125      0.004228791668554004
0.1291648712158203        0.1064903259277344       0.05205593872070313      0.007761249719061325
0.1270169296264649        0.1062284317016602       0.05611357879638672      0.01005911480727668
0.1297555847167969        0.1068847274780274       0.05260327911376953      0.004398599714856685
0.1354085235595703        0.1016718444824219       0.1263220977783203       0.007707400601499967
0.1347618255615234        0.1011329956054687       0.1253580780029297       0.011710628319916112
0.1348039093017578        0.1016524276733398       0.1259093017578125       0.007215998510429771
0.1345097503662109        0.1029829406738281       0.1254716339111328       0.004821414201099827
0.1308694000244141        0.1034186325073242       0.04841607666015625      0.009875918628876176
0.1289755554199219        0.1080982208251953       0.05320865249633789      0.004748353172688809
0.13                      0.1055068283081055       0.05468308639526367      0.01242207859570394
0.1347122802734375        0.1028702621459961       0.125913818359375        0.006826727969557701
0.1294055480957031        0.1042326431274414       0.05448367691040039      0.012889755982762954
0.1383641510009766        0.1101457748413086       0.04608409118652344      0.031735503706747784
0.1384658050537109        0.1099531631469727       0.04555118560791015      0.03011883058871941
0.1380503540039063        0.1096161575317383       0.04575288772583008      0.03531956247586956
0.1379035797119141        0.1100886840820312       0.04588324356079101      0.03744069781136441
0.1315532836914063        0.1146920013427734       0.04651030731201172      0.09239365979393142
0.1320820007324219        0.1151324234008789       0.04670831680297852      0.0645452777220448
0.1312333221435547        0.1153462982177734       0.04615302276611328      0.10371848271206799
0.1315348663330078        0.1154662475585937       0.04663645935058594      0.06173453349820263
0.1361588439941406        0.1097145156860352       0.1300674438476563       0.06070978884252872
0.1357460479736328        0.1089573440551758       0.1295747375488281       0.07009325609857317
0.1364080047607422        0.1089718780517578       0.1294542541503906       0.07565884950261934
0.1358202819824219        0.1090424575805664       0.1299944915771484       0.07863704762381382
0.1319978942871094        0.1157219085693359       0.04612056732177734      0.03583533668062739
0.1383926239013672        0.1128281555175781       0.1285276641845703       0.17055408053985907
0.1379198760986328        0.1129650268554687       0.1289174346923828       0.16416710795227132
0.1382670135498047        0.1126213073730469       0.1290305786132813       0.15910003314632218
0.1383544464111328        0.1132880249023438       0.1287586975097656       0.14293164183254023
0.1410180358886719        0.1061184005737305       0.1295852203369141       0.01719254708126507
0.1416688385009766        0.1060119171142578       0.1291747589111328       0.01781406575984703
0.1410885009765625        0.1065654144287109       0.1290595703125          0.01602921965402994
0.1416582641601563        0.1064482727050781       0.1297608489990234       0.014591517590794165
0.1324360046386719        0.1135263442993164       0.04694398498535157      0.035652112356090816
0.1323915557861328        0.114354248046875        0.04623308563232422      0.07468768128429451
0.132106689453125         0.1138334884643555       0.04631560516357422      0.07506883961052872
0.1323523864746094        0.11409326171875         0.04686713409423828      0.07332738786953967
0.1360969848632813        0.1061728363037109       0.1291514587402344       0.005725117746245752
0.1358920440673828        0.106295524597168        0.1284460754394531       0.011196137220998362
0.1359849090576172        0.1067451858520508       0.1289029083251953       0.009504761519052971
0.1360553741455078        0.1059050369262695       0.1286119842529297       0.010649717264301608
0.13034765625             0.1092612991333008       0.04493312454223633      0.019059729248090653
0.1300306091308594        0.1096818466186524       0.04542833709716797      0.025248662219242882
0.1299230651855469        0.1095299224853516       0.04479754638671875      0.01771233026521684
0.1295982360839844        0.1093082885742187       0.04536557769775391      0.018263595812629034
0.1387232666015625        0.1130603485107422       0.1288439636230469       0.13602816973151316
0.1441227874755859        0.1056140289306641       0.1308636474609375       0.03200700731471264
0.1439923400878906        0.1051053009033203       0.1313321533203125       0.021929212144821575
0.1437585601806641        0.1058950500488281       0.1309998016357422       0.03972355607056728
0.1434396209716797        0.1054429016113281       0.1309293975830078       0.021361572228653376
0.1421337890625           0.1055791778564453       0.1304780731201172       0.011976581706961848
0.1419884948730469        0.105616081237793        0.1298917694091797       0.014750384474380573
0.1419266662597656        0.1053623352050781       0.1302739868164063       0.012503032753049413
0.1417800598144531        0.1056443023681641       0.130302230834961        0.013639301665984182
0.1433552551269531        0.104722526550293        0.1309642791748047       0.013551010359905606
0.1441243591308594        0.1044686431884766       0.130807861328125        0.011534437511877048
0.1438313140869141        0.1050662307739258       0.1307050170898438       0.01787268284040892
0.1438697814941406        0.1045311813354492       0.1312494659423828       0.013979012031230118
0.1382757110595703        0.1091373901367187       0.04482903289794922      0.03720225669090869
0.1385052032470703        0.1089845809936524       0.04513617706298828      0.03644542773386812
0.1381108703613281        0.1086335601806641       0.04471297073364258      0.04378400280957788
0.1384992523193359        0.1084854736328125       0.04455096817016602      0.04599259287762466
0.1418939056396484        0.1059832153320313       0.1297239685058594       0.015304415328603785
0.1415140686035156        0.1058323745727539       0.1296981964111328       0.01631360719383735
0.1414520874023437        0.1058985824584961       0.1301547393798828       0.016086151695506545
0.14155419921875          0.105275032043457        0.1299560089111328       0.01808637694662502
0.1352621459960938        0.1089776763916016       0.1289992828369141       0.05335014895913855
0.1352699584960937        0.1095613098144531       0.1295483856201172       0.061240531855423934
0.1366609344482422        0.1074047317504883       0.1315619049072266       0.028589968353648146
0.1364046478271485        0.1080052947998047       0.1317987365722656       0.01767567195241662
0.1369750366210938        0.1080400161743164       0.1314949188232422       0.025964022796342044
0.1363393707275391        0.1077015533447266       0.1313582916259766       0.024326790615361606
0.1360182800292969        0.1076300735473633       0.1308961181640625       0.021014550294740073
0.1358278503417969        0.1076665115356445       0.1303543548583984       0.020671408886106152
0.135482666015625         0.1076182479858398       0.1310639190673828       0.014891010877582364
0.1356283264160156        0.1081271057128906       0.1308107604980469       0.01575719573631912
0.1438728637695313        0.1045698089599609       0.1299718475341797       0.0067247994281803905
0.1437314453125           0.1053632125854492       0.1302277526855469       0.022338673639369876
0.1444797668457031        0.1047455215454102       0.1303442077636719       0.012967535457301567
0.1428791351318359        0.1041679916381836       0.1295059661865234       0.015674323112095975
0.1434271087646485        0.1046097259521484       0.1296435241699219       0.0021795758990835767
0.1431182403564453        0.1046449203491211       0.1298835754394531       0.001712898344343519
0.1433497161865235        0.1042333602905273       0.1299207000732422       0.004957561817714571
0.1357434539794922        0.1116634140014648       0.1303479461669922       0.04327473309822577
0.1356346282958985        0.1112569351196289       0.1306456909179688       0.05098155270668407
0.1357311859130859        0.1109703903198242       0.1302472381591797       0.05364351738016
0.1362276000976562        0.1113034133911133       0.1305252685546875       0.05628379290028247
0.1349697570800781        0.1142238616943359       0.04853971099853516      0.09690978096034715
0.1351532592773438        0.114484733581543        0.04831215667724609      0.08800272694129477
0.1346290435791016        0.1146828308105469       0.04864079284667969      0.09644141595171477
0.1353957672119141        0.1146748733520508       0.04879441833496094      0.08491822169775641
0.1349122009277344        0.10787060546875         0.04564303207397461      0.017168870663446092
0.1347683868408203        0.1079445266723633       0.04614879226684571      0.016354040757486196
0.1342874450683594        0.1074830322265625       0.04602280807495118      0.020910969011854415
0.1346607666015625        0.1072310256958008       0.04589863586425781      0.01970827745299233
0.1388995819091797        0.1094368515014648       0.0455477409362793       0.029785038743558936
0.1384558563232422        0.1093088531494141       0.04558263778686523      0.03514186750388989
0.1384563751220703        0.1095172805786133       0.04516078186035156      0.03276028843937453
0.1392620544433594        0.1058358535766602       0.1286029205322266       0.013064641082666712
0.1389727325439453        0.1066430969238281       0.1285729217529297       0.016208940233421724
0.1389805755615234        0.1059523391723633       0.1283406219482422       0.011578627695788367
0.1382402038574219        0.1061635437011719       0.1285794067382812       0.01436344197253402
0.1411201019287109        0.1055660171508789       0.1296455688476562       0.017035049409015825
0.1416684417724609        0.1055202789306641       0.129335205078125        0.018103444577679487
0.1339720153808594        0.1077730560302734       0.0421875114440918       0.01221754197022837
0.1345027465820313        0.1076721343994141       0.0423976936340332       0.015302889104143041
0.1340879669189453        0.1080119552612305       0.04249138641357422      0.01003313379380084
0.1344188385009766        0.1078198089599609       0.042772216796875        0.013668785319921217
0.1364647674560547        0.1104476013183594       0.1300892791748047       0.06349713351165784
0.1360543518066406        0.1104351272583008       0.1292492065429688       0.07341159755370386
0.1364213104248047        0.1109584274291992       0.1293438110351562       0.07763589774590468
0.1367651672363281        0.1103576507568359       0.1293308410644531       0.08715726997740413
0.1354073486328125        0.1119139633178711       0.1303847198486328       0.03420534964834661
0.1353556976318359        0.1112950592041016       0.1303822021484375       0.048671720314978906
0.1417914886474609        0.1064235687255859       0.1306761016845703       0.015090769863746767
0.1417127075195312        0.1058732147216797       0.1306611328125          0.014253073551801177
0.1421336822509766        0.1059626159667969       0.1303270416259766       0.011793998952948888
0.1420640716552734        0.1059946594238281       0.1313872528076172       0.01433116935653398
0.1294210510253906        0.1089440383911133       0.04466683197021484      0.011991085060499725
0.1298154754638672        0.1089789047241211       0.04413193893432617      0.02069613958974624
0.1301748352050781        0.1088849487304688       0.04456547164916992      0.018431227552679737
0.1306715850830078        0.1084136581420898       0.04413443374633789      0.0192697644769159
0.1307481842041016        0.1083239593505859       0.04473497772216797      0.021844281046847117
0.1312344665527344        0.108535888671875        0.04459098434448242      0.023160393646699765
0.1314538726806641        0.109345817565918        0.04441449737548828      0.026418288811854904
0.1385244140625           0.1072049560546875       0.1329071655273437       0.019927672855524492
0.1381935729980469        0.106777099609375        0.1327141723632813       0.023821231270924767
0.1386007232666016        0.1069455795288086       0.1331068572998047       0.016761846602460155
0.1379754180908203        0.107193962097168        0.1329499969482422       0.026754034067422983
0.1376426391601563        0.1072812728881836       0.04288232421875         0.0221241353743402
0.1373656921386719        0.1073443603515625       0.04342724990844727      0.022074895687495613
0.1377146453857422        0.1070714111328125       0.04318391799926758      0.022148513691722164
0.1380537414550781        0.1074578628540039       0.04338480758666993      0.02976584657014437
0.1428926391601563        0.1042822952270508       0.1300226135253906       0.005452770259970961
0.1390493774414062        0.1136095581054688       0.1289551849365234       0.0600989198985373
0.1389041748046875        0.1136463851928711       0.1284781799316406       0.07338813082788785
0.1385717926025391        0.1138877792358398       0.1288423156738281       0.12890362129588448
0.1328760986328125        0.1152951126098633       0.04710689926147461      0.04661460658449593
0.1330126953125           0.1148887252807617       0.04713167572021484      0.041791131584450164
0.1328837890625           0.1149663238525391       0.04639118576049805      0.048978992557632064
0.1334089508056641        0.1150003967285156       0.04672693252563476      0.017754806097717204
0.1418532104492188        0.1100593414306641       0.1260656433105469       0.06389137295201958
0.1412523345947266        0.109519775390625        0.1262700347900391       0.05993707548678429
0.1413305969238281        0.1096663513183594       0.1256570739746094       0.05920471430982169
0.1421759185791016        0.1093867034912109       0.1260677185058594       0.04794998582855256
0.1411217346191406        0.1031816558837891       0.125829833984375        0.017196424595633718
0.1413383941650391        0.1035621109008789       0.1264651794433594       0.021328293329799863
0.1416923828125           0.1028940124511719       0.1264694213867187       0.018195464568041598
0.1415525512695313        0.1033496398925781       0.1259682312011719       0.01624773483967245
0.1357286682128906        0.108549201965332        0.1279523010253906       0.033378441874623965
0.1352872772216797        0.1085000076293945       0.1281622772216797       0.03420375257949142
0.135779541015625         0.1087240600585938       0.1283712463378906       0.039721282313864806
0.1355802459716797        0.1089658432006836       0.1277563629150391       0.04055477228748061
0.14406103515625          0.1071548233032227       0.1311571502685547       0.03409256374078903
0.1448217315673828        0.1071819686889648       0.1304886779785156       0.03973998301580356
0.144752197265625         0.107163818359375        0.1313495788574219       0.03307782265768287
0.1446910858154297        0.1064528045654297       0.1309982299804688       0.03958871737477339
0.1370484619140625        0.1044304809570313       0.04511090469360352      0.015017659505526804
0.1369050598144531        0.1049127044677734       0.04529304122924805      0.013040405843211136
0.1368233032226563        0.1047479629516602       0.04480013275146485      0.01062891834756949
0.1365255279541016        0.1044296951293945       0.04541769409179688      0.018318980542524774
0.131048095703125         0.1144883728027344       0.04704061126708985      0.11821428602777521
0.1312621765136719        0.114072380065918        0.04662762451171875      0.0996615325512571
0.1307301330566406        0.1139099731445312       0.04701117324829102      0.10671430380852473
0.1307192077636719        0.11435205078125         0.04677234649658203      0.08939254167463805
0.1408023986816406        0.1069633331298828       0.1257657775878906       0.04639249048450837
0.1411526641845703        0.1067934646606445       0.1255597076416016       0.04962049412871274
0.1406276245117188        0.106473876953125        0.1253647155761719       0.033235341666126274
0.1409710998535156        0.1071607513427734       0.125718505859375        0.0514147596103393
0.1433925628662109        0.1093377304077148       0.1268219909667969       0.03596215617906775
0.143068603515625         0.1095429000854492       0.1274221801757812       0.03075056752762014
0.1432547302246094        0.108972053527832        0.1272978363037109       0.02775453523507421
0.1438337554931641        0.1092115707397461       0.1274573516845703       0.029226551276160244
0.1307096557617188        0.1092639846801758       0.0443465805053711       0.02114846192183805
0.1309181060791016        0.1097554244995117       0.04530673217773438      0.02608210597409412
0.1309635467529297        0.1098027725219727       0.04428353881835938      0.0222307720697824
0.1305530548095703        0.1100517044067383       0.04492524337768555      0.018296965982291195
0.1448744812011719        0.107595573425293        0.1309164886474609       0.03443814088958351
0.1445111389160156        0.1081042327880859       0.1304201202392578       0.03242822661987903
0.14452685546875          0.1079154663085937       0.1310309143066406       0.03207216375901186
0.1448243103027344        0.108302116394043        0.13075927734375         0.029331414141762484
0.1361150817871094        0.108703125              0.1278483428955078       0.03371388235756982
0.1355060272216797        0.1084397125244141       0.1274004821777344       0.030099703783569957
0.1302758178710937        0.1082924728393555       0.04510653305053711      0.01698213870860108
0.1293296966552734        0.1087721786499024       0.04525692749023438      0.016986888385287068
0.1293946075439453        0.1090145797729492       0.04594637298583985      0.016102583454118427
0.1292762908935547        0.1084748001098633       0.0458322868347168       0.010563582523188937
0.1298795166015625        0.1085823593139648       0.04590716934204102      0.013992772933172108
0.1435572357177734        0.1039907531738281       0.1310768737792969       0.010105582647123927
0.1444170379638672        0.1044452133178711       0.1314149932861328       0.017322189211353173
0.1437527160644531        0.106009391784668        0.1306036834716797       0.04594661985165615
0.1432701873779297        0.105048469543457        0.1303970184326172       0.012376552375138756
0.130368408203125         0.1114151458740234       0.04659446334838867      0.09148514296007783
0.1309830322265625        0.1111940307617188       0.0467553939819336       0.09062324674095341
0.1307915191650391        0.1109463958740234       0.04610174942016602      0.08143849359614735
0.1307474365234375        0.1118949661254883       0.04602288818359375      0.1170162059094984
0.1342740173339844        0.115335578918457        0.04729732131958008      0.05018738810654266
0.1335158996582031        0.1152653427124024       0.0473608283996582       0.04081297634765116
0.1340359039306641        0.1154902648925781       0.04784508895874023      0.101181542388482
0.1335186767578125        0.1159742126464844       0.04776904296875         0.09772738483916335
0.1307333831787109        0.1080916290283203       0.04566723251342773      0.01339133155324113
0.1301986389160156        0.1081800689697266       0.04621627426147461      0.008868070536480399
0.1299315490722656        0.1078450775146484       0.0459822998046875       0.008089377950978147
0.1434237823486328        0.1046684188842773       0.1302175140380859       0.0065785352305938885
0.1430826873779297        0.1042659454345703       0.1306098327636719       0.007623212638382642
0.1443128356933594        0.1050277709960938       0.13104833984375         0.020327428909747886
0.1442638549804688        0.1074964904785156       0.1303156280517578       0.03939729161645312
0.1438842163085937        0.1079855346679688       0.1299344635009766       0.047574202403714023
0.1438681640625           0.1073780059814453       0.1300954895019531       0.03807219156405515
0.1439006652832031        0.1078172073364258       0.1305066986083984       0.03504196346203308
0.1411227111816406        0.1089051284790039       0.1262750701904297       0.05219264833777533
0.1415129852294922        0.1080038757324219       0.1268941497802734       0.040068163956897204
0.1413237915039063        0.1083027725219727       0.1268394775390625       0.043294501937036683
0.1408316192626953        0.108277099609375        0.1265385437011719       0.051176561034323796
0.1374588928222656        0.1054198150634766       0.04432523345947266      0.00631391782887795
0.1373683166503906        0.1056543579101562       0.04467449951171875      0.002986312223063581
0.1376848754882813        0.1054006118774414       0.04489619827270508      0.005353342236401194
0.1377784118652344        0.1058351745605469       0.04452714920043945      0.006416691295477384
0.14133203125             0.1104314651489258       0.1256671600341797       0.06907241496680992
0.1416264038085938        0.1104684295654297       0.1253244781494141       0.06542163417189498
0.1420810852050781        0.110476936340332        0.1257239685058594       0.06561877988527565
0.1335164947509766        0.1153811645507812       0.04790473937988281      0.08009255723606062
0.1330376281738281        0.1154087829589844       0.04841485214233399      0.13961601653585906
0.1335570526123047        0.1151771774291992       0.04820077514648437      0.09048333087931695
0.1337668762207031        0.1158739929199219       0.04826520538330079      0.21259168008536095
0.1357452545166016        0.1131204223632813       0.04898334503173828      0.12473363695814617
0.1361795806884766        0.1128872299194336       0.04879609298706055      0.08042397419838573
0.1359525909423828        0.1132737808227539       0.04873660659790039      0.11239117083588773
0.1359944305419922        0.1131785736083984       0.04927994918823243      0.09414362618334408
0.1404006500244141        0.1054409713745117       0.1287433624267578       0.012868644860276524
0.1404410858154297        0.1049315795898438       0.1289825439453125       0.01419615660164718
0.1408618621826172        0.1056384887695312       0.1291157989501953       0.015318322475523309
0.1401042022705078        0.1053666152954102       0.1292805328369141       0.01686480460028337
0.1329607086181641        0.1153264236450195       0.04761464691162109      0.05792960376787948
0.1412653198242187        0.1100481491088867       0.1262162933349609       0.06749291101867999
0.1354197082519531        0.114310791015625        0.04905563354492187      0.100711917659956
0.1408477478027344        0.1066712951660156       0.1315312194824219       0.02262773625091906
0.1412974243164062        0.1063037490844727       0.1317342834472656       0.0160694120414725
0.1416134643554688        0.1065566864013672       0.1314049224853516       0.01509354208385403
0.1410904083251953        0.106650032043457        0.1318616943359375       0.01699166556174693
0.1356280670166016        0.1093810272216797       0.1299241943359375       0.06324657277985708
0.1356370544433594        0.10997412109375         0.1301285095214844       0.05436512718307455
0.1353390655517578        0.1094154434204102       0.130066390991211        0.05680207133900209
0.1410028228759766        0.1048912353515625       0.1284010925292969       0.008751607329823333
0.1404685974121094        0.1052937622070313       0.1297068634033203       0.018825161963973245
0.1373032989501953        0.1125736541748047       0.1295628662109375       0.14268855888918483
0.1370915069580078        0.112381706237793        0.1300408630371094       0.11662132534298511
0.1374862213134766        0.112185188293457        0.1297269897460938       0.14724026825479142
0.1376664276123047        0.1129258804321289       0.1296767272949219       0.1612860856552916
0.1359052276611328        0.1110047302246094       0.1296940765380859       0.060962493707627435
0.1347610321044922        0.1084829406738281       0.04449795532226562      0.01724483261830086
0.1348318634033203        0.1078205337524414       0.04384037780761719      0.01841180787969314
0.1345348663330078        0.1082819976806641       0.04366170501708985      0.024985898318807074
0.1349755401611328        0.1085675811767578       0.0441429443359375       0.015695631201447676
0.1378319244384766        0.1126375579833984       0.1291742401123047       0.15255351791471852
0.1376761627197266        0.1121142196655273       0.1293278045654297       0.15761013605533808
0.1378764801025391        0.1125602798461914       0.1287810974121094       0.17858743902225827
0.1397008972167969        0.1135654449462891       0.1279731597900391       0.11271182176195935
0.1400918426513672        0.113902458190918        0.1279400787353516       0.11961966806319232
0.1398962707519531        0.1132944183349609       0.1276187286376953       0.12617529465919564
0.1396349334716797        0.1138536758422852       0.1275966339111328       0.1731618921942041
0.1298555755615234        0.1124554672241211       0.04534524536132813      0.060763123049686556
0.1300443572998047        0.1119220962524414       0.04549106597900391      0.0744965505993619
0.1294098205566406        0.1120402374267578       0.04594328689575195      0.06826522367388874
0.1292703094482422        0.1121214370727539       0.0455851058959961       0.059960714040485454
0.1391367645263672        0.1095061874389648       0.0450616569519043       0.030783566183003742
0.1390829620361328        0.1099323120117188       0.04451671218872071      0.028666137977460177
0.1387595520019531        0.1100063323974609       0.04511364364624024      0.028457119970821374
0.139172348022461         0.1101210784912109       0.04516930007934571      0.026368212183444012
0.1413430786132812        0.106065071105957        0.1311899261474609       0.017212540789604103
0.1360619812011719        0.1085585479736328       0.1290178680419922       0.046052719238401915
0.135945068359375         0.1082388229370117       0.1286226196289063       0.033002738320054556
0.1365267181396485        0.1082318649291992       0.1286438751220703       0.03171923111849735
0.1363174438476563        0.1078596878051758       0.128867919921875        0.02490649530151807
0.1317735290527344        0.1090258026123047       0.04400775146484375      0.03174733124209739
0.1317939453125           0.1087828063964844       0.04366629791259766      0.03297501749202676
0.1318249206542969        0.1093348159790039       0.04363488006591797      0.027438605809834173
0.1321947174072266        0.108898796081543        0.0434343032836914       0.03696475899463357
0.1344996643066406        0.108588020324707        0.04650817489624023      0.017014576968232976
0.13398828125             0.1081651306152344       0.04651613998413086      0.01831618839259084
0.1343285522460937        0.1083153076171875       0.04601417922973633      0.017126972468730788
0.1378458099365234        0.1098786087036133       0.04698948287963867      0.037729653580083754
0.1378256378173828        0.1104116821289063       0.04724416351318359      0.028844498292401394
0.1376581573486328        0.1101241607666016       0.04666629791259766      0.04117057098224244
0.1370751037597656        0.1100319900512695       0.04735398101806641      0.018116078935506118
0.1406380767822266        0.1057799911499023       0.1314643859863281       0.0256733144935223
0.1411992034912109        0.1058358154296875       0.1318870239257812       0.017204853891514552
0.1361429901123047        0.1075405197143555       0.04513353347778321      0.014625918165420079
0.136100830078125         0.107612907409668        0.0441254768371582       0.01253052730672998
0.1357183227539062        0.1077602996826172       0.04451775741577148      0.014616248947751672
0.1361420593261719        0.1079450988769531       0.04476686477661133      0.014333935071548724
0.1416317443847656        0.1063334045410156       0.1318985290527344       0.014019871019726609
0.1410160522460938        0.1064702453613281       0.1321713104248047       0.02186695021008459
0.1409097442626953        0.1055007400512695       0.1310505981445313       0.019525268473576413
0.1403294677734375        0.1137281341552734       0.1275362701416016       0.14794620673601366
0.1352777709960938        0.1104453353881836       0.129494384765625        0.06089877468608784
0.1390340270996094        0.1050976181030273       0.1284701080322266       0.008414937771872648
0.1398218536376953        0.1056116180419922       0.128718994140625        0.012453716027971682
0.1395525970458985        0.1055134887695312       0.1291268768310547       0.013419054891093353
0.1396269378662109        0.1054637451171875       0.1283494262695312       0.010211718236787798
0.1398451385498047        0.1048017501831055       0.1284879608154297       0.007307887143173276
0.1439017639160156        0.1090085296630859       0.1292254486083984       0.03873194803364455
0.1442952728271484        0.1084324188232422       0.1292140655517578       0.042644609229640196
0.1437236328125           0.1085717086791992       0.1291148376464844       0.0457409772892779
0.1441989288330078        0.1087403030395508       0.1287248229980469       0.039126956291915434
0.1444433441162109        0.105373161315918        0.1306241302490234       0.028980799936265074
0.1359815063476562        0.1072724075317383       0.1284415283203125       0.016390682815975745
0.1362681427001953        0.1070556945800781       0.1289559631347656       0.0126168164983089
0.1359949645996094        0.1075468063354492       0.1289823760986328       0.020542739141268317
0.1331181030273438        0.1146125259399414       0.04744992065429687      0.03389239680500054
0.1324078826904297        0.1148875198364258       0.04755742645263672      0.08881681376909119
0.1449224395751953        0.1087292785644531       0.1299714965820312       0.02563263464741437
0.1445640411376953        0.108865608215332        0.1305279846191406       0.021651498092129733
0.1445405731201172        0.1085231094360352       0.1298194580078125       0.03379138123878826
0.1394501495361328        0.1065811767578125       0.1325750274658203       0.007149030100168412
0.1391752471923828        0.1069843673706055       0.1329043884277344       0.013536474704112192
0.1399578247070312        0.106625617980957        0.1330479583740234       0.013257665211343436
0.1398515930175781        0.1070759811401367       0.1324679412841797       0.00501069603879006
0.1431168975830078        0.1030937194824219       0.1287363739013672       0.0228349200525394
0.1430826721191406        0.1030312652587891       0.1292183990478516       0.017856596220397043
0.1428929748535156        0.1027123641967773       0.128836669921875        0.02188555721760427
0.1434629058837891        0.1028925247192383       0.1291911926269531       0.017228216253461364
0.1396230773925781        0.1133970184326172       0.1272885131835937       0.13952585415444432
0.1360069427490234        0.1092488327026367       0.1285233459472656       0.050919167045387854
0.1364196319580078        0.1087240447998047       0.1284236602783203       0.03984552085195174
0.1367260284423828        0.109430305480957        0.1284087677001953       0.05796511220574252
0.1367896881103516        0.1089660873413086       0.1287971343994141       0.05392572367550872
0.1359447631835937        0.1069950866699219       0.1293749542236328       0.011449364484142665
0.1352501831054687        0.1073274230957031       0.1295007781982422       0.017636113199774702
0.1357149810791016        0.1073379821777344       0.1289148712158203       0.017211997143269632
0.1389747161865234        0.1071753845214844       0.1324452667236328       0.017853798088145585
0.1392213897705078        0.1069137344360352       0.1320717315673828       0.012356583082780691
0.1389408416748047        0.1067023239135742       0.1324432525634766       0.01502556188957449
0.1303847961425781        0.1100709991455078       0.04619157791137695      0.12663672591854178
0.1299955139160156        0.1097895050048828       0.04686743927001953      0.06865048653965425
0.1305589141845703        0.1096873779296875       0.04637170028686523      0.0555223463145797
0.1302097625732422        0.1104045181274414       0.04664905166625977      0.07026388494451226
0.1358036651611328        0.1129485549926758       0.04858907699584961      0.12017855752308036
0.1382728271484375        0.1129621276855469       0.1293971862792969       0.13609783195584788
0.1379915313720703        0.1134754943847656       0.1296053009033203       0.05658763494249489
0.1380041656494141        0.1132223587036133       0.1291895599365235       0.13571505406655826
0.1340223693847656        0.1083750991821289       0.04324019241333008      0.013254511452969183
0.1342247009277344        0.1080308151245117       0.04351117706298828      0.024071353911832013
0.1344211120605469        0.1080519104003906       0.04329705047607422      0.017915355249390107
0.1319174499511719        0.1148239898681641       0.04588458251953125      0.07573042769784454
0.1321922607421875        0.1091798477172852       0.04304047012329101      0.03197843628354636
0.1328490905761719        0.1087938690185547       0.0429840202331543       0.025329023491857852
0.1323302154541016        0.1087584533691406       0.04285972595214844      0.029136919779116848
0.1324055938720703        0.1090722808837891       0.04247835922241211      0.025133279683807234
0.1380148010253906        0.1069656677246094       0.04297751617431641      0.0214819458672474
0.1381287078857422        0.1077897491455078       0.04296883010864258      0.029557723755881393
0.1311710815429687        0.1152470169067383       0.04707100677490234      0.15620965017401922
0.1370541534423828        0.1119738235473633       0.1289701232910156       0.13144527434031553
0.1371898956298828        0.1122193145751953       0.1294183807373047       0.13037513107295257
0.13718994140625          0.1115581207275391       0.1294080200195313       0.1316850084054487
0.1378670501708985        0.1070443572998047       0.04360785293579102      0.024885249654245357
0.1373439178466797        0.1069300689697266       0.04313238143920899      0.020287890456516557
0.1434605560302734        0.1034447174072266       0.130015380859375        0.008807270994709793
0.1431057281494141        0.1036846694946289       0.1298477630615234       0.010676726904345478
0.14301416015625          0.102955322265625        0.1299676361083984       0.015219446360792848
0.1429672393798828        0.1034861831665039       0.1304676361083984       0.013587422895635274
0.1409295501708984        0.1062172088623047       0.1319269409179687       0.021030765507328075
0.1406859436035156        0.1063683547973633       0.1320530853271484       0.024079930892168852
0.1307709350585937        0.1092085876464844       0.04345182037353516      0.021267483349200075
0.1314050598144531        0.1090059280395508       0.04298674011230469      0.024856598944222312
0.1307609710693359        0.1086259765625          0.0436044692993164       0.02384811975824578
0.1308874969482422        0.1087569122314453       0.04298198699951172      0.0235912361781066
0.1315565032958984        0.1083801345825195       0.04353292465209961      0.03488812084451
0.1379204711914062        0.1095387878417969       0.04519347763061524      0.03452066946882018
0.1381689910888672        0.1095611190795898       0.04450282669067383      0.03532435528139547
0.14404296875             0.1078100509643555       0.1294951782226562       0.062257428348078334
0.1438501129150391        0.1080473480224609       0.1292400817871094       0.056042710504645946
0.144096435546875         0.1080292816162109       0.1293770904541016       0.05217692285344908
0.1440803375244141        0.1078598175048828       0.1288244934082031       0.051058223954027655
0.1359686279296875        0.1085608444213867       0.1298187255859375       0.09927753428687748
0.1355393676757813        0.1089516754150391       0.1299897766113281       0.07638961364601297
0.1423059539794922        0.1079572372436523       0.1269154815673828       0.014774707208461524
0.1417409820556641        0.1075066146850586       0.1268312225341797       0.03597626550554945
0.1415425109863281        0.107527458190918        0.1271126098632812       0.042379122406357474
0.1330479583740234        0.115001594543457        0.04791827392578125      0.06498198636482846
0.1414263153076172        0.1066619873046875       0.1307619781494141       0.01687785475709317
0.1413288116455078        0.1066452484130859       0.1299933776855469       0.016533646706102734
0.141045654296875         0.1060052795410156       0.130682373046875        0.01886481028736457
0.1422365112304688        0.1073625793457031       0.1269076080322266       0.017723000548855502
0.1370133361816406        0.1051547622680664       0.04572082901000977      0.014543814500814387
0.1375509490966797        0.1054481430053711       0.04549917221069336      0.011040063124171724
0.1371537628173828        0.105089469909668        0.04640109252929688      0.017341769444457165
0.137223861694336         0.1046274948120117       0.04581239318847656      0.01550630919039086
0.1417481842041016        0.1081992874145508       0.1271315612792969       0.027881301017920457
0.1353501892089844        0.108246696472168        0.04346527481079102      0.016304043742992023
0.1357801666259766        0.10793310546875         0.0435959358215332       0.017167706562630614
0.1353495483398438        0.1077816925048828       0.04342573928833008      0.015045226334469744
0.1353779144287109        0.1080590209960938       0.04301013565063477      0.010692401850392122
0.1404276733398437        0.1066913299560547       0.1320857391357422       0.025718177304210447
0.1420389862060547        0.1109882659912109       0.1257156982421875       0.06760859877655373
0.1446617736816406        0.1049325408935547       0.1307436065673828       0.01704757815904527
0.1445423583984375        0.1042861328125          0.1310880584716797       0.011745345360507994
0.1366772766113281        0.1128756790161133       0.04975509262084961      0.040481026501057324
0.1365659942626953        0.1132514266967773       0.05007607269287109      0.03872697685870603
0.1362934265136719        0.1131014556884766       0.04978509902954101      0.039315320674509505
0.1365425567626953        0.1125951461791992       0.05006584548950196      0.03637639731710115
0.1314085845947266        0.1085388946533203       0.04258395004272461      0.028979329072174854
0.134310302734375         0.1145421905517578       0.04833191299438477      0.1462630754927857
0.1341876678466797        0.1147635192871094       0.04781775283813477      0.09871600999391986
0.1339346618652344        0.1144172210693359       0.04749809265136719      0.0605221545585231
0.1337153930664063        0.1147386245727539       0.04795480346679688      0.08519782179121436
0.1358548583984375        0.1125910491943359       0.04888134384155274      0.08516667273177943
0.1316952209472656        0.1094779891967773       0.04313778305053711      0.023579474225882684
0.1317897796630859        0.1092701950073242       0.04267070007324219      0.027468591228768945
0.1318883819580078        0.1087768173217774       0.04313665390014648      0.030862852290850885
0.1405173797607422        0.1062783508300781       0.131773193359375        0.026791566607678334
0.1353783264160156        0.1093107452392578       0.1281100463867187       0.041964298398668956
0.1356914978027344        0.1081831817626953       0.1281262664794922       0.028610245607631167
0.1399683990478516        0.106500732421875        0.1318678588867188       0.019741733994474497
0.1398813171386719        0.1065204544067383       0.1322942810058594       0.007357138162848217
0.1381189270019531        0.1091389236450195       0.04522245788574219      0.036941264879914934
0.1355726928710937        0.1103158950805664       0.1306040344238281       0.05055376476088635
0.1357403106689453        0.1105250625610352       0.1300788421630859       0.05608461309901789
0.1353234100341797        0.1106219100952148       0.1303282318115234       0.052539842584681376
0.1340796508789062        0.1072682952880859       0.04646252059936524      0.01505826077551716
0.1303685760498047        0.1090034332275391       0.04399321365356446      0.020096928811252364
0.1300803527832031        0.1084061508178711       0.04434984588623047      0.01688814214021234
0.1352812652587891        0.1109347610473633       0.1299269104003906       0.05056742478319383
0.1364578399658203        0.1137098922729492       0.04949042892456055      0.05531686908371135
0.1359804077148438        0.1138038101196289       0.04923823547363281      0.14101753233423878
0.1360560913085938        0.1140007629394531       0.0490016975402832       0.1482087416684748
0.1362412109375           0.1135437469482422       0.04917069244384766      0.08970298870159295
0.1301219787597656        0.1094426879882813       0.044069091796875        0.020350096782399543
0.1324561920166016        0.1157501373291016       0.04702174758911133      0.04690812185499573
0.1319692077636719        0.1154884185791016       0.04736509704589844      0.0789390356299756
0.1319328918457031        0.1157292022705078       0.04723461151123047      0.06756216754268791
0.1323113861083984        0.1156108932495117       0.04690218353271484      0.050903469126189066
0.1378171844482422        0.1106388778686523       0.04788827896118164      0.021955420841248078
0.1372419281005859        0.1105804214477539       0.04809499359130859      0.020602617228816185
0.1375315093994141        0.1111915435791016       0.0479889030456543       0.03216997938487886
0.1376954956054688        0.1110705184936523       0.04734196090698242      0.029569726545693602
0.1355424957275391        0.1068516311645508       0.1297283782958984       0.013112881851998949
0.1356320037841797        0.1064865646362305       0.1301452331542969       0.01112116912370942
0.1358763427734375        0.1071091003417969       0.1299879302978516       0.01252987746794708
0.1352964477539063        0.1069270477294922       0.13000439453125         0.008329247399692137
0.1382672729492188        0.110185173034668        0.04494508361816407      0.02903008490983223
0.1365537414550781        0.1076312408447266       0.1309114837646485       0.024527866313989677
0.1361199645996094        0.108263069152832        0.1303578948974609       0.03280293817649621
0.1363773040771484        0.1081758193969727       0.131057373046875        0.024290705275034578
0.1332210845947266        0.1087552261352539       0.04258184432983399      0.012114562321030099
0.1330773468017578        0.1082874755859375       0.04232754516601563      0.011465881521254146
0.1329553527832031        0.1087355728149414       0.0421622200012207       0.015584035981983074
0.1337829895019531        0.1086098861694336       0.0420530014038086       0.009152223531461933
0.1293416137695313        0.1100050888061523       0.04667695236206055      0.03703122236869094
0.1295160980224609        0.1096157302856445       0.04707966995239258      0.08021899476947311
0.1296694183349609        0.1102840423583984       0.04681936264038086      0.052142666740423185
0.1311030120849609        0.1087604141235352       0.04534543991088867      0.0202891910377557
0.131585205078125         0.1090397033691406       0.0454591178894043       0.02193881268839897
0.1316322326660156        0.1085470352172852       0.04559050750732422      0.01900058575153984
0.1316621704101563        0.1086718521118164       0.04473007202148437      0.02567796143976081
0.1359766845703125        0.1079001235961914       0.1295938568115234       0.030483240225397577
0.1356002502441406        0.1082098388671875       0.1300760192871094       0.044222614396910435
0.1354793395996094        0.1084590911865234       0.1297006225585937       0.08466319119497327
0.1352486114501953        0.1081728820800781       0.1293264007568359       0.04213075684913199
0.1368603210449219        0.1072947845458984       0.1307617340087891       0.02564671970132244
0.1365821685791016        0.1074412002563477       0.1301277313232422       0.019086804614276226
0.1372027130126953        0.1073182983398438       0.1301609802246094       0.020094756291451913
0.1369437103271484        0.1068275756835938       0.1305832977294922       0.023547007741652075
0.1371620330810547        0.1079338073730469       0.1306316833496094       0.02582824579294825
0.1368664855957031        0.1081789703369141       0.1302590484619141       0.02603602876084669
0.1354676361083984        0.1039613723754883       0.04876843643188477      0.012090631449509568
0.1356100158691406        0.1044358978271484       0.0485638656616211       0.02582026559229048
0.1357484741210938        0.1040793609619141       0.04842213821411133      0.020565168177935182
0.1353133544921875        0.1043426055908203       0.04832948303222656      0.030177406476320518
0.1349173583984375        0.1092451171875          0.04951910018920899      0.03206167309536923
0.13480224609375          0.1086348571777344       0.04993254852294922      0.02501004764481169
0.1341180572509766        0.1089561080932617       0.04960443878173828      0.015239184192310046
0.1349271240234375        0.1090129241943359       0.04926156616210937      0.029659403427530644
0.1369004364013672        0.1110597381591797       0.04791858673095703      0.03383869077443112
0.1320469818115234        0.1146274795532227       0.04730183792114258      0.09298067942269782
0.1369092102050781        0.1066982879638672       0.1297794342041016       0.006803660907730849
0.1371671905517578        0.1070504837036133       0.1294061126708984       0.006832000064396432
0.1365863037109375        0.1063335189819336       0.1294954681396484       0.0027788147192819787
0.1364461517333984        0.1069940185546875       0.1296560516357422       0.010248544950144425
0.1356329803466797        0.1084860076904297       0.1292901153564453       0.051765798592551815
0.1317129669189453        0.1137179870605469       0.04662131118774414      0.0950999660917062
0.1317434692382813        0.1134956207275391       0.04646800613403321      0.12703666734066177
0.131810791015625         0.1134817581176758       0.04692629241943359      0.06438137131364553
0.131468017578125         0.1134260482788086       0.04671732711791992      0.14830897381995986
0.1366949768066406        0.1076245651245117       0.1292659759521484       0.018075161225412865
0.1310912322998047        0.114911376953125        0.04653688812255859      0.1391669234203058
0.1373038787841797        0.1106008453369141       0.04713526916503907      0.027325647571056703
0.1372943725585938        0.1075089111328125       0.1309745178222656       0.03627388951022907
0.1381052551269531        0.1105163345336914       0.04839766311645508      0.016892134916169834
0.1380615997314453        0.1100181121826172       0.0479890022277832       0.017256797104818453
0.1385258483886719        0.1104742202758789       0.04748351287841797      0.02965697110784904
0.1289435729980469        0.111916145324707        0.04598941802978516      0.05338825972904106
0.1295525360107422        0.1123243789672852       0.04647093963623047      0.08843922301836203
0.1292024383544922        0.1117745513916016       0.04658097457885742      0.07066733512144661
0.1366814575195313        0.1093390045166016       0.1290110321044922       0.06929666466216354
0.1366177825927734        0.1097416458129883       0.1294739685058594       0.07557366079148249
0.1353243865966797        0.1098818435668945       0.1288570556640625       0.06594572709263705
0.1446390533447266        0.1047839736938477       0.1314049072265625       0.0209580550709827
0.1410702362060547        0.1022023544311523       0.1270330352783203       0.02448295682431265
0.1409791107177734        0.1029639129638672       0.1266460113525391       0.022054272957429233
0.1407320098876953        0.1025618438720703       0.127181396484375        0.023634013265271193
0.1413565368652344        0.1027344131469727       0.1270311279296875       0.020821662328929336
0.1413226470947266        0.1076592102050781       0.1260371704101562       0.04524737198685192
0.1409659576416016        0.1076017990112305       0.1254104614257812       0.04954142927757166
0.1409072570800781        0.1082745819091797       0.1258621520996094       0.048953921702190664
0.1416305694580078        0.1082891082763672       0.1259444122314453       0.03910762781724845
0.1422659149169922        0.1027361297607422       0.1275726928710937       0.020655575076558862
0.141870361328125         0.1024017028808594       0.1274864807128906       0.01707312921132108
0.1410896759033203        0.1028357238769531       0.1277564239501953       0.025268677450720405
0.1420493316650391        0.1029399032592773       0.1269750061035156       0.020058036890984385
0.1312510070800781        0.1136474609375          0.04636649322509766      0.10565374220290782
0.1309628753662109        0.1138532257080078       0.04594757080078125      0.08955812296131745
0.1316825256347656        0.1135787353515625       0.04602875900268555      0.1087458057265221
0.1313545074462891        0.1131292343139648       0.04612290191650391      0.11802668594453815
0.1422516937255859        0.1035300979614258       0.1290779113769531       0.025727508567290842
0.1429641571044922        0.1035745544433594       0.1292195129394531       0.018485395862975616
0.1425039978027344        0.1040021438598633       0.129087158203125        0.025625365021868775
0.1425206146240234        0.1035522308349609       0.1296251678466797       0.018363979820509135
0.1408373870849609        0.1059974670410156       0.1300937042236328       0.018786019719031263
0.1409268035888672        0.1066164016723633       0.1304878845214844       0.021245232955871596
0.140626220703125         0.1066625595092773       0.1297867279052734       0.01861803748730548
0.1406088562011719        0.1063624267578125       0.1306389923095703       0.02519275612032652
0.1369358978271484        0.1117513427734375       0.1300651550292969       0.0857169771371682
0.1358954925537109        0.111814826965332        0.1293714904785156       0.07000827264244343
0.1358152923583985        0.112156005859375        0.1299402618408203       0.04349853255959576
0.1362135009765625        0.1123859939575195       0.1294992218017578       0.08184742033906356
0.1303734588623047        0.1139984741210937       0.04647021102905274      0.0934847508541408
0.1308428192138672        0.1134088592529297       0.04677151489257812      0.10889852373196042
0.1288989868164062        0.1107691040039063       0.04687793350219727      0.04671614616631782
0.1291820983886719        0.1105606689453125       0.04649258422851563      0.055281793821849334
0.1292575988769531        0.1104192657470703       0.04692379379272461      0.03748123997248525
0.1288384704589844        0.1099957122802734       0.04694564056396484      0.012575912308869166
0.1298466339111328        0.1103493270874023       0.04634100723266601      0.06033585935131722
0.1295442657470703        0.1107982788085937       0.0467290267944336       0.05743003779783274
0.1375734405517578        0.112500732421875        0.1293759002685547       0.14871300183970107
0.137993408203125         0.1098895645141602       0.04742121887207031      0.02728887719571976
0.1374280700683594        0.1097648849487305       0.04752196884155273      0.018623191460452486
0.1303980407714844        0.1113155899047852       0.04581303405761719      0.08834554200422275
0.1296256408691406        0.1114566497802734       0.04574170684814453      0.06807290746554365
0.1299998016357422        0.1121843032836914       0.04686234664916993      0.11481109901676942
0.1387123870849609        0.1108828887939453       0.04684046173095703      0.0296544570967435
0.1387978210449219        0.110403564453125        0.04671688461303711      0.03249170841596142
0.1383221893310547        0.1106003036499024       0.04689376449584961      0.031323373483622206
0.1444665679931641        0.1063821563720703       0.131582763671875        0.02842615222968171
0.1445434722900391        0.1060590972900391       0.1319854278564453       0.036527974754488525
0.1444076538085937        0.1065845413208008       0.1320178680419922       0.02678762423594143
0.1441589965820312        0.1060095977783203       0.131460693359375        0.03271521610090355
0.1301628112792969        0.1090985412597656       0.0460579833984375       0.021978391844716377
0.1298243103027344        0.1082568817138672       0.04535692596435547      0.01718619954979873
0.1340488433837891        0.1150281448364258       0.04816677474975586      0.15321425702170574
0.1446851348876953        0.1055741424560547       0.1311201934814453       0.03205744737806114
0.1446760711669922        0.105959358215332        0.1315189056396484       0.030389596537540687
0.144375244140625         0.1055095443725586       0.1313084564208984       0.03063323209808098
0.1446359405517578        0.1053145065307617       0.131471923828125        0.030674946710284225
0.1428131103515625        0.1038512802124023       0.1283228607177734       0.02246018062994157
0.1427251739501953        0.1037064895629883       0.1287805480957031       0.023453183165999893
0.1427850341796875        0.1033536376953125       0.1281927185058594       0.023882078385264776
0.143203369140625         0.1039019775390625       0.1285914611816406       0.027125567204891933
0.1359661102294922        0.1115328216552734       0.04881930541992188      0.05549414356865716
0.1363835144042969        0.1111861724853516       0.04918286895751953      0.0405851185141678
0.1357511901855469        0.1106695022583008       0.04884011459350586      0.036968870779892714
0.1361625366210938        0.1111297073364258       0.04841157913208008      0.041604603887531365
0.131339599609375         0.1081758728027344       0.04509886932373047      0.022914663254097564
0.134777816772461         0.114590934753418        0.04823111724853515      0.11189746981013231
0.1346293029785156        0.1150866622924805       0.04836283493041992      0.10047834406159394
0.1350904235839844        0.1149951248168945       0.04846572494506836      0.07653343525185174
0.1386574401855469        0.1132469940185547       0.1283633728027344       0.08069737842233
0.1345286865234375        0.1140949249267578       0.04856417846679688      0.08659021746132414
0.1356316223144531        0.1139799652099609       0.04877669906616211      0.1272332694109221
0.1359068298339844        0.1136001358032227       0.04891825103759766      0.12555676815966935
0.1382330169677734        0.1106659698486328       0.04549045562744141      0.024268423050944923
0.1296425933837891        0.1127379760742187       0.04584183502197266      0.07105722445932151
0.1293135681152344        0.1127040405273438       0.04590848159790039      0.06777479136994365
0.1298182525634766        0.1128705215454102       0.04649817657470703      0.0895686026331125
0.1441927947998047        0.107802001953125        0.1310437774658203       0.03326556387081971
0.1342310180664062        0.1090941619873047       0.04897170639038086      0.021237100988758303
0.1394859771728516        0.1059956359863281       0.1282967071533203       0.012551665086638701
0.1401280975341797        0.1059933700561524       0.1283297119140625       0.0142164779271332
0.1359933166503906        0.1083120803833008       0.1277374114990234       0.02807703924357427
0.1364710693359375        0.1084700393676758       0.1270852203369141       0.03043853373121005
0.1382978210449219        0.1131294021606445       0.1279696960449219       0.10351483475212411
0.1357200469970703        0.1049576873779297       0.04716942214965821      0.04223589403055627
0.1357142333984375        0.1051212921142578       0.04798870849609375      0.0687756481528828
0.1358815307617187        0.1047548904418945       0.04765542984008789      0.048802604746165046
0.1363333435058594        0.1051451110839844       0.04737879943847657      0.040603787867746786
0.1355781860351563        0.1095854110717773       0.1305246124267578       0.040452883229882025
0.1297547454833984        0.1087804870605469       0.04502288818359375      0.01626526894683355
0.1428593444824219        0.1089414367675781       0.1277211151123047       0.029075952086106187
0.1427668914794922        0.108672477722168        0.1266856079101563       0.023831049711414663
0.1423647766113281        0.1083740692138672       0.1275495300292969       0.013186939615161845
0.1421320953369141        0.108925666809082        0.127327880859375        0.026836680297872333
0.1364425659179687        0.1122202301025391       0.04836553192138672      0.0647432136408833
0.1365872192382813        0.1127497406005859       0.04844889068603516      0.060185970091127444
0.1364307250976562        0.1123906860351563       0.04890068054199219      0.06121897672579609
0.1368026275634766        0.112184700012207        0.04856483459472656      0.0659787671164879
0.1351268768310547        0.1084196472167969       0.04918110275268555      0.02684237540681985
0.1355157775878906        0.1087114181518555       0.04945933151245117      0.0277138819048508
0.1370562744140625        0.1116077651977539       0.04847545242309571      0.06079648542457545
0.136704345703125         0.1112518692016602       0.04867724227905273      0.04375132373465966
0.1376478271484375        0.1109898681640625       0.04856755447387696      0.028802097113203817
0.1372156829833985        0.1074253311157227       0.13166845703125         0.04005721216942939
0.1374876251220703        0.1071941375732422       0.1314340972900391       0.05203848725801256
0.1369486541748047        0.1073914413452148       0.1312609405517578       0.03176555821439149
0.1358975067138672        0.1119541549682617       0.04903944778442383      0.06272555892847452
0.1360460205078125        0.1124449462890625       0.04847016906738282      0.07380102884068682
0.1365555267333984        0.1118510894775391       0.04888655853271485      0.05564571944042318
0.1353524780273438        0.108876091003418        0.04828311538696289      0.05046799489049696
0.13553173828125          0.1085995712280274       0.04887848663330079      0.033765001874372244
0.1350644226074219        0.1086003952026367       0.04866820144653321      0.03189957005517312
0.1354646911621094        0.10816259765625         0.04850727844238281      0.042217257088531676
0.1414862213134766        0.1023719253540039       0.127466064453125        0.01864347309819902
0.1414892272949219        0.1022896118164063       0.1278372497558594       0.017939004423133852
0.1401026916503906        0.1129018325805664       0.1273509063720703       0.10802896790779731
0.1399233245849609        0.1125793838500977       0.1270715789794922       0.09975003124659428
0.1403191528320313        0.1130222854614258       0.1265930938720703       0.08872985788485652
0.1406252593994141        0.112716926574707        0.1271783905029297       0.09314476845493574
0.1409846649169922        0.1052547225952148       0.130177734375           0.018548692148575772
0.141613037109375         0.1053172225952149       0.1307352752685547       0.013349513613538257
0.1438550872802734        0.1069811019897461       0.1305347595214844       0.04524807823847709
0.1374786071777344        0.1076863250732422       0.1319878997802734       0.048290288009989586
0.1372812805175781        0.1071321563720703       0.1321227111816406       0.042062259239521234
0.1377471466064453        0.1067177047729492       0.1321434173583984       0.042191756132035255
0.1374737091064453        0.1074126434326172       0.1325812377929688       0.037462131521299055
0.143982177734375         0.1070276336669922       0.1299985198974609       0.035460593620469334
0.1385112609863281        0.1105914993286133       0.04632241439819336      0.027697327882045656
0.1390704040527344        0.1105451354980469       0.04639592361450195      0.019820944797205507
0.1380241851806641        0.1070880966186523       0.1318360290527344       0.04892668336861391
0.1379776916503906        0.1075286254882813       0.1319960479736328       0.04169426935119955
0.1383566741943359        0.1069652481079102       0.1323293914794922       0.027944551720810118
0.1385106964111328        0.1072414703369141       0.1321403961181641       0.029612456615562655
0.1391909637451172        0.1132172698974609       0.1285612945556641       0.016846049528094594
0.1428620758056641        0.1097050094604492       0.1269126739501953       0.051823468507729196
0.1428920135498047        0.1093882369995117       0.1268833312988281       0.03988243937935144
0.1304112548828125        0.1090194091796875       0.0430555419921875       0.02038414651351865
0.1301978149414063        0.1087687377929688       0.0436876106262207       0.020486129415597482
0.1444592590332031        0.1069033966064453       0.1315444793701172       0.028175533981298826
0.1441753692626953        0.1066496047973633       0.1315389404296875       0.029162841753486452
0.1443845672607422        0.1074226608276367       0.1298695068359375       0.052921751493088795
0.1440654602050781        0.1074821853637695       0.1298484649658203       0.058088030892893446
0.1441937408447266        0.1077004547119141       0.1298082427978516       0.05281485208297301
0.1446907348632812        0.1065549468994141       0.1317875366210937       0.02707556727449025
0.1446477203369141        0.1072577743530273       0.131859848022461        0.023940690324249073
0.1372647552490234        0.1109702453613281       0.04977985382080078      0.03605262112845551
0.136999267578125         0.1111046447753906       0.05002151107788086      0.03575592111012127
0.1369302062988281        0.1108744430541992       0.04943066024780274      0.03379544689542109
0.1373527984619141        0.110257194519043        0.04964777755737305      0.021815402194978347
0.1337712707519531        0.1145851745605469       0.04719219589233398      0.03298760889993829
0.1335439605712891        0.1148193969726563       0.04737198638916016      0.029527150905875005
0.1339302062988281        0.1148590316772461       0.04742321395874024      0.05282914751593476
0.1411310272216797        0.1071271209716797       0.1260941009521484       0.048379749611271956
0.1411898193359375        0.1065819702148438       0.1262979583740234       0.05720860821576168
0.1416568756103516        0.1070695190429688       0.1257193298339844       0.042377888010608454
0.1365912170410156        0.1116273345947266       0.04830831146240235      0.06459796790627925
0.1362374420166016        0.1118401718139648       0.04849896240234375      0.06751882974610242
0.1394062957763672        0.1063855514526367       0.1321121520996094       0.006114970104330323
0.1391798248291016        0.1061516571044922       0.1325359039306641       0.011725435583698424
0.1352878723144531        0.1077397537231445       0.1299969940185547       0.023109565930697636
0.1353480377197266        0.1142604217529297       0.04854574584960938      0.10743758841690705
0.1337951507568359        0.1156326141357422       0.04702693557739258      0.026981303151975777
0.1339379119873047        0.1150328369140625       0.0469029655456543       0.02474016767412874
0.1332405700683594        0.1155014801025391       0.04659968566894531      0.02481869475583798
0.1354412689208984        0.1074934463500977       0.04611834716796875      0.014585858858706483
0.1348301239013672        0.1068396682739258       0.04646060180664063      0.012360372155637211
0.13079736328125          0.1120221405029297       0.04650723266601563      0.13027839917266473
0.1311865997314453        0.1086705932617188       0.04607674026489258      0.014864450979978483
0.1305508575439453        0.1084931335449219       0.04627824020385742      0.012506266987436704
0.131288330078125         0.1078107223510742       0.04652833938598633      0.006620676330870832
0.1370213623046875        0.1129982986450195       0.04941528701782227      0.0392447523896097
0.1368134613037109        0.1123657150268555       0.04969837570190429      0.04617073208874211
0.1361858215332031        0.112529899597168        0.04949478912353516      0.056252163354275096
0.1371687316894531        0.1122536926269531       0.04916787719726563      0.04980136240050623
0.1444352722167969        0.1072193222045899       0.1320963897705078       0.027388847134099246
0.1356758728027344        0.1097374725341797       0.1281302795410156       0.05085789543307045
0.1355993041992188        0.1104563674926758       0.1287803955078125       0.07861399845991819
0.1361089019775391        0.109861457824707        0.1287383575439453       0.0716596590629816
0.1376380462646484        0.1128866958618164       0.1293082885742187       0.15341926717414855
0.1379003295898437        0.1126639404296875       0.1296334381103516       0.13276110620314613
0.1424790496826172        0.10299462890625         0.1287246856689453       0.02372434448795415
0.1382496337890625        0.1065732421875          0.1331015625             0.022648448953497616
0.1376084289550781        0.1068826217651367       0.1327902069091797       0.03548387788020006
0.1331725463867187        0.1145137329101562       0.04703795242309571      0.045991122900222635
0.1374011993408203        0.106792121887207        0.1324798583984375       0.04510250409010203
0.1376349182128906        0.1069089965820312       0.1325328979492187       0.03889144220250166
0.1379788970947266        0.1064170913696289       0.1328240356445312       0.0283648680733461
0.1382700958251953        0.1074363479614258       0.1324613037109375       0.030548062627256706
0.1337441711425781        0.1150535659790039       0.04772391510009766      0.06848347300654802
0.1407383728027344        0.1062008819580078       0.1312021179199219       0.024442425152436966
0.1411052093505859        0.1066874694824219       0.1310499877929688       0.01973918071571095
0.1403109130859375        0.1062952117919922       0.1322658233642578       0.01899120469731894
0.1406474609375           0.1064227447509766       0.132524169921875        0.026560183712549524
0.1403837432861328        0.1067746734619141       0.1325334167480469       0.011863612130514019
0.1369350738525391        0.1081145782470703       0.130917724609375        0.02528205735359413
0.1317942962646484        0.1085594253540039       0.04213349533081055      0.025782554570722243
0.1319881286621094        0.1087213592529297       0.04259479141235352      0.028225403797008483
0.1322554016113281        0.1085864562988281       0.04195169067382813      0.021685872883970652
0.1315984649658203        0.1088770446777344       0.0423221321105957       0.031230624162586658
0.1384698791503906        0.1111086120605469       0.04627441787719726      0.026032144556267085
0.1389928741455078        0.1109808578491211       0.04592319488525391      0.01593497591268551
0.1434586486816406        0.1085771560668945       0.1276539611816406       0.029067371836329462
0.1428894958496094        0.1080852966308594       0.1276788482666016       0.02445151190075055
0.1430596313476563        0.1083107223510742       0.1272115020751953       0.01902803483963476
0.1325482177734375        0.1147373428344727       0.0468539047241211       0.06440356265649103
0.1324638824462891        0.1152519683837891       0.04622057723999023      0.0516600328657675
0.1350511322021484        0.1074981079101563       0.04663789367675782      0.013170390526476058
0.1356180877685547        0.1081067886352539       0.04653398513793945      0.013826928786068405
0.1359638366699219        0.107574089050293        0.04660424041748047      0.012866564470163476
0.1432656402587891        0.1081157150268555       0.1280341033935547       0.03764405795448368
0.1400623168945312        0.1061088638305664       0.1320240173339844       0.02209104471967647
0.1397230834960937        0.105924201965332        0.1324753570556641       0.014169635574923109
0.1435337982177734        0.1081494598388672       0.1286430206298828       0.03892552488405827
0.1439931182861328        0.1083185958862305       0.128610107421875        0.0404439958646903
0.1435468139648438        0.1078799667358398       0.1282790069580078       0.03122732288517944
0.1328252258300781        0.1156044235229492       0.04682307052612305      0.03968936591403647
0.1364530487060547        0.1122184219360352       0.1300539093017578       0.06693419579430328
0.1433250122070313        0.1032675704956055       0.1295962524414062       0.012519222529311919
0.1429644165039063        0.1027378845214844       0.1294204406738281       0.020533104613691525
0.142748779296875         0.1030552215576172       0.1297316131591797       0.01704430433048293
0.1415486297607422        0.1061103286743164       0.1315660247802734       0.015380685752871841
0.1365158843994141        0.1064527740478516       0.1301312561035156       0.008447187969174012
0.1318589019775391        0.1151258544921875       0.04708964157104492      0.08373045474813107
0.1318707885742187        0.1155137557983398       0.04709432983398438      0.06447046857435138
0.1317688140869141        0.1153286666870117       0.04745697021484375      0.126201836324768
0.1408704681396484        0.1068119430541992       0.1269202880859375       0.06226525698410977
0.1405753631591797        0.1077102432250977       0.12673974609375         0.07784068214175555
0.14048486328125          0.1070934982299805       0.1271571655273437       0.05318678316788472
0.1411970977783203        0.1074895706176758       0.126589599609375        0.049911778659476096
0.140743408203125         0.1025266418457031       0.1261454925537109       0.021346237957144194
0.1411004486083984        0.1022895355224609       0.1265870056152344       0.022764710029030525
0.1413911590576172        0.10264306640625         0.1262896270751953       0.018884539831480272
0.1305804290771485        0.1127887191772461       0.04540824890136719      0.09015947960828634
0.1437279052734375        0.1082891616821289       0.1279891662597656       0.031828559148054235
0.1434831237792969        0.1078605422973633       0.1275244750976562       0.028729620980319212
0.1325504913330078        0.1143786697387695       0.04723129653930664      0.09132857630932587
0.1374688262939453        0.1069595794677734       0.1317499084472656       0.05138201360221417
0.1370730285644531        0.1068388214111328       0.1320114593505859       0.04425057541661687
0.1344800109863281        0.1148619003295898       0.04810324096679688      0.12034069677336089
0.1345988922119141        0.1146639022827148       0.04790359497070312      0.1223239841169775
0.1346306915283203        0.1149407196044922       0.04758518600463867      0.10722474465073266
0.1348763732910156        0.1149215393066406       0.04800066375732422      0.12386245357213332
0.130963623046875         0.1142870483398438       0.04560158157348633      0.08023683157991342
0.1309388885498047        0.1137185287475586       0.04538253784179688      0.06899811245405225
0.1316618804931641        0.1139785614013672       0.04580600357055664      0.10091226936455239
0.1321622009277344        0.1138008270263672       0.04715277099609375      0.05126243859946227
0.1313793334960938        0.1139986267089844       0.0471594352722168       0.09325931025724223
0.1361091766357422        0.1051746139526367       0.04673975372314453      0.026757522326967254
0.136216064453125         0.1047513198852539       0.04691520309448242      0.03225039744367562
0.1365319213867187        0.105278450012207        0.04677100372314453      0.02946064306567984
0.1365545501708984        0.1115619735717773       0.1288979034423828       0.10018700710718097
0.1366502838134766        0.1116913833618164       0.1293963623046875       0.094991361824433
0.1364375457763672        0.1121390533447266       0.1290057525634766       0.09983961241952972
0.1425727691650391        0.1027486419677734       0.1292348937988281       0.02150922281285205
0.1388041534423828        0.1063012313842773       0.1328796997070313       0.015871227343544774
0.1395292053222656        0.1060924606323242       0.1327579498291016       0.011011805613709028
0.1430262603759766        0.1040009918212891       0.1276073608398438       0.014946987905821864
0.1424996948242188        0.1038629608154297       0.1277335968017578       0.02013476673190947
0.1352554473876953        0.1083494262695313       0.1287359161376953       0.036183815145497934
0.1412428131103516        0.1036407470703125       0.1280275115966797       0.02774043835407021
0.1414238891601562        0.1035752334594727       0.1270694274902344       0.025200100222598432
0.1407425994873047        0.1037875213623047       0.1273582153320313       0.045881520258570944
0.1414449615478516        0.1041394348144531       0.1277776184082031       0.03354115491615784
0.1362466583251953        0.1124933471679688       0.1299741973876953       0.0681178053147044
0.1366584625244141        0.1127328872680664       0.1295338592529297       0.10716850848772837
0.1366572875976562        0.1125790786743164       0.1300330352783203       0.09245501022755999
0.1367160186767578        0.1123076171875          0.1295779418945313       0.10049007564333003
0.1320718536376953        0.1082809600830078       0.04290074920654297      0.03515171950539356
0.1394693450927735        0.1130024795532227       0.1274085998535156       0.13599191875964767
0.1396390533447266        0.1127179946899414       0.1277735443115234       0.12916562247518018
0.1412626342773438        0.1088801727294922       0.1256242370605469       0.049793200801368745
0.1415290069580078        0.1084492263793945       0.1253509979248047       0.04148075204318709
0.1385530853271484        0.1088983917236328       0.04410699462890625      0.040801814323920015
0.1387690887451172        0.1093737106323242       0.04439992904663086      0.030182011400654327
0.1390892639160156        0.1091198577880859       0.04408147430419922      0.022938974812286562
0.1388517608642578        0.1091284408569336       0.04384230041503907      0.03431976198516875
0.140928466796875         0.104917724609375        0.1293712310791016       0.014127545832430977
0.1354771423339844        0.1078348388671875       0.04400387191772461      0.01618036061759804
0.1360643463134766        0.1079999618530273       0.04414116287231445      0.011679576170768794
0.1312541961669922        0.1104982528686523       0.04672829055786133      0.05754017329106004
0.1305125274658203        0.1107815933227539       0.04645940017700195      0.07316469285033765
0.1372128295898438        0.1071167297363281       0.1309328002929687       0.03311860010874858
0.1369731597900391        0.1068501892089844       0.1314387817382812       0.036482659931982124
0.1385614471435547        0.1071073608398437       0.04345857620239258      0.024097721667383658
0.1383524475097656        0.1074132461547852       0.04388558197021485      0.03994402763162674
0.1299835052490234        0.1096996765136719       0.04604345703125         0.041118325261993965
0.1295973358154297        0.1084426727294922       0.04474146270751953      0.01268257024645499
0.1314959106445313        0.1146864013671875       0.04720656204223633      0.1041313995931067
0.1305011444091797        0.1130814590454102       0.04709575271606446      0.09956543083900606
0.130565170288086         0.1125694198608398       0.0470858268737793       0.11406418124251928
0.1305376739501953        0.112712043762207        0.0468127326965332       0.10992443522358823
0.1294999542236328        0.1091755447387695       0.04657351303100586      0.022629613093117864
0.1304952087402344        0.1078679351806641       0.04661455917358399      0.0060732682935920445
0.129996826171875         0.1084355087280273       0.04670785903930664      0.011263243334177265
0.1446188201904297        0.1041899566650391       0.1305426788330078       0.008469152239946875
0.1418917388916016        0.1087212677001953       0.1265291748046875       0.03502940637448279
0.1411316375732422        0.1084771499633789       0.1268606719970703       0.047680229798968916
0.1412869415283203        0.1093779525756836       0.1268230285644531       0.05553159106345029
0.1403751068115234        0.1123343048095703       0.1274384918212891       0.11283737543013839
0.1367346343994141        0.1084054489135742       0.1292557525634766       0.04497350415052493
0.1371383819580078        0.1077770385742187       0.12947607421875         0.015314168783041494
0.1365653076171875        0.1079363021850586       0.1297888793945313       0.02574910602367061
0.1366899566650391        0.108959358215332        0.1274718475341797       0.027478972703802302
0.1365842742919922        0.1087696838378906       0.1278594512939453       0.03230703446716901
0.1370658569335937        0.1085047225952148       0.1276131439208985       0.0345771433010317
0.1370392150878906        0.109006217956543        0.1280614471435547       0.02904779590652069
0.1305334167480469        0.1077356262207031       0.04591695404052734      0.014871337475843205
0.1365989685058594        0.1093439636230469       0.1278125305175781       0.034928988713786434
0.1363323211669922        0.1092320709228516       0.1276248168945313       0.03504375083196021
0.1362648468017578        0.1091287002563477       0.1281050720214844       0.042166811357160494
0.1354298553466797        0.1087517242431641       0.05006690216064453      0.023592759467535106
0.1352340087890625        0.1079675674438477       0.04986128234863282      0.028505119776543696
0.1363617858886719        0.1044996185302734       0.04619629669189453      0.020324672127673298
0.1359188537597656        0.1045143585205078       0.04598316192626953      0.01818034826902972
0.1359137268066406        0.1040710220336914       0.046139404296875        0.021934158287486807
0.1360809173583984        0.1043470306396484       0.04662701797485352      0.02826245881004208
0.1336435241699219        0.1082245330810547       0.04236394882202148      0.007195747630289424
0.1364593658447266        0.1049661102294922       0.04757999420166015      0.04243991730999427
0.136743896484375         0.1050075073242187       0.04697285079956055      0.032470812915759754
0.1304625244140625        0.1097972564697266       0.04582809066772461      0.04977646029810661
0.1444080963134766        0.1069417495727539       0.1301808624267578       0.041737859701082146
0.1442822875976563        0.1068681106567383       0.1306417236328125       0.04140016459985382
0.1440875701904297        0.1065079650878906       0.1303273315429687       0.05482029804446842
0.1369346771240234        0.112534049987793        0.1292867736816406       0.1220426290751555
0.1370798187255859        0.1125319671630859       0.1288421325683594       0.14215595391361122
0.1369984283447266        0.1129950485229492       0.1290238800048828       0.12700927052631958
0.1372770690917969        0.1126761932373047       0.1292331848144531       0.14522450053491942
0.1365583190917969        0.1068139877319336       0.1311275787353516       0.02876032390084449
0.1429351196289063        0.1041923522949219       0.1290074157714844       0.025131881747651193
0.1327503356933594        0.1159937286376953       0.04652557373046875      0.032904063835312705
0.1324850158691406        0.1156771850585938       0.04661533355712891      0.04185244514340432
0.1360885467529297        0.1065498580932617       0.1286650085449219       0.010317168992808634
0.1375982818603516        0.1049892272949219       0.04521938705444336      0.00965830898807916
0.1358258056640625        0.1068379516601562       0.1286828918457031       0.011287796473891307
0.1355895538330078        0.1064344863891602       0.1290700378417969       0.005588642264708551
0.1371294860839844        0.108520866394043        0.1284095306396484       0.03546447631944325
0.1317314758300781        0.1084879455566406       0.04654069900512695      0.008009097357078724
0.1313690795898438        0.1082634124755859       0.04588882827758789      0.014512354830989433
0.1414415588378906        0.1019777679443359       0.1274068756103516       0.031460131227672994
0.1418570709228516        0.1023420867919922       0.1280216827392578       0.02326897255971907
0.1293878021240234        0.1085                   0.0466378059387207       0.011574626596959526
0.1359792022705078        0.1072200622558594       0.1313128051757813       0.02653449525840931
0.1352088317871094        0.1077731094360352       0.04462662506103516      0.016417042410942204
0.1348147888183594        0.1079199371337891       0.04510966110229492      0.0177164067419655
0.1346324005126953        0.107308967590332        0.04455171203613281      0.018856418387668116
0.1346359405517578        0.1072933197021484       0.04531669998168945      0.018857216520649225
0.1363389892578125        0.1052063064575195       0.04605956649780273      0.020541868104595497
0.1369960174560547        0.1055435943603516       0.04630771255493164      0.015105689985147172
0.1366644592285156        0.1053956069946289       0.0454377326965332       0.014233153353619457
0.1405057220458985        0.1031719970703125       0.1272154846191406       0.031577480350575296
0.1360856781005859        0.1084036865234375       0.1281987457275391       0.03225034906360487
0.1360471954345703        0.107971321105957        0.1283230743408203       0.025855902573495883
0.1364852142333984        0.1083069076538086       0.1279791259765625       0.028498094304276484
0.1405190277099609        0.1064287338256836       0.1313397979736328       0.030276169982530337
0.1403191528320313        0.1061262054443359       0.1315568389892578       0.0336220422207393
0.1306244506835937        0.1094801788330078       0.04385540390014649      0.019967372089306795
0.1301482238769531        0.1092666625976563       0.04344897842407227      0.01823357649677644
0.1305464019775391        0.1097031707763672       0.04347056579589844      0.01916444184175499
0.1428210144042969        0.1098544845581055       0.1265468902587891       0.06090396020896359
0.1424358367919922        0.1097750625610352       0.1265249481201172       0.06142802231786567
0.1417126159667969        0.1090376434326172       0.1258126525878906       0.04519322046051559
0.1420010833740235        0.1092312240600586       0.1252763366699219       0.04424818134577692
0.1416066589355469        0.1094529724121094       0.1253357238769531       0.05195244442330249
0.1414678039550781        0.1120229187011719       0.1268892517089844       0.12655763786718774
0.1411457061767578        0.112447151184082        0.1264109649658203       0.10367404788876905
0.1413879547119141        0.112574348449707        0.1268647918701172       0.11473272718519564
0.1417813568115234        0.1124438552856445       0.12635498046875         0.08423855842641292
0.1365789947509766        0.1126365585327148       0.1291023406982422       0.10284166828962946
0.1413496704101563        0.1110970458984375       0.1256046142578125       0.07631520772936533
0.1421602325439453        0.1108589019775391       0.1265376586914063       0.0849444689849547
0.1412487487792969        0.1105820770263672       0.1265077972412109       0.08504998680629777
0.1366916198730469        0.1048976898193359       0.04631622314453125      0.020612186735335825
0.1415979766845703        0.1056844711303711       0.1314471435546875       0.015999724899702646
0.1415018920898438        0.1060823822021484       0.1320337219238281       0.014882790387513755
0.1438434143066406        0.1065297622680664       0.1309151763916016       0.04003461791459887
0.1440242767333984        0.1086933441162109       0.1280774993896484       0.031882471925236945
0.1446385345458985        0.1084492645263672       0.1285167388916016       0.0425977766273931
0.1440574340820313        0.1079091262817383       0.1281641693115234       0.03449191638412736
0.1401879425048828        0.1060573425292969       0.1289202117919922       0.01630506517931801
0.1396849212646484        0.1067427444458008       0.1285019836425781       0.018208154479606047
0.1404520416259766        0.1066441802978516       0.1284979095458984       0.023859743074340724
0.1430518035888672        0.1080602645874024       0.1260113220214844       0.010620921950915298
0.1434932250976562        0.1085540924072266       0.1262804107666016       0.020867086851898385
0.1433990631103516        0.1081620407104492       0.1263880157470703       0.014704332876044862
0.135246078491211         0.1046189727783203       0.04763274383544922      0.06451995106259713
0.1373660430908203        0.1069060668945312       0.04390886306762695      0.020826844691836904
0.1429859771728516        0.1086790466308594       0.1257903442382813       0.02506402765860705
0.1425167999267578        0.1074264907836914       0.1265134735107422       0.014901412645911901
0.1418783874511719        0.1071730804443359       0.1264334869384766       0.04284623510843842
0.1416274871826172        0.1113055801391602       0.1253260955810547       0.06948445499694991
0.1422721862792969        0.1113612594604492       0.125289306640625        0.06699363529722459
0.1420872344970703        0.1109006500244141       0.1251844329833984       0.046208320659302304
0.1364639587402344        0.1119926452636719       0.1305797424316406       0.03842900794480892
0.1415980529785156        0.1109266586303711       0.1266462707519531       0.0952746722988677
0.1298402862548828        0.1108134536743164       0.04596722030639649      0.06411739113563122
0.1296718139648438        0.1115214004516602       0.04717163848876953      0.07496777388676082
0.1301278686523437        0.1110632629394531       0.04715726470947266      0.0660044985308801
0.1309043579101563        0.1131584320068359       0.04697409057617188      0.11477377910478863
0.1295                    0.1105                   0.04725                  0.055297311151893756
0.1300127868652344        0.11034326171875         0.04716905212402344      0.05390774224192965
0.1403051147460938        0.1128461303710938       0.1278765563964844       0.1172724867669504
0.1295455322265625        0.1079653091430664       0.04652627563476563      0.004979834644825483
0.1293840637207031        0.1112621078491211       0.04641315460205078      0.06433432790887225
0.1303934020996094        0.1134122772216797       0.04541213607788086      0.08715720466795976
0.1302127380371094        0.1131179275512695       0.04591746520996094      0.08873133940162806
0.1296298828125           0.1130330810546875       0.04550460815429688      0.06523709261844186
0.1368105010986328        0.1041829452514648       0.04619377899169922      0.0182000330267484
0.1366318359375           0.1044702529907227       0.04692234039306641      0.02993253146326003
0.1413254241943359        0.107620361328125        0.126900634765625        0.044852534323765424
0.1346453247070312        0.1084487533569336       0.04554930114746094      0.019114836142231206
0.134288818359375         0.1079863815307617       0.04574637603759766      0.020947261341139143
0.1429314422607422        0.1096444320678711       0.1262293701171875       0.05381896739775568
0.1343760223388672        0.1151998443603516       0.04795950317382813      0.13658817339473464
0.1328292541503906        0.1158165740966797       0.04742403030395508      0.04957708094866989
0.1312595672607422        0.1081178665161133       0.04426218032836914      0.02058861988307405
0.1313548431396484        0.1087557983398438       0.04401567077636719      0.02623770174964307
0.1400539703369141        0.1064726333618164       0.1326309356689453       0.00924224683525883
0.1405243225097656        0.1065538787841797       0.1329148101806641       0.038815327610136334
0.1403412780761719        0.106214225769043        0.1328169708251953       0.01441845290619198
0.1377260589599609        0.1051435012817383       0.04444615936279297      0.007568304405719761
0.1372042999267578        0.105152458190918        0.04480419540405273      0.00786952645761606
0.1373531341552734        0.104795654296875        0.0445934944152832       0.01284474087927768
0.1355945129394531        0.1079149017333984       0.1290107116699219       0.028871317744913423
0.1418859252929688        0.1034561538696289       0.12872119140625         0.02322840468181398
0.1414165649414063        0.1032214431762695       0.1285146179199219       0.01583129305829405
0.1415718383789062        0.1038036041259766       0.1283591156005859       0.02174403209039163
0.1407620239257812        0.1126203918457031       0.1276593017578125       0.10016746236523835
0.1371619720458984        0.1053475494384766       0.0451579704284668       0.009186754414787515
0.1414527893066406        0.1127527160644531       0.1261617126464844       0.11560711376127336
0.1409653930664063        0.1130337753295898       0.1260552368164063       0.07527448204073027
0.1412509155273438        0.1124599761962891       0.125773193359375        0.10543383183628285
0.1332201843261719        0.1160214920043945       0.04707554244995117      0.05628326212222056
0.1415928649902344        0.1120953750610352       0.1260751800537109       0.08407348707796171
0.1420315856933594        0.1117385482788086       0.1265580291748047       0.07386855238501087
0.1306403045654297        0.1134289321899414       0.04601638031005859      0.09159393147648175
0.1386436157226563        0.1097091445922852       0.04473260879516602      0.0309032539627638
0.1381353302001953        0.1110625610351563       0.04743640518188477      0.02934755798569601
0.1405251159667969        0.1076134185791016       0.1259832153320312       0.06571953074072873
0.1407446594238281        0.1071378555297852       0.1265449523925781       0.0506582463033831
0.1438915863037109        0.1085474624633789       0.1298622436523438       0.03937113453985383
0.133454833984375         0.1081216125488281       0.04185281753540039      0.01180843728994666
0.1334742279052734        0.1084519882202148       0.04187306213378907      0.009771010065322088
0.1387939453125           0.1090270538330078       0.04498083114624023      0.03439022207169995
0.1387371520996094        0.1104033660888672       0.04567917251586914      0.025112642058100744
0.1390381469726563        0.1105710067749024       0.0452352409362793       0.024131433165796176
0.1443878326416016        0.1091073150634766       0.1296414184570313       0.03651643181617118
0.1446817474365234        0.1089146881103516       0.1291041717529297       0.04110911538996273
0.1392767639160156        0.1137648544311523       0.1280633850097656       0.09817725590216186
0.1397494964599609        0.1141116638183594       0.1279543304443359       0.1342712454153889
0.1357840118408203        0.1078941192626953       0.1285753173828125       0.025906268510331162
0.1423886413574219        0.1094322052001953       0.1269849090576172       0.05092859358415707
0.1384128112792969        0.1110500717163086       0.04572880935668945      0.018083879802661983
0.1390823364257812        0.1090592803955078       0.04449594116210938      0.02825385940666104
0.1369654998779297        0.1089557342529297       0.04953495025634766      0.016722997337359307
0.1361074829101563        0.1090975112915039       0.04940851974487305      0.025773846687697718
0.1366636810302734        0.109453125              0.04973060989379883      0.024890223116839028
0.1365282592773437        0.1093750152587891       0.04930292129516602      0.02297852962242192
0.1391485748291016        0.1099104766845703       0.04559421157836914      0.025729510874985387
0.1358406219482422        0.1082032699584961       0.04515492630004883      0.014148804981819273
0.1360900115966797        0.1079716186523438       0.04577931594848633      0.012887505081126667
0.1354933319091797        0.1076205520629883       0.04536223602294922      0.015413491648979143
0.1348062744140625        0.1078062133789063       0.04321092224121094      0.015658128303448003
0.1346038818359375        0.1073278045654297       0.04355366134643555      0.01841065798142236
0.1342762756347656        0.1076234741210938       0.04353067398071289      0.02134968162527769
0.134624008178711         0.1143195190429687       0.04793088150024414      0.14786414390285524
0.1348869018554688        0.1083685913085937       0.0435274772644043       0.021382404534042318
0.1341264343261719        0.1150994186401367       0.0476392707824707       0.07768228750688833
0.1434263458251953        0.1088895111083984       0.1284755096435547       0.039500351177183486
0.1352470703125           0.1041103897094727       0.04775511550903321      0.04714674582810747
0.1348904876708985        0.1044879379272461       0.04807401657104492      0.04967872855789538
0.1372908477783203        0.1101029891967773       0.04782201766967774      0.014330327287264286
0.1369558715820313        0.1125305709838867       0.1296417694091797       0.11901243084574864
0.1405556335449219        0.10714501953125         0.1255320281982422       0.05396435876888152
0.1326687164306641        0.1140399856567383       0.04701227569580078      0.08822607508111246
0.1416947021484375        0.1119345016479492       0.1253820648193359       0.06071778516810267
0.1417893218994141        0.111570182800293        0.1258717498779297       0.07557453641692143
0.1412566986083984        0.1080257110595703       0.127035629272461        0.04605408340123816
0.133271240234375         0.1078458480834961       0.0421229362487793       0.010391048134538674
0.1419549865722656        0.104174430847168        0.1281224975585938       0.02368440288886482
0.1423875885009766        0.103457160949707        0.1273179168701172       0.020980852862700013
0.1383252410888672        0.1089977951049805       0.04442891311645508      0.03905613462655741
0.1381991119384766        0.1085756607055664       0.04422540283203125      0.04529678932813592
0.1410815582275391        0.1078746719360352       0.1268011169433594       0.05050339576805669
0.1373443603515625        0.1058526306152344       0.04346844482421875      0.014511331459589032
0.1376596984863281        0.1061262283325195       0.04356670761108399      0.015887921668395734
0.1375361938476563        0.1055153656005859       0.04348849487304687      0.019193852605401556
0.1374973907470703        0.1061213684082031       0.0429752311706543       0.022426708024462946
0.14361328125             0.1029975662231445       0.1298548736572266       0.012631353894001992
0.1433326110839844        0.1029130859375          0.1299738159179687       0.014558079188817089
0.1415516662597656        0.1104263305664063       0.1270594787597656       0.07805121464328661
0.1415814361572266        0.109824821472168        0.1270615692138672       0.06804498200480899
0.1413063201904297        0.1101348114013672       0.1268201751708984       0.07363691238140185
0.1416446533203125        0.1102785491943359       0.1266492004394531       0.07363107884904001
0.1408393096923828        0.1130160217285156       0.1268038024902344       0.07843903542211363
0.1405541076660156        0.1125518264770508       0.12631640625            0.08900790272476668
0.1435445556640625        0.1086263961791992       0.1270074157714844       0.0220779094615742
0.1440682067871094        0.1089420394897461       0.1270214080810547       0.01957958640876411
0.144076416015625         0.1084916458129883       0.1266613159179688       0.015283347896980043
0.1450512847900391        0.1077024078369141       0.1304011993408203       0.03009069975047856
0.1448584136962891        0.1078583602905274       0.1298042449951172       0.039584479523033296
0.1414491577148438        0.1072623519897461       0.1269483489990234       0.05404658677642227
0.1409994049072266        0.1074767532348633       0.1270836791992188       0.0618545307278748
0.1413771057128906        0.1118150634765625       0.1255716094970703       0.07524498354969003
0.1414634399414063        0.1115171432495117       0.1265088043212891       0.10528551280706845
0.1417622222900391        0.1096382904052734       0.126554443359375        0.05899287620854263
0.1421485443115234        0.112009880065918        0.1259948577880859       0.06707564317641818
0.1329206390380859        0.1084875183105469       0.04194530868530273      0.013053677780049093
0.1327328948974609        0.1081167221069336       0.04186598968505859      0.01963124067313648
0.1420244293212891        0.1027827072143555       0.1283328857421875       0.022901574069456903
0.1419681091308594        0.1028896636962891       0.1287380065917969       0.02453156587284528
0.1340372467041016        0.1081733322143555       0.04196982192993164      0.011475108542273857
0.1419679870605469        0.1036893615722656       0.1264745635986328       0.02004223161761529
0.1368251647949219        0.1128631134033203       0.0487971305847168       0.052441808279303774
0.1364863739013672        0.1132599792480469       0.04956037139892578      0.0451701330740378
0.1354993591308594        0.1133235702514648       0.04858762359619141      0.16296747228443192
0.1382045440673828        0.1137919921875          0.1272884063720703       0.23384940431056378
0.1386866455078125        0.1137596435546875       0.1278369445800781       0.1101329947061873
0.1388610076904297        0.1139426040649414       0.1272380065917969       0.19977721082908503
0.1380620880126953        0.1140286331176758       0.1277923583984375       0.17246818551197646
0.138525634765625         0.1054647979736328       0.12851611328125         0.009669227197529598
0.1371347045898438        0.1126141891479492       0.04992493438720703      0.03513640055562306
0.1368739318847656        0.1127752151489258       0.05011305999755859      0.03381347296658216
0.1367914733886719        0.1133587875366211       0.04988328552246094      0.03902421352685989
0.1436564331054687        0.1032466812133789       0.1292277679443359       0.013181572705884466
0.1427220458984375        0.1095644683837891       0.1256128387451172       0.05097088617028978
0.1416761779785156        0.1026597366333008       0.1279469757080078       0.020028135385558348
0.1409452514648437        0.104312629699707        0.1274239196777344       0.05725152192645062
0.1346980895996094        0.1078393630981445       0.04455191040039062      0.018215457693224107
0.1343365936279297        0.1079229049682617       0.04404834365844727      0.02121171730869388
0.1347674102783203        0.109396484375           0.04904714584350586      0.035908244425554084
0.1351468811035156        0.1089237899780273       0.04888500595092773      0.03289906864374316
0.1346698303222656        0.1089677658081055       0.04861317825317383      0.035279979113369934
0.1360444641113281        0.1107177352905273       0.04964321899414063      0.03602038383114623
0.1360070495605469        0.1098698501586914       0.04971731567382812      0.03402754327507113
0.1357921752929687        0.1108202209472656       0.04935867309570312      0.03913747760545174
0.1362494201660156        0.1104389495849609       0.04905283737182618      0.030573068305201914
0.1354903717041016        0.1092664566040039       0.04903948211669922      0.03162337491957746
0.1357842407226562        0.1096922760009766       0.04826860427856446      0.028448322394072655
0.1351055908203125        0.1095851821899414       0.04866732406616211      0.035882379382218256
0.135823974609375         0.1098809814453125       0.04889502334594727      0.030226830376640645
0.1387918548583984        0.1085234146118164       0.04407352066040039      0.05113213086801853
0.1320041961669922        0.1086113586425781       0.04359428405761719      0.03680248469787771
0.1325564270019531        0.1085744934082031       0.04315800476074219      0.035760782689964764
0.1418936462402344        0.1096613006591797       0.1256343994140625       0.055062073957143465
0.1420281829833984        0.1100106506347656       0.1252771759033203       0.06286450784460651
0.1357196807861328        0.1103469772338867       0.04853231811523438      0.030213828594786874
0.1354800872802734        0.1072817306518555       0.04404400253295899      0.01808357980314546
0.1352797698974609        0.1099028015136719       0.04898258972167969      0.03623855156252175
0.1309859161376953        0.112803825378418        0.0466213264465332       0.12469295055959143
0.1307357025146484        0.1122815017700195       0.04690556716918946      0.11466053154783873
0.1361596984863281        0.109329704284668        0.04886606979370117      0.025241924460904282
0.1375594177246094        0.105017463684082        0.04404690933227539      0.01743584107188156
0.1354151458740235        0.1073780822753906       0.04318797683715821      0.013818334719626447
0.1345857391357422        0.1074077453613281       0.04276621627807618      0.016742770000418947
0.1393128662109375        0.1143529434204102       0.127628173828125        0.23873794841540008
0.1390183868408203        0.1135432357788086       0.1276183319091797       0.16075479955492727
0.1358521575927734        0.1137929306030274       0.04849126434326172      0.14766083916387726
0.1353201599121094        0.1138534545898438       0.04857464981079102      0.11750642487365713
0.1354688568115234        0.114101936340332        0.0482862777709961       0.1359568492594737
0.1354601440429687        0.1136502990722656       0.04835007476806641      0.13912863565133815
0.1417442321777344        0.1042191390991211       0.1273978881835938       0.027092211490144857
0.1425170745849609        0.1041746520996094       0.1274349060058594       0.020542169515144985
0.1421036529541016        0.1038891906738281       0.1271154327392578       0.023161066101355886
0.1419899291992187        0.1041255722045898       0.126694076538086        0.023362990661027122
0.1416315155029297        0.1091264190673828       0.1271127471923828       0.045387403307691206
0.1354040985107422        0.1044205169677734       0.04908914947509765      0.0298366864544954
0.1309298706054688        0.1101601486206055       0.04623347091674805      0.08847735452349213
0.1380085906982422        0.1080755844116211       0.04366384506225586      0.045552543277301044
0.1378376922607422        0.1083951873779297       0.04393956756591797      0.0561370310079968
0.1376161651611328        0.1077300415039062       0.04369829177856446      0.04018858857930821
0.1380872955322266        0.1079634704589844       0.04417750549316406      0.06499860752037921
0.1343327941894531        0.1146126937866211       0.04733453369140625      0.07426223738367417
0.1377537994384766        0.1064969482421875       0.04381444549560547      0.019730593216658928
0.1375519104003906        0.1065378646850586       0.04420479202270508      0.02216910420600342
0.1378716735839844        0.1071861953735352       0.0441297378540039       0.03175292379327955
0.1357923583984375        0.1042519683837891       0.04872544860839844      0.01747468352357931
0.1304922027587891        0.1105482025146484       0.04593014526367187      0.0722109041710753
0.1366590881347656        0.1103585357666016       0.04976877593994141      0.03118900129403646
0.1306735534667969        0.1102360382080078       0.04653392028808594      0.06974415397040923
0.1362986755371094        0.1097588424682617       0.1281734619140625       0.05880222177107852
0.1359640655517578        0.1087887420654297       0.1274617919921875       0.032234838433704865
0.1421290893554688        0.1099718322753906       0.1267837371826172       0.07724825092291805
0.1415390014648437        0.1111484680175781       0.1269704742431641       0.10271867279777222
0.1350700073242188        0.1140320587158203       0.04820633697509766      0.11705638147664847
0.1351081237792969        0.1135077667236328       0.04841867065429688      0.08415337117713499
0.1365425109863281        0.1050621566772461       0.04489667510986328      0.012736041448645584
0.1380739898681641        0.1078637084960938       0.04340281677246094      0.03748041719547124
0.1384197235107422        0.1082663269042969       0.04334988784790039      0.04295418543111131
0.1386210021972656        0.1079548950195312       0.04361509704589844      0.04878273313148465
0.1372272033691406        0.1058894653320313       0.0450071907043457       0.0046274961133970826
0.1374917907714844        0.1061589889526367       0.04448353958129883      0.011234024927694463
0.1369526214599609        0.1056559143066406       0.04478115844726563      0.005492106229299771
0.1423358306884766        0.1099455337524414       0.1258475189208984       0.05942202397533183
0.1427583465576172        0.1027643661499024       0.1289806518554688       0.02045283863831777
0.1424337615966797        0.1024469223022461       0.1287624816894531       0.030493480608815092
0.1365064697265625        0.1103950881958008       0.04780797958374024      0.014381433629797847
0.1370280609130859        0.110412467956543        0.04884557723999024      0.0215724352547553
0.1424977722167969        0.1026729049682617       0.128171142578125        0.023961392149653947
0.1356732635498047        0.1045941390991211       0.04817647933959961      0.0390738602132745
0.1376034698486328        0.1104188995361328       0.04847849655151367      0.016766313831694794
0.1377447967529297        0.1101284561157227       0.04896897888183594      0.012614844523280298
0.1375735321044922        0.106671142578125        0.0429106330871582       0.02240006308356895
0.1366478576660156        0.1134874725341797       0.04914508819580078      0.05587202724426832
0.1363506774902344        0.1133313827514648       0.04856402206420898      0.08601914257593059
0.1312923736572266        0.1094523696899414       0.04591279983520508      0.030308109391806243
0.1313076019287109        0.1097581481933594       0.04651486968994141      0.044235327277627204
0.1308039855957031        0.1091280746459961       0.04602672195434571      0.024041979272593526
0.1315140228271484        0.1091707458496094       0.0465051155090332       0.02169965616384117
0.1347555389404297        0.1138059921264648       0.04850106811523438      0.09435015981920059
0.1380561828613281        0.1082793960571289       0.04321878814697266      0.037970855792523926
0.143448226928711         0.1041318435668945       0.1292259521484375       0.014270364167313337
0.137652328491211         0.1072194290161133       0.1318073425292969       0.04884067476181995
0.1316785125732422        0.1085688781738281       0.04410525512695312      0.03265985180442501
0.1362677917480469        0.1040766983032227       0.04706834030151368      0.03479725365268855
0.1388744354248047        0.110217658996582        0.04463285064697266      0.027467869871658147
0.1384990386962891        0.1096714248657227       0.04409383392333985      0.028244875468580417
0.1444711303710937        0.1077948837280273       0.1293744506835937       0.05254070899726805
0.1379646148681641        0.1063258056640625       0.04419025421142578      0.019866332262486363
0.1323328247070313        0.1158488540649414       0.046886962890625        0.045869002945807064
0.1365888977050781        0.1098499984741211       0.04897375106811524      0.021608194000333987
0.1290910491943359        0.1111193923950195       0.04720129776000977      0.04348637806277685
0.129                     0.1105                   0.04725                  0.03415060201855323
0.138507568359375         0.1101287155151367       0.04455717086791992      0.029331656782423603
0.1385128021240234        0.11061376953125         0.04504260635375976      0.02556780337834096
0.1309460601806641        0.1135904693603516       0.04706484603881836      0.12285265796743408
0.1378778228759766        0.1084315032958984       0.04352966690063477      0.046283531203799126
0.1384051818847656        0.1088501892089844       0.04364650726318359      0.05053605308744982
0.1383141326904297        0.1083928756713867       0.04384764862060547      0.04880729210665343
0.1439604797363281        0.1085710906982422       0.1274864654541016       0.025869885295455933
0.1354407348632813        0.1078377838134766       0.04919572067260742      0.03418671767824567
0.1357332305908203        0.1082139892578125       0.04972292709350586      0.028123613573959295
0.1349083251953125        0.1086049728393555       0.04589400482177734      0.016958859215455615
0.1350674133300781        0.1085574951171875       0.04652641296386719      0.014584798868608863
0.1304529876708984        0.1120884704589844       0.04685426712036133      0.12448310959886259
0.1338324890136719        0.1086501007080078       0.04282439422607422      0.004810248419770754
0.1333172912597656        0.1083478698730469       0.0427108039855957       0.007536910910216035
0.1379295043945312        0.113081413269043        0.1284009857177734       0.18940926163846103
0.1388099670410156        0.1144592895507812       0.1279832763671875       0.07113983070522353
0.1411750335693359        0.111276252746582        0.1264724731445312       0.12256348875046723
0.1412955780029297        0.110930534362793        0.1269154663085938       0.11540342849766327
0.1409805755615234        0.1114559783935547       0.1269497680664063       0.13828958668780966
0.1289170837402344        0.1112711715698242       0.04642680358886719      0.0618640983869057
0.1376694946289063        0.10598291015625         0.04412568283081054      0.013135493390222203
0.1380423736572266        0.1055045623779297       0.04399474334716797      0.012747857755127578
0.1364066009521484        0.1038996429443359       0.04642788314819336      0.02236330412794104
0.1360980072021484        0.1039115219116211       0.04626716232299805      0.020782667705432356
0.1411177215576172        0.1119087524414063       0.1260373077392578       0.11122524541331548
0.1408848419189453        0.1118768844604492       0.1265670623779297       0.1229121813264663
0.1355264587402344        0.1039212417602539       0.04799984741210937      0.04075792181528473
0.1379633026123047        0.1089576187133789       0.04401783752441406      0.04362082010408882
0.1376748199462891        0.1096353149414063       0.0482656364440918       0.006873227137768382
0.1379960174560547        0.1124305572509766       0.1294228973388672       0.13064575911127657
0.139867431640625         0.1059561614990234       0.1298265228271484       0.022015713489251125
0.1403700256347656        0.1060021514892578       0.1295738067626953       0.018379049930528104
0.1397938385009766        0.1064849700927734       0.1291977691650391       0.019299925120281065
0.1400647583007812        0.1062823791503906       0.1298597106933594       0.01784264578454613
0.1368429260253906        0.1109250259399414       0.129800537109375        0.07472435969636033
0.1384676818847656        0.1101004104614258       0.0468654670715332       0.0384009083137647
0.1389263610839844        0.1099591751098633       0.04614488983154297      0.02776121168531364
0.1368196258544922        0.1097576675415039       0.04834175872802735      0.011575076218505625
0.1355139465332031        0.1069477844238281       0.04506808853149414      0.014703064337618076
0.1356446685791016        0.1043121948242187       0.04770302963256836      0.04487650320513921
0.1354411315917969        0.1041197814941406       0.04709297943115234      0.037627251404289304
0.1355662841796875        0.1039181823730469       0.04738232421875         0.037205437256484654
0.13694677734375          0.1120131378173828       0.0500770263671875       0.05127199234197158
0.1363771514892578        0.112008544921875        0.04967727279663086      0.05666519727156748
0.1368451385498047        0.1115751953125          0.04952730560302734      0.04637307753768337
0.1397849884033203        0.1059205856323242       0.1291339721679688       0.015762342342129004
0.1392949523925781        0.1060522232055664       0.1291060943603516       0.01848772225680177
0.1430554046630859        0.107735481262207        0.1269319152832031       0.008422244245485013
0.1310516204833984        0.1143324661254883       0.04629605865478516      0.09898691839080416
0.1394265289306641        0.1060113906860352       0.1294530334472656       0.012421131494424505
0.143905990600586         0.1080163269042969       0.1272830047607422       0.023360554168450433
0.1443869476318359        0.1081944885253906       0.1278470001220703       0.02559992278972812
0.1406454315185547        0.1060735702514648       0.1287411499023438       0.016298700746382046
0.1405399627685547        0.1066626358032227       0.1291240844726562       0.01748837219284737
0.1424941864013672        0.1102234802246094       0.1264299011230469       0.07875773894822492
0.1424451446533203        0.1096472930908203       0.1253581695556641       0.05301883443792574
0.1380922546386719        0.110276481628418        0.04658867645263672      0.03669745247963557
0.1381649322509766        0.1098057327270508       0.04640446853637695      0.04451648249811917
0.1371334533691406        0.1056809005737305       0.04551162719726563      0.01236751010768695
0.1376508178710938        0.1104789047241211       0.04923515319824219      0.01750873091532779
0.1372811889648438        0.1113503646850586       0.04909886169433594      0.0485957436161621
0.1364908599853516        0.1112685165405273       0.0498025016784668       0.039348981394620244
0.1310751037597656        0.1125114669799805       0.04603433609008789      0.10846499853152006
0.1354455108642578        0.1143717803955078       0.04798506927490234      0.03801546917665275
0.1355326843261719        0.1146078567504883       0.0481629867553711       0.05280727059348318
0.1395258636474609        0.113529670715332        0.1285962371826172       0.042403998881405044
0.1394116821289063        0.1141958160400391       0.1284239501953125       0.12436558949257727
0.1398649444580078        0.1137662658691406       0.1282869262695313       0.09296147839550871
0.1424211730957031        0.1041688995361328       0.1285767669677735       0.02288707236345067
0.1388253326416016        0.1141275329589844       0.1282538909912109       0.09676525546097108
0.1389399108886719        0.1141553497314453       0.1287034301757813       0.1294764005241303
0.1432028961181641        0.1090897216796875       0.1262607879638672       0.03203087554427977
0.1302657165527344        0.1133723068237305       0.04685275268554687      0.09200352834834533
0.1415002136230469        0.1054435806274414       0.1284595489501953       0.011488588290692433
0.1408323516845703        0.1055799789428711       0.1283733215332031       0.012280584334755
0.1354778594970703        0.10831884765625         0.0459504623413086       0.015286550374161567
0.144457275390625         0.1064562683105469       0.1304638519287109       0.04547356068707852
0.1352756805419922        0.1136781005859375       0.04890616226196289      0.1316096629666223
0.1369757690429688        0.1076362686157227       0.1321234741210938       0.03931742429608603
0.1339314422607422        0.1080259399414062       0.04326117706298828      0.014886186569849533
0.1359324493408203        0.1063531188964844       0.1296414794921875       0.005493717702153421
0.1365072937011719        0.1068874435424805       0.1317671356201172       0.02577625766551408
0.1407630462646484        0.1119362258911133       0.1270307312011719       0.12662796111591196
0.1410059509277344        0.1118344116210938       0.1272976989746094       0.1169218058339564
0.1409337310791016        0.1122953643798828       0.1269205627441406       0.10425053274051271
0.1369574127197266        0.1108763732910156       0.1293670349121094       0.08019665918766483
0.1451005249023438        0.1082279815673828       0.1300694122314453       0.02874473189481883
0.1449844055175781        0.108564094543457        0.1294551696777344       0.033376680662833946
0.1352070159912109        0.1064744567871094       0.1294977264404297       0.020142963236902102
0.136887939453125         0.1072168960571289       0.1319008026123047       0.03503103572768941
0.1363984069824219        0.1075124282836914       0.1320326080322266       0.0256654665474667
0.1439676666259766        0.1038874435424805       0.1296802673339844       0.0077101622754029925
0.144037582397461         0.103404052734375        0.1300038757324219       0.007746169289102561
0.1411013031005859        0.1118190231323242       0.1268900451660156       0.1267722109807308
0.1384113311767578        0.1136366195678711       0.1283360748291016       0.11754949382898572
0.1381587829589844        0.1136869888305664       0.1290350799560547       0.17062047768825467
0.1378445587158203        0.1134655075073242       0.1286305541992188       0.19308514158582543
0.1304583587646485        0.1099587554931641       0.04404119491577149      0.01762921832287648
0.1312341766357422        0.1132471389770508       0.04562421798706055      0.08648343797097464
0.1412772369384766        0.1050997314453125       0.1292728424072266       0.015283038993006114
0.1409646453857422        0.1037055816650391       0.1255299530029297       0.014607964026729063
0.1414100189208984        0.1039655990600586       0.1259920196533203       0.021806204922525673
0.1393728790283203        0.1132786026000977       0.1279493713378906       0.09585205937589056
0.1424067230224609        0.1077145233154297       0.1273325042724609       0.006298398459875499
0.1379387969970703        0.1108049926757813       0.04635720825195313      0.03375276049862131
0.1350277099609375        0.1038991546630859       0.04887268829345703      0.021006460575550424
0.1348809967041016        0.1045030288696289       0.04876399993896485      0.04036001461884376
0.1332227783203125        0.1156208724975586       0.04721955108642578      0.044548209260614466
0.1388596343994141        0.1133433380126953       0.128019271850586        0.07135353445966203
0.1390471343994141        0.1130433197021484       0.1277445983886719       0.11144502632417279
0.1383473968505859        0.1145480117797852       0.1283463134765625       0.11703350296072322
0.1411901092529297        0.1131119766235352       0.1264562683105469       0.09244216137353713
0.1351716766357422        0.1040156326293945       0.04831528091430664      0.024413798314730728
0.1425541076660156        0.1030427780151367       0.1275378570556641       0.01934579337455921
0.1403162078857422        0.1053743286132812       0.128318603515625        0.010409116235870867
0.1404703979492188        0.1047765502929688       0.1285002593994141       0.007009195171584696
0.1424926147460938        0.1039850463867188       0.1270606231689453       0.022507456518582315
0.1364003448486328        0.1108001708984375       0.1288040161132812       0.08699663093239528
0.1360892181396484        0.1113292694091797       0.1289946746826172       0.0816918266382521
0.1353927154541016        0.1114961853027344       0.1297828063964844       0.04580703505700534
0.1423094635009766        0.1113128356933594       0.1259548187255859       0.07921179483239867
0.1343438110351562        0.1076051406860352       0.04530510711669922      0.019914489302149063
0.1435013580322266        0.1092095947265625       0.1280723114013672       0.0378297848719369
0.1439726867675781        0.1091654891967773       0.1287017669677734       0.038678957630870814
0.1441567687988281        0.1091737518310547       0.1280292053222656       0.03069432714757925
0.1398140563964844        0.1129908676147461       0.1270301818847656       0.10957662595856389
0.1406083526611328        0.1136298141479492       0.1270446624755859       0.07564326593883779
0.1404575805664063        0.1132101058959961       0.127329086303711        0.0967251353060145
0.1409319915771484        0.1135840606689453       0.1272908020019531       0.05473856668064472
0.1409742584228516        0.1135630874633789       0.1265802307128906       0.04647053578568245
0.1411523284912109        0.1134431076049805       0.1269523468017578       0.04502603354777731
0.1400884094238281        0.1134462356567383       0.1271169891357422       0.11615043305094747
0.1437613372802734        0.103244010925293        0.1303444061279297       0.00986294668122668
0.1434535827636719        0.1038811111450195       0.1302961883544922       0.006815684603205281
0.1439289245605469        0.1037689208984375       0.1301981658935547       0.006525704397319144
0.1350501098632813        0.1085867233276367       0.04512194061279297      0.016917852774048815
0.1422988586425781        0.1108112640380859       0.1254010925292969       0.049372304872350704
0.1331833038330078        0.1078269195556641       0.04250841522216797      0.009366558829772944
0.1419766845703125        0.1124967422485352       0.1259553680419922       0.04409091428868984
0.1418792114257812        0.1122453384399414       0.1256489715576172       0.06320585848971608
0.1374688415527344        0.1123056945800781       0.1289597625732422       0.16938976307799536
0.1420634918212891        0.1040046234130859       0.1286047210693359       0.02337031521344616
0.1343568725585937        0.1075597686767578       0.04426894378662109      0.019865151351132537
0.1420407104492188        0.1055395126342773       0.1309442749023438       0.013700478695562361
0.140878173828125         0.1061021957397461       0.1322813262939453       0.02810915802109808
0.1428289947509766        0.1041669158935547       0.1281394500732422       0.01966520828068081
0.135947265625            0.1105179595947266       0.130583740234375        0.05146987081300709
0.1359476165771484        0.1074893264770508       0.1315375213623047       0.025174959547558624
0.1444721527099609        0.1078106918334961       0.131611083984375        0.03493592509064982
0.1444733428955078        0.1074415054321289       0.1313529510498047       0.033006791694036676
0.1327595062255859        0.1085199432373047       0.04272301864624024      0.02013364669987893
0.1355825653076172        0.1121046295166016       0.1306343994140625       0.027621454743986664
0.1356822967529297        0.1125735015869141       0.1304888763427735       0.036340833617288876
0.1359298095703125        0.1122185363769531       0.1303077087402344       0.030587276698309095
0.1445124816894531        0.1039653549194336       0.1300357971191406       0.012054247649562984
0.1444318237304688        0.10539208984375         0.1316050262451172       0.032317684644064766
0.1441540222167969        0.1062592620849609       0.1307562561035156       0.0426663461033615
0.1386934356689453        0.106800163269043        0.1327447357177734       0.01722880252760698
0.1384887542724609        0.1064013671875          0.1324535827636719       0.020507832446032773
0.1377301177978516        0.1133576889038086       0.1293959350585938       0.13101168075217137
0.1292942352294922        0.1109247055053711       0.04611909866333008      0.05719188003908335
0.1394041900634766        0.1146472702026367       0.1283899688720703       0.11152501949926708
0.1375211029052734        0.1127491226196289       0.1290133361816406       0.16408301702615813
0.1442950286865234        0.1089581680297852       0.1275708160400391       0.027908789048797154
0.1382289123535156        0.1140176315307617       0.1285127868652344       0.14652381591319472
0.1349930572509766        0.1145295867919922       0.04785178756713868      0.13449250799911272
0.1361432342529297        0.1103859329223633       0.1286606750488281       0.09827018112969382
0.1396485443115234        0.1061727752685547       0.1287343597412109       0.015499467228922656
0.1370716094970703        0.1071880111694336       0.1325068054199219       0.04053124190911482
0.1445306243896484        0.1085518646240234       0.1275528106689453       0.023628738123230512
0.1445704498291016        0.1090185470581055       0.1281459045410156       0.02796016352815848
0.1353798065185547        0.1079267654418945       0.1305528259277344       0.017429933597400214
0.1305149078369141        0.114524658203125        0.04598575592041015      0.06686089439993875
0.1309218902587891        0.1146803207397461       0.04611454772949219      0.13123516852176761
0.1354073791503906        0.1109259948730469       0.1291454467773437       0.05898489770127598
0.1403684234619141        0.1135103378295898       0.1278754577636719       0.13626721980594242
0.1361903991699219        0.1124085235595703       0.1304306793212891       0.03151637746866844
0.1302168426513672        0.1139432983398437       0.04599110412597656      0.0891679752887654
0.1389278564453125        0.1147222671508789       0.1289046478271484       0.06720587411427827
0.1358325805664063        0.1078160705566406       0.1313449859619141       0.0229675137121261
0.135472900390625         0.1071069259643555       0.1305518493652344       0.012562687851598052
0.1390658569335937        0.1129010238647461       0.1280193328857422       0.060350913836127396
0.1386359558105469        0.1129029388427734       0.12804052734375         0.060355356379516986
0.1412882080078125        0.1042513885498047       0.1265308837890625       0.03378304015723257
0.1406437530517578        0.1037126541137695       0.1268092803955078       0.025808285890816234
0.1442472381591797        0.1083872756958008       0.1308216247558594       0.02883357860799167
0.1442403869628906        0.1088454437255859       0.1302918701171875       0.024687348327318493
0.1367671661376953        0.1070291137695313       0.1322432861328125       0.03613078832854623
0.1404089050292969        0.1059700317382812       0.1310252532958985       0.02911786086493764
0.1376631622314453        0.1074693832397461       0.1315841674804688       0.05299588639227261
0.1309677429199219        0.1090624389648438       0.04251654052734375      0.02204798097360003
0.1309445953369141        0.109163330078125        0.04285306549072266      0.02106415675835384
0.1312358245849609        0.109604362487793        0.04300241851806641      0.01901549423718343
0.1306295471191406        0.109454216003418        0.04297698974609375      0.01838116247316897
0.1363040924072266        0.1071888885498047       0.1319086608886719       0.023923036135409793
0.1385042572021484        0.1130472259521484       0.127499755859375        0.0548992303819499
0.1440223083496094        0.1060115966796875       0.130405029296875        0.05064699104405914
0.1376759948730469        0.1078222885131836       0.04317326354980469      0.03267230930392593
0.1444417572021484        0.1059630966186523       0.1314779663085938       0.030888080298051523
0.1385242919921875        0.1095472183227539       0.04606962585449219      0.03111952077349548
0.1369827423095703        0.1077095413208008       0.1310292510986328       0.02917568098881862
0.1402928009033203        0.1059097061157227       0.1323935241699219       0.020149845813093953
0.1432988433837891        0.1039245758056641       0.1295147399902344       0.011716530107119772
0.1372610321044922        0.1078800201416016       0.1313563995361328       0.033685754586040464
0.134291259765625         0.1083708801269531       0.04229101943969726      0.010669881197747335
0.1345098876953125        0.1080214462280273       0.04236916732788086      0.012990897594562864
0.1357602996826172        0.1070133209228516       0.04587172317504883      0.015713242540150323
0.1354461517333984        0.1068778610229492       0.04593972778320313      0.016818040267599373
0.1355079956054688        0.1067641677856445       0.04652484130859375      0.012366704236047901
0.1360962829589844        0.1074846038818359       0.04607990264892578      0.013514351516493845
0.1359613494873047        0.1069976654052734       0.04652728271484375      0.012182927492383769
0.1320311431884766        0.1133676223754883       0.04680086517333985      0.03597208883738394
0.1313848724365234        0.1145717391967774       0.04580202865600586      0.11009735549207092
0.1372656097412109        0.1059871368408203       0.0440389518737793       0.013649192887755105
0.1372760162353516        0.1053765716552734       0.04394225692749024      0.008613091152526795
0.1376237945556641        0.105707160949707        0.04385988616943359      0.011477119859801745
0.1424719543457031        0.1103991775512695       0.1253347625732422       0.07332016241235083
0.1426513824462891        0.1104551391601563       0.1257621459960938       0.06818583559504275
0.141175537109375         0.1059610443115234       0.1288159484863281       0.014851043298309878
0.1391496276855469        0.1065285034179688       0.1330711212158203       0.014438181991644242
0.1393112640380859        0.1135117797851563       0.1275342712402344       0.15614149755485066
0.1377225646972656        0.1075742645263672       0.1325314331054687       0.0308485361265541
0.1321493682861328        0.1135584259033203       0.04692104721069336      0.038775486308578244
0.1355051879882813        0.1098979949951172       0.04936415481567383      0.037172462447380414
0.1300489196777344        0.1135454940795898       0.04570789718627929      0.09490874811091501
0.1298594665527344        0.1134347076416016       0.04607687377929687      0.08921058990217466
0.1375431671142578        0.1129641571044922       0.1287082214355469       0.20562386180522585
0.1379937744140625        0.1076306533813477       0.0437837028503418       0.04056008332136916
0.13057861328125          0.11060009765625         0.04709634780883789      0.055740531721184816
0.130694320678711         0.109756950378418        0.04676624298095703      0.04606939591277349
0.1391414642333984        0.1094921417236328       0.04444316101074219      0.03046178395208941
0.1376794586181641        0.1066224594116211       0.0433482894897461       0.019896191667274448
0.1374228515625           0.1131910552978516       0.1290890350341797       0.1723356026899738
0.1358247222900391        0.1072747192382812       0.04449756240844727      0.013737285286403274
0.1353074188232422        0.1047900924682617       0.04836625671386719      0.03565750207791989
0.1358589324951172        0.1043802947998047       0.04722796630859375      0.03843147822927427
0.1358799285888672        0.1039237289428711       0.04747890472412109      0.039487364326495744
0.1371904144287109        0.1117751922607422       0.04984132385253907      0.0486200878275996
0.1313941040039062        0.1096540603637695       0.04375246810913086      0.023127736771390538
0.1360321807861328        0.1090818099975586       0.05000036239624023      0.02230217773276768
0.1355659484863281        0.1092197647094727       0.04992630004882813      0.025923222314905098
0.1367140960693359        0.1047222900390625       0.04578315734863281      0.01730922927312072
0.1405668792724609        0.1058960342407227       0.1320028228759766       0.028968052025357474
0.1340606536865235        0.1076715774536133       0.04301493835449219      0.013991134729136727
0.1372818298339844        0.1064754638671875       0.04353970718383789      0.017031347351616093
0.1425493774414062        0.1079978713989258       0.1256004180908203       0.0178201925797173
0.142832015991211         0.1077568893432617       0.1261587371826172       0.012302287987274675
0.1346001129150391        0.1085051040649414       0.04301967239379883      0.014752979881020442
0.1348891754150391        0.108020133972168        0.04270972061157226      0.015151218856151729
0.1358971252441406        0.1047456130981445       0.04883783340454102      0.027964155408405505
0.1382626342773438        0.1067002716064453       0.04387873458862305      0.024429610656260158
0.138545654296875         0.1080128860473633       0.04403094863891602      0.05540065915814834
0.1382722320556641        0.1079002151489258       0.04375792694091797      0.04741138862304162
0.1415425415039062        0.1020151290893555       0.1270333862304688       0.019990870717954055
0.1356304473876953        0.1082559432983398       0.04429269027709961      0.014637523493522764
0.1365748291015625        0.1140602264404297       0.05001553344726563      0.09577760091600081
0.1363469390869141        0.1136160125732422       0.04984121704101563      0.03162169513816274
0.1381435852050781        0.1060736846923828       0.04388666915893555      0.017611573613286163
0.1381948699951172        0.1064869918823242       0.04342472457885743      0.022199886848802763
0.1379330902099609        0.1058393173217773       0.0434533805847168       0.014027626346548907
0.1421626892089844        0.1074549026489258       0.1260035705566406       0.032902138122927915
0.1323005676269531        0.1152492904663086       0.04808834457397461      0.10972660486465452
0.1322686157226562        0.1153010101318359       0.04738174438476563      0.07640984963835265
0.133993637084961         0.1082319259643555       0.04285597991943359      0.008717923303138093
0.1334646606445312        0.1079202346801758       0.04296046829223633      0.004879149614318279
0.1358470306396485        0.1113938064575195       0.04919633483886719      0.043045850416139744
0.1347463836669922        0.1080451354980469       0.0465545539855957       0.015225426269741054
0.1333537139892578        0.1083642501831055       0.04312765884399414      0.006462474014351629
0.1362227478027344        0.1134812393188477       0.04952849960327148      0.06878651920975588
0.1397848358154297        0.1131148376464844       0.1282137451171875       0.11301239948947325
0.135135726928711         0.1075813674926758       0.04282717514038086      0.01457349030765261
0.1325280914306641        0.1084051055908203       0.04236434555053711      0.019554551727556713
0.1321238098144531        0.108225341796875        0.04218898391723633      0.02317933802675579
0.1324752960205078        0.1079236297607422       0.04242166137695313      0.018914535860812345
0.142484603881836         0.1110386810302734       0.1248500671386719       0.03349287567493936
0.1327055816650391        0.1078774719238281       0.04206650161743164      0.016149200177439694
0.1402372283935547        0.1059857330322266       0.1303694152832031       0.02444221782936656
0.1405010833740234        0.1054258346557617       0.1304342346191406       0.019255431659650168
0.1415676879882813        0.1026950073242188       0.1283356018066406       0.018335434116090222
0.1372129974365234        0.1094810028076172       0.04938524627685547      0.018846567660313444
0.1374419403076172        0.1095495300292969       0.04885067749023438      0.011162273166238789
0.1408684997558594        0.1035396575927734       0.1261692504882813       0.019678081676972936
0.1359647521972656        0.1114649353027344       0.04948226165771485      0.04004384453140617
0.1290654144287109        0.1114603805541992       0.04597267150878907      0.057277544307038145
0.1357456207275391        0.1075628433227539       0.0435519905090332       0.017651380298806436
0.1410166778564453        0.1131522216796875       0.1275587463378906       0.05927079312190314
0.1445209808349609        0.1059442749023437       0.1307626342773437       0.042108793111420496
0.1309127044677734        0.1097501602172852       0.04593425750732422      0.05962520049492324
0.1343342742919922        0.1079003524780273       0.04492684555053711      0.019075961164669492
0.1388619995117188        0.1096751251220703       0.04407862854003906      0.024173295566147765
0.1390958862304688        0.1094692535400391       0.04407252502441406      0.016926034024041883
0.1370072021484375        0.1054550170898438       0.04434834671020508      0.005708963832878105
0.1391466369628906        0.110382926940918        0.04581214904785157      0.024977115082675017
0.1312786102294922        0.109302864074707        0.04260166931152344      0.019609975815982016
0.1366540069580078        0.104088737487793        0.04587250518798829      0.01996636958797572
0.1373292236328125        0.1063516311645508       0.04309507369995117      0.019003743691268376
0.1362523193359375        0.1048804016113281       0.0455431022644043       0.019505429624525478
0.1424327392578125        0.1087676086425781       0.1253411254882812       0.031777934473469195
0.1362976989746094        0.1091529846191406       0.04820440673828125      0.02270604332008626
0.1362012939453125        0.1085517120361328       0.04881209945678711      0.03205261188493207
0.1356541290283203        0.1135736618041992       0.04867726516723633      0.13927604255132844
0.1359999084472656        0.113180778503418        0.04839981460571289      0.11381213776323093
0.1358292083740234        0.1048479766845703       0.04625653457641601      0.021811599676973405
0.1364310455322266        0.1083726425170898       0.1298520812988281       0.03988264993640224
0.1319658203125           0.1131372833251953       0.04707958221435547      0.04166711805521885
0.1382046661376953        0.1111235198974609       0.04679745101928711      0.030490466680634938
0.1363443145751953        0.1084599609375          0.04958616638183594      0.024081432100532554
0.1375678100585938        0.1059748687744141       0.04494585418701172      0.002309479573257357
0.1359275970458984        0.1038998336791992       0.04689965438842773      0.03493677651282507
0.1413280487060547        0.1115235900878906       0.1269537963867187       0.15788292792729283
0.1347243499755859        0.1087945022583008       0.04920690536499023      0.025018586404899998
0.1387096252441406        0.1085376205444336       0.04367708206176758      0.04993460955973123
0.1365144195556641        0.1096647491455078       0.0478385124206543       0.007919093663857455
0.1360370025634766        0.1050183334350586       0.04838848114013672      0.046535735300055565
0.1363161773681641        0.1046154556274414       0.04773015213012696      0.046190617967866575
0.1353244934082031        0.1089101104736328       0.1296165313720703       0.0717324552708827
0.1361172180175781        0.1045207595825195       0.04830047988891602      0.035985592773812775
0.1304431915283203        0.1091217498779297       0.04673051452636719      0.025913119380269432
0.1409314117431641        0.1063325653076172       0.1284902038574219       0.018753615767875313
0.1379026031494141        0.109044807434082        0.04464050674438477      0.04086874163999688
0.1365786743164062        0.1100692901611328       0.1289585571289062       0.09702613266489946
0.1370368957519531        0.1050157852172852       0.04440216064453125      0.009165449155450553
0.1417884979248047        0.1077043304443359       0.125542709350586        0.04318134889967222
0.1440761260986328        0.1040728149414063       0.1304914855957031       0.007771530353265273
0.1304386444091797        0.1140239486694336       0.04558884048461914      0.07248269956546206
0.1445958099365234        0.1080817565917969       0.1289546051025391       0.04649505755378742
0.1328000640869141        0.114434684753418        0.04663748931884765      0.0601052989174525
0.1369981079101563        0.1094851379394531       0.04785747528076172      0.002259253762876979
0.138819091796875         0.1069086990356445       0.1319391632080078       0.020782880634289364
0.1305392608642578        0.1116253662109375       0.04711279296875         0.13576090748025446
0.1355814971923828        0.1044712219238281       0.04675077438354492      0.0335118656398557
0.1328226318359375        0.108154655456543        0.04288224029541016      0.016631289597518244
0.1370343933105469        0.1089947814941406       0.04848106002807617      0.012200390396126734
0.1361907653808594        0.1068092803955078       0.1306471099853516       0.01929833386576629
0.1371631011962891        0.1128917388916016       0.1296171569824219       0.15473619105907058
0.1350677337646485        0.1061437759399414       0.1299829254150391       0.07822890909506935
0.1414586944580078        0.1060871658325195       0.1283359527587891       0.012374378934788103
0.1291795806884766        0.1116102600097656       0.04619956207275391      0.062229584720783084
0.1442524108886719        0.1036050491333008       0.1304774017333984       0.009193368841666546
0.1385133209228516        0.1134021835327148       0.1291993713378906       0.15854296744187998
0.137166259765625         0.1078591079711914       0.1300600280761719       0.019719980344558193
0.14256494140625          0.1109462432861328       0.1253607177734375       0.03376427369743859
0.1308686370849609        0.1097420806884766       0.0435281753540039       0.021465654898790678
0.1446960601806641        0.1078425445556641       0.1313354644775391       0.03373350639374317
0.1445039978027344        0.1083047866821289       0.1311346740722656       0.030463211777376827
0.1410496978759766        0.1122332153320312       0.1275381927490234       0.0805683182571336
0.14045458984375          0.1122801895141602       0.1268786163330078       0.11097022034276671
0.1420544738769531        0.1081658172607422       0.1253327941894531       0.024787298600619703
0.1404967041015625        0.1031250457763672       0.1264835510253906       0.020862900431163407
0.1380843353271484        0.1108916473388672       0.04801863861083985      0.02062336086416409
0.1378823699951172        0.1085357818603516       0.04441547012329101      0.041945088079252645
0.1308528594970703        0.1085045623779297       0.04670293426513672      0.012666047716782152
0.1357433166503906        0.1142684478759766       0.04858386611938477      0.12788693654768093
0.1444021911621094        0.1091318359375          0.128681884765625        0.03619892821326332
0.1443251647949219        0.1038382339477539       0.1309281921386719       0.01308018518099087
0.1437394104003906        0.1035598602294922       0.1307598876953125       0.008415657040485061
0.13199560546875          0.112809326171875        0.04698615646362305      0.08722227319069326
0.1368266448974609        0.1089322509765625       0.04911215209960938      0.01887136030293828
0.1404009857177734        0.1025292129516602       0.1267692413330078       0.026934914451183387
0.1321497192382813        0.1155321197509766       0.04703495788574219      0.06409758120079329
0.1387713317871094        0.1108798751831055       0.04540225982666016      0.018652301609284844
0.13894140625             0.1057815322875977       0.1287801971435547       0.01414435766790259
0.1356419219970703        0.1076974792480469       0.04311276626586914      0.016273457343473706
0.1353466796875           0.1099170455932617       0.1303910217285156       0.04680495754615225
0.1421635589599609        0.1118177871704102       0.125567626953125        0.06497961439779654
0.1361682586669922        0.1015474166870117       0.1233377838134766       0.006726407367582066
0.1356324615478516        0.1017989959716797       0.1231221923828125       0.00840195425146652
0.1358912963867188        0.1020832290649414       0.1232886962890625       0.0074043968962944386
0.1358373260498047        0.1014132843017578       0.1226119537353516       0.009880639984651388
0.1353573303222656        0.1051951675415039       0.04851150512695312      0.032193592463886325
0.1350425109863281        0.1056226806640625       0.04867716598510742      0.023313632687929155
0.135413818359375         0.1054906463623047       0.04815410995483398      0.0473127432949485
0.1350417175292969        0.1054609527587891       0.04806541442871094      0.04059632367998962
0.1405890197753906        0.1065564193725586       0.1261623077392578       0.0355365426560993
0.1339600677490234        0.1086346664428711       0.04714045333862305      0.01016730558160846
0.1334690551757813        0.1083165283203125       0.04694126510620118      0.008169256434025714
0.1338355560302734        0.1082636642456055       0.04721875762939453      0.010396872463250755
0.1335648193359375        0.1085599365234375       0.04702264022827148      0.004430082963400505
0.1362675170898437        0.1024407730102539       0.1258977966308594       0.009031367246748665
0.1397365875244141        0.1053734436035156       0.1275888977050781       0.010947024221666667
0.139145751953125         0.1065618896484375       0.1277666473388672       0.010520611320663401
0.1400060882568359        0.107181022644043        0.1279246826171875       0.013208176242126168
0.1401254577636719        0.106369255065918        0.1275554656982422       0.01645700609984598
0.1328025207519531        0.1070557479858398       0.04720846939086914      0.010232473416199189
0.1321118927001953        0.1061971206665039       0.04733157730102539      0.009456032536205783
0.1320655670166016        0.1067440948486328       0.04913596725463867      0.009268285379155656
0.1322649536132812        0.1074502868652344       0.04717415237426758      0.013704642769489933
0.1358045349121094        0.1030034713745117       0.1257722015380859       0.010625318066460276
0.1358574981689453        0.1031364288330078       0.1267798614501953       0.012292400390689323
0.1356832427978516        0.1021383209228516       0.1237501373291016       0.004734394622623486
0.1348609161376953        0.1071810150146484       0.04746470260620117      0.009338527553695556
0.1381959075927734        0.1068187637329102       0.1255844573974609       0.006528165833987645
0.1380243377685547        0.1069748992919922       0.1256283264160156       0.005174399516466948
0.1375801391601562        0.1068952713012695       0.1255429229736328       0.007184366831554334
0.1379655303955078        0.1062975616455078       0.1259320068359375       0.007396539267542229
0.1350326690673828        0.1062779083251953       0.04703815841674805      0.002185639702439027
0.1354688262939453        0.1070714416503906       0.04709157943725586      0.008709964885105616
0.1327108459472656        0.1058554153442383       0.04906914901733399      0.007934742460400965
0.1298688354492188        0.1081291885375977       0.04694567108154297      0.008137931565251572
0.1339496307373047        0.1071310043334961       0.04924925231933594      0.010627098020516224
0.1335063323974609        0.1084353332519531       0.04983303833007813      0.006374867893301505
0.1339785461425781        0.1082904205322266       0.04997734832763672      0.010471647786052316
0.1341091613769531        0.1078949966430664       0.04855906677246094      0.011135901354013733
0.131229476928711         0.1062577209472656       0.04755519485473633      0.014098294586297081
0.1319198455810547        0.1056374053955078       0.04765452575683594      0.010184099775182955
0.1358894500732422        0.1054811325073242       0.1266340942382813       0.010424689767194552
0.1350324096679688        0.1056162185668945       0.1265476531982422       0.007136440418912746
0.1354763641357422        0.1054763641357422       0.1274636688232422       0.01214125462956961
0.1352063446044922        0.1059452285766602       0.1269313049316406       0.011345439223124473
0.1352451324462891        0.1048825073242187       0.1266072998046875       0.01230195389417692
0.1357670288085938        0.1008286895751953       0.1228606872558594       0.008767501281575494
0.1355555419921875        0.1009142761230469       0.1227118377685547       0.009143401207389225
0.1322144317626953        0.1085201416015625       0.04826007461547852      0.012448412649346175
0.1331821136474609        0.1089277572631836       0.04829243469238281      0.008292793954342088
0.1328723907470703        0.1079501876831055       0.04877085113525391      0.008063381961505838
0.1331060028076172        0.1084521789550781       0.0475965690612793       0.01572949658883461
0.1361712341308594        0.1055339050292969       0.1253727722167969       0.009379766889296206
0.1366206970214844        0.1055329360961914       0.1244223480224609       0.0044503972893879164
0.1358032684326172        0.1054174041748047       0.1245917358398438       0.0077234003064322165
0.1361077575683594        0.1060433197021484       0.1246838531494141       0.013645281202198864
0.1332428436279297        0.1080338516235352       0.05022196578979492      0.004815894305550907
0.1374731903076172        0.1030070495605469       0.1256610565185547       0.012059720720114464
0.1370851287841797        0.1022294311523438       0.1254422760009766       0.009394576634711889
0.1373330688476563        0.102577392578125        0.1259851226806641       0.012447426672263602
0.1368902435302734        0.1076083145141602       0.1289011383056641       0.017101762133036182
0.1407816925048828        0.1065198440551758       0.1278780364990234       0.021523747877073496
0.1409500122070313        0.1060086669921875       0.12745849609375         0.02189220697633327
0.1346457672119141        0.1083977813720703       0.04838970565795898      0.020807453064413593
0.1339853820800781        0.1087817153930664       0.04824905776977539      0.01066636696905326
0.1367659149169922        0.1054968185424805       0.1249893798828125       0.007414015612933265
0.1370014801025391        0.1051444778442383       0.1246444854736328       0.00744078256743258
0.1374087982177734        0.1054884185791016       0.1244549407958984       0.004369819092720955
0.1352508392333985        0.1074700012207031       0.128729736328125        0.019248578993326482
0.13525732421875          0.1077643737792969       0.1280436553955078       0.02243147219952718
0.1354452667236328        0.1080167083740234       0.1283761291503906       0.027563621688936026
0.1293564453125           0.1086209030151367       0.0486602897644043       0.014862813104934489
0.1300746612548828        0.1093924789428711       0.04793114852905273      0.02752453953447293
0.1297173461914063        0.1093610458374023       0.04892015075683594      0.01864322393666907
0.1310980987548828        0.1087400817871094       0.0480703239440918       0.017191930080051338
0.1365185546875           0.1048437347412109       0.1249073944091797       0.012187902197903567
0.1369679412841797        0.1050157241821289       0.1257525787353516       0.009393099500856716
0.1369046783447266        0.1063350830078125       0.1249208679199219       0.007987754666470132
0.1400435485839844        0.1039631042480469       0.1253056030273438       0.016175691824207243
0.1407235870361328        0.1038989181518555       0.1258804626464844       0.01821954535409304
0.1405205078125           0.1033792266845703       0.1258680114746094       0.01579549107853915
0.1305828857421875        0.1078875122070313       0.04732479858398438      0.01143395548422023
0.1335570526123047        0.1085210952758789       0.04763456726074219      0.012799076688730605
0.1367216033935547        0.1061911849975586       0.1265634918212891       0.00976869908679983
0.1365426788330078        0.1071024856567383       0.1253265686035156       0.008768132777108731
0.1372012176513672        0.10734130859375         0.1258774871826172       0.009029212793207245
0.1355654602050781        0.1076872406005859       0.1239443969726563       0.037960636175462976
0.135742919921875         0.1077501831054688       0.1238242645263672       0.04139582595113368
0.1354976348876953        0.1080927124023437       0.1236559753417969       0.06756100248348838
0.1357327423095703        0.1077787780761719       0.1244415588378906       0.027496090639829166
0.1298246154785156        0.1085748672485352       0.0474764175415039       0.01598469121138185
0.1375589904785156        0.1080997848510742       0.1270655212402344       0.014412446623009936
0.1373262634277344        0.1072243423461914       0.12747216796875         0.012900416341771588
0.1380260620117187        0.107788932800293        0.1279202575683594       0.015764224894936556
0.1375261535644531        0.1081523818969727       0.1279950561523437       0.023183772308275973
0.1311850280761719        0.1095293045043945       0.04718995666503906      0.030245431215657086
0.131580551147461         0.1097603530883789       0.04702809143066406      0.03644942521307407
0.1367465515136719        0.1082640609741211       0.1266294555664063       0.013540609225299451
0.1361961517333984        0.1077929000854492       0.1274625244140625       0.019470040749093104
0.1331316223144531        0.106444580078125        0.04728798294067383      0.007453369690927077
0.1329390106201172        0.1055945281982422       0.0476414794921875       0.00700460886087165
0.129303451538086         0.1078229827880859       0.04742937469482422      0.010885158706811986
0.1289873046875           0.1082387847900391       0.04716532897949219      0.01253996382750737
0.1296690673828125        0.1079888687133789       0.04751985549926758      0.011658186756345964
0.1293420257568359        0.1078906555175781       0.04699887466430664      0.011598461003759006
0.1353038635253906        0.1039804458618164       0.1263495941162109       0.014929880776163043
0.1360018157958984        0.1045007781982422       0.1258894348144531       0.012324511138341468
0.1352930603027344        0.104823356628418        0.1259400177001953       0.015188998165106882
0.1312077941894531        0.1070790023803711       0.0470961799621582       0.013410089990244602
0.1328694610595703        0.1062112579345703       0.05041004943847657      0.007291147844204338
0.1323486785888672        0.1064600296020508       0.05032477569580078      0.006748987356777509
0.1324938049316406        0.1064876327514648       0.05073893737792969      0.005108974030995108
0.1325945129394531        0.1069052810668945       0.05064827728271484      0.005816021808916648
0.1321376647949219        0.1058797454833984       0.05049171829223633      0.007572393627990952
0.1289945678710938        0.1078159484863281       0.04802008056640625      0.012961237914623693
0.128965087890625         0.1077138595581055       0.04696448135375977      0.017811118980126328
0.1348219451904297        0.1085398941040039       0.04731867980957032      0.01838062754712414
0.1343230285644531        0.1087105865478516       0.04749898147583008      0.014143710432722442
0.1344878692626953        0.1082432708740234       0.04701770401000976      0.014611566922065024
0.1363540344238281        0.1027837829589844       0.1248657073974609       0.00885916840001451
0.1335836639404297        0.1079486846923828       0.04732840347290039      0.010233447116752161
0.1349319915771484        0.1072313385009766       0.04976405334472656      0.017425314398881366
0.1352082061767578        0.1071346206665039       0.04928001785278321      0.01854625176104396
0.1369494781494141        0.1019580001831055       0.1265616607666016       0.011001935128486684
0.1369732666015625        0.1017824630737305       0.1259759216308594       0.007986820161869067
0.1364929351806641        0.1015064315795898       0.1264898529052735       0.014363966700363107
0.1364914855957031        0.1020069198608398       0.1263568420410156       0.009152559779692789
0.1363506164550781        0.1040492858886719       0.1271291198730469       0.013128883225649077
0.1359403076171875        0.1036173324584961       0.1260538787841797       0.012307639199610676
0.1355709533691406        0.103898307800293        0.1267007293701172       0.01505407037781584
0.1342378082275391        0.1073533172607422       0.05015581512451172      0.010099263889657152
0.1335320434570313        0.1075874328613281       0.0505013542175293       0.004925021251568818
0.1338421173095703        0.1066455154418945       0.05028334426879883      0.009261806496944523
0.1355302581787109        0.1070939712524414       0.1287162780761719       0.013916192475210688
0.1354400482177734        0.1077320327758789       0.1288932342529297       0.024696857324687512
0.1366413726806641        0.1024835586547852       0.12644873046875         0.010927846179500994
0.1365529327392578        0.1020493927001953       0.1269923858642578       0.020841055397868343
0.1365641479492188        0.102801155090332        0.1271214294433594       0.013255009007691245
0.1359998626708984        0.1021510467529297       0.1267408447265625       0.007997934367507223
0.13569677734375          0.1040654830932617       0.1254246368408203       0.012979722019194903
0.1353968658447266        0.104440544128418        0.1254321441650391       0.01275673996264327
0.1293140563964844        0.1079283752441406       0.04793304061889649      0.012359460792683229
0.1321927947998047        0.1052647018432617       0.04935881042480469      0.009254031026790684
0.1327966461181641        0.1052863311767578       0.05001292037963867      0.005499901795637171
0.1321061706542969        0.1046503372192383       0.04832912826538086      0.012479187592841272
0.1317659606933594        0.105533317565918        0.04849824905395508      0.011578631784847481
0.1325166931152344        0.1050923080444336       0.04809257888793946      0.006087753421032153
0.1319935760498047        0.1051709671020508       0.04787653732299805      0.010304878160523188
0.1339335021972656        0.1078534774780273       0.05024292755126953      0.007953674330690346
0.1312722778320312        0.1080053558349609       0.04710647583007813      0.011504616580209834
0.1317337646484375        0.1076625366210937       0.04684736633300781      0.01270171284303132
0.1350313568115235        0.1078340301513672       0.04709814071655274      0.013763046152134131
0.1362063751220703        0.1018203048706055       0.1257580413818359       0.0069360226997419545
0.1330023803710937        0.1078804016113281       0.04716371536254883      0.014201171366036842
0.1316091003417969        0.1080647735595703       0.04925431060791016      0.010443242266313114
0.1372502288818359        0.1034597244262695       0.1253211364746094       0.01041910232175108
0.1368406677246094        0.1032062759399414       0.1263158416748047       0.01063970762091451
0.1364881591796875        0.1039191436767578       0.1256887512207031       0.011324903791296696
0.1368082580566406        0.1029935607910156       0.1252249908447266       0.012723320459430185
0.1305655975341797        0.1093505401611328       0.0493459243774414       0.013583275476878586
0.1305328521728516        0.1097779083251953       0.04887127685546875      0.023640269713973393
0.1331156768798828        0.1068687973022461       0.04962860870361328      0.008177620335730613
0.1332982025146484        0.107025764465332        0.05070414733886719      0.0048904079058960355
0.1327049102783203        0.1075525360107422       0.05059413146972656      0.005185461628648939
0.1367491149902344        0.1066970062255859       0.1288700561523438       0.009634198534480063
0.1394567565917969        0.1059755477905273       0.1251335906982422       0.011333150275040218
0.1401394195556641        0.105876220703125        0.1253540496826172       0.019542550191626568
0.1390556945800781        0.1056988983154297       0.125854248046875        0.010419932535875948
0.1397669830322266        0.1053363723754883       0.1252057800292969       0.014558481130761688
0.1320247497558594        0.1045921936035156       0.0496657829284668       0.02010816258739381
0.1318817443847656        0.1052504730224609       0.05017115020751953      0.009366623448658852
0.1373947296142578        0.1039039459228516       0.1262263031005859       0.008974040625844976
0.1376964874267578        0.1043569793701172       0.1249417724609375       0.008257216446739884
0.1369782257080078        0.1040195541381836       0.1250894317626953       0.010654213698166761
0.1374937133789063        0.1033145370483398       0.1260138854980469       0.008105012246205379
0.1381263732910156        0.1032027435302734       0.1256542663574219       0.00466724635856049
0.1377971038818359        0.1035004653930664       0.1253479766845703       0.006457263709787129
0.1380701446533203        0.1036601028442383       0.1259713745117187       0.00710844452207271
0.1317561340332031        0.1036613616943359       0.05048753356933594      0.0055239923122817605
0.1298644561767578        0.1100343780517578       0.04767734527587891      0.044406693643446175
0.1345723876953125        0.1080367813110352       0.05011002349853515      0.015861261462837797
0.1290014495849609        0.1085992889404297       0.04783686828613282      0.01172983350281022
0.1293659362792969        0.1091971817016602       0.04832579421997071      0.022274872423754352
0.13541796875             0.1066926651000977       0.04839452743530274      0.012484310865560877
0.1353944396972656        0.1074333419799805       0.04855940246582031      0.019365526274535506
0.1357687072753906        0.1072321853637695       0.04783932113647461      0.009869203133136991
0.1375820159912109        0.1061488571166992       0.1248987731933594       0.005455129817144437
0.1382018127441406        0.1058958206176758       0.1248544464111328       0.00390714133775117
0.1381267547607422        0.106420036315918        0.1252008056640625       0.0052000601096055385
0.1356506500244141        0.1025441284179688       0.1245038452148438       0.0036923603288548496
0.1357125549316406        0.1030471801757813       0.1245355682373047       0.008699426834205392
0.1356065368652344        0.1031852951049805       0.1250351715087891       0.010910266495935546
0.1293579559326172        0.1080336990356445       0.04883880615234375      0.013600990760496603
0.1300880279541016        0.1076060256958008       0.04816940307617187      0.011641645394442242
0.1293559875488281        0.1075185089111328       0.04911446762084961      0.011295518084564788
0.1291858673095703        0.107564094543457        0.04851953506469726      0.012840626680375887
0.1351877593994141        0.1064612655639648       0.04760077285766601      0.00479165347326995
0.1349488983154297        0.1057578811645508       0.04768399047851563      0.013909965660575476
0.1344691009521485        0.1057175979614258       0.04758016967773437      0.011585483983503389
0.1326174011230469        0.1080925750732422       0.0472559928894043       0.01732319948268089
0.1316763458251953        0.1071454620361328       0.04988412857055664      0.008415757190523865
0.1320367279052734        0.1068017654418945       0.05069254302978516      0.006072250898351076
0.1326728057861328        0.1091973571777344       0.04887984466552735      0.010262324947450182
0.1344346618652344        0.1055893630981445       0.04816033172607422      0.016740130322074002
0.1345693054199219        0.1051502838134766       0.04785638427734375      0.030662214704208383
0.1366254425048828        0.1063983383178711       0.1282151641845703       0.011942326742804762
0.1345820922851562        0.1057598419189453       0.04979858779907227      0.014084557105258168
0.1339845886230469        0.1058298568725586       0.04904357147216797      0.011297553480006495
0.1345360870361328        0.1051597290039063       0.04971845626831055      0.01603137358461446
0.1339192810058594        0.1056525039672852       0.05012603759765625      0.008998049665631974
0.1351581420898438        0.1063440399169922       0.04943058395385742      0.01866114836757666
0.1345807189941406        0.1064245986938477       0.0498112678527832       0.014128192939762915
0.1356668701171875        0.105229248046875        0.1260310668945313       0.010959123538343286
0.1353468627929688        0.1054091415405273       0.1254141845703125       0.009143476935398891
0.1349554290771484        0.1054923858642578       0.1260411529541016       0.005271864080774125
0.1362455749511719        0.1042609252929688       0.1250242767333984       0.0132235297177586
0.135669677734375         0.1078619842529297       0.1279112548828125       0.022938024556993782
0.1352593536376953        0.1074089660644531       0.1275106048583984       0.01545174426859595
0.1316961822509766        0.1033567276000977       0.04927185440063477      0.012292283899768577
0.1315568389892578        0.1039938583374024       0.0494046630859375       0.01757056381894882
0.1317440643310547        0.1038656768798828       0.0498183364868164       0.018218233217526487
0.1318262481689453        0.1040318450927734       0.04905952835083008      0.02022093861709318
0.1316973419189453        0.1074729232788086       0.05052244186401367      0.007180855190791228
0.1295036926269531        0.1072651062011719       0.04984173965454101      0.006547463330313262
0.1290830230712891        0.1070809936523437       0.04922935485839844      0.005660431706046429
0.129448974609375         0.1065883941650391       0.04965574264526367      0.00834742963762697
0.1334699096679688        0.1049319763183594       0.0495850601196289       0.006409901202665916
0.1343690185546875        0.1047329406738281       0.04929654312133789      0.016392235894886687
0.1341115417480469        0.1047334136962891       0.04871567916870118      0.015897579523979723
0.1351709289550781        0.1050162887573242       0.0481402702331543       0.039327642467079794
0.1291293640136719        0.1065                   0.0495                   0.007981274127552621
0.1294792022705078        0.1066360549926758       0.04898665237426758      0.009328271268765623
0.1350502014160156        0.1051013488769531       0.04903516006469727      0.022401522784789487
0.1354082489013672        0.1050654067993164       0.04953214263916016      0.01615536187344475
0.1350216217041016        0.1047297592163086       0.04941523742675781      0.020326347953806702
0.135768798828125         0.1053022155761719       0.04893555450439453      0.026317813620556203
0.1353569946289062        0.1060689239501953       0.048606201171875        0.0254840167739085
0.1356937103271484        0.1054624786376953       0.04849216079711914      0.034643385694603464
0.1361622314453125        0.1069958572387695       0.1272738647460938       0.0133908563732084
0.1354674682617188        0.1059858932495117       0.12801416015625         0.011830266084992758
0.1356381530761719        0.1066346664428711       0.1283719940185547       0.01128655073153941
0.1352670440673828        0.1067425994873047       0.1283204193115234       0.01164994213237803
0.1382561950683594        0.1044187545776367       0.1260800476074219       0.009168121771977041
0.1388663940429687        0.1045446701049805       0.1251453094482422       0.01050631122338245
0.1383125305175781        0.1045075607299805       0.1250363159179688       0.008340404939935344
0.1385567016601562        0.1052955093383789       0.1251301574707031       0.009660152082227478
0.1314450225830078        0.1095693511962891       0.04907136917114258      0.01598347426101004
0.1310987548828125        0.1091867446899414       0.04955812072753906      0.012158945199190781
0.1304517059326172        0.1085379180908203       0.0497261848449707       0.010751942741847306
0.1302214202880859        0.1075319900512695       0.04698506546020508      0.008695259388375124
0.1308109893798828        0.1074904098510742       0.04682831954956055      0.010351562401766155
0.1305484161376953        0.1104354019165039       0.04832067489624024      0.04011073793510354
0.1297522735595703        0.1107611923217773       0.04783762741088867      0.04955993463598982
0.1305292663574219        0.1110198211669922       0.04804275131225586      0.034310448206067615
0.1308398895263672        0.1111463012695312       0.04765239715576172      0.04152986009594098
0.1307697448730469        0.1108999938964844       0.04734574127197266      0.05175873334441979
0.1311842956542969        0.1107659378051758       0.04748760986328125      0.04781443363512259
0.1347918701171875        0.1060129623413086       0.04820194625854492      0.015370193722232063
0.1353276519775391        0.1059836120605469       0.04799274063110352      0.02043057601404297
0.1299910430908203        0.1067996978759766       0.04854939270019532      0.01168084475837737
0.1305337982177734        0.1065006790161133       0.04829769134521485      0.013706152811090236
0.1303258361816406        0.107816032409668        0.04914804077148437      0.012030160998265553
0.1296472473144531        0.1078952789306641       0.04951396560668946      0.013843656069439682
0.1298251800537109        0.1086618041992188       0.04941109085083008      0.012776707499462886
0.1307586975097656        0.1068291625976562       0.04744732666015625      0.012843613765948562
0.1299718933105469        0.1072199249267578       0.04951714324951172      0.009888516139527499
0.1297627563476562        0.1075809555053711       0.04985622787475586      0.008391214108821777
0.134737548828125         0.108118034362793        0.04945835876464844      0.019761048243335657
0.1321766357421875        0.108277458190918        0.04695126342773438      0.01410734088159933
0.140312255859375         0.1069497146606445       0.1259075469970703       0.03276561030863268
0.1399646301269531        0.1067611541748047       0.1253101196289063       0.018045791613599316
0.1322523040771484        0.1087806625366211       0.04708838653564453      0.015556463998454846
0.1325215606689453        0.109212272644043        0.04798910140991211      0.016620589353734463
0.1352616271972656        0.1064897842407227       0.1275147399902344       0.012185969139138563
0.1356584930419922        0.1077034759521484       0.04721245193481446      0.012494072624476249
0.1392654266357422        0.1066787643432617       0.1253721008300781       0.011492739817803204
0.1386591491699219        0.1067469100952149       0.1254830017089844       0.006165044319232816
0.1387266387939453        0.1062871551513672       0.1251047821044922       0.005534209448492925
0.1370347137451172        0.1064892120361328       0.129113525390625        0.00727272053401727
0.13686083984375          0.1061886901855469       0.1288803558349609       0.011156171614155809
0.1375321655273438        0.1065871734619141       0.1287861785888672       0.015118992601655817
0.1333402099609375        0.1059689178466797       0.05025519180297851      0.00794164254476751
0.1295713500976562        0.1071242065429688       0.04870256805419922      0.010404675567821585
0.1320424652099609        0.109301139831543        0.04907236480712891      0.01278729640897728
0.1324818115234375        0.1089137344360352       0.04940801239013672      0.008661884995513762
0.1318273468017578        0.109159065246582        0.0495180778503418       0.010184657982198118
0.1374999542236328        0.1030159378051758       0.1268005065917969       0.009510661468973794
0.1372909698486328        0.1025296783447266       0.1264314880371094       0.012978954076998523
0.140370361328125         0.1055991439819336       0.1255628509521484       0.02249253037734167
0.1398351135253906        0.1064535522460937       0.1264066314697266       0.018634596416104893
0.1385984344482422        0.1069980850219727       0.12567626953125         0.005352556070247439
0.1385541839599609        0.1067057876586914       0.126740478515625        0.0072533066069381865
0.1390267639160156        0.1070293807983398       0.1256873321533203       0.009112927521385867
0.1339078216552734        0.1061738128662109       0.04750191879272461      0.008372430507490274
0.1379437408447266        0.1031188049316406       0.1261804504394531       0.004614475799506694
0.135389404296875         0.1061936874389648       0.04744033432006836      0.0024939088508318195
0.1358834228515625        0.1066738815307617       0.04718693542480469      0.005291355363575007
0.1357624664306641        0.1066320266723633       0.04776753234863281      0.004477530421664509
0.1304754180908203        0.1112229156494141       0.04744942474365235      0.056412651502911935
0.1359816284179688        0.1047445831298828       0.1265815734863281       0.011555355588924218
0.1355145568847656        0.1047061080932617       0.1270743103027344       0.012065275893705799
0.1361829376220703        0.1048782958984375       0.1274536743164063       0.012092484897155916
0.1299142913818359        0.1100234985351562       0.04835353851318359      0.035103749008769905
0.1350286102294922        0.1057373886108399       0.04965166854858399      0.017482616212429962
0.1316908874511719        0.104915885925293        0.04938898849487305      0.015387338493976475
0.1395526885986328        0.1076049880981445       0.1260828247070312       0.014425430329200035
0.1386275482177734        0.1075241928100586       0.1262447662353516       0.0025448328923716916
0.1403211517333984        0.1041695404052734       0.1269152984619141       0.02177362695620948
0.1404495086669922        0.1043021392822266       0.1262430877685547       0.02036311002213549
0.1408023681640625        0.104933723449707        0.1266409301757813       0.02710259841518714
0.1398880157470703        0.1049899139404297       0.1264257659912109       0.015864842290007213
0.1408344879150391        0.104880256652832        0.1272998352050781       0.01958241861590928
0.1408663787841797        0.1054276123046875       0.1270416259765625       0.018544313449977836
0.1331671752929688        0.108878532409668        0.04936620712280274      0.0027287108749242837
0.1404848480224609        0.1049975433349609       0.1279239959716797       0.0076292108714772905
0.1410513153076172        0.105099609375           0.1277439270019531       0.007370350973908289
0.1406518249511719        0.1055143127441406       0.1278084716796875       0.011730461966451576
0.1357322540283203        0.1010188446044922       0.1245328521728516       0.00572323506554465
0.1407361145019531        0.105764045715332        0.1261405792236328       0.028139263812212125
0.1409161987304688        0.10612939453125         0.1267144775390625       0.03476295326019413
0.1397226867675781        0.1037697448730469       0.1262187042236328       0.014847872219169684
0.1388547058105469        0.1038652877807617       0.1275931091308594       0.009233258651240141
0.1396568450927734        0.1040147247314453       0.1274256134033203       0.014320858656744515
0.1384799652099609        0.1051486511230469       0.1273141021728516       0.009255128631819556
0.1369985656738281        0.1046204986572266       0.1276928405761719       0.01109982856656953
0.1395958557128906        0.1035285034179688       0.1272447967529297       0.017647020795930144
0.1381558685302735        0.103658088684082        0.1273977813720703       0.007073166581041865
0.13011474609375          0.1076825332641602       0.04715458679199219      0.01219690826754028
0.1299596405029297        0.1070260391235352       0.04754130554199219      0.007941661872812105
0.1334999389648437        0.1070811386108398       0.04688069915771485      0.008238591105190388
0.1342287445068359        0.1077816467285156       0.04724950027465821      0.011402723152735198
0.1340554809570313        0.1067362060546875       0.04699449920654297      0.007335692776448148
0.1359288024902344        0.1047865142822266       0.1252343139648437       0.0176777620946112
0.1393306121826172        0.1070990371704102       0.1282206420898437       0.011790798900969922
0.1315175323486328        0.1034479522705078       0.04944208526611328      0.01171073439555621
0.1400510406494141        0.1074510650634766       0.1273231658935547       0.025420081467913348
0.13287255859375          0.1083669891357422       0.04992150497436523      0.005371396683616003
0.1368246154785156        0.1071766204833984       0.128428939819336        0.01480586054477633
0.1303510894775391        0.1065967712402344       0.04789023590087891      0.011844806236711664
0.1374890899658203        0.1060559387207031       0.1284806060791016       0.014272286891361273
0.1401354064941406        0.107719482421875        0.1264310913085938       0.031507493440925245
0.1401895904541016        0.1071843185424805       0.1264880065917969       0.03229478643717244
0.1396676940917969        0.1076627655029297       0.1270182189941406       0.015603762190294756
0.1367009735107422        0.1015808486938477       0.1249069976806641       0.005301215653999299
0.1367082977294922        0.1022572250366211       0.1249233093261719       0.007025793268867809
0.1333076324462891        0.1054548568725586       0.05009198379516602      0.00621152089929249
0.1355465698242188        0.1013914566040039       0.1224619293212891       0.010323497507699396
0.1375128326416016        0.1053914947509766       0.1282320861816406       0.012794963814436745
0.1376522369384766        0.1070538330078125       0.1286840972900391       0.016096255246986144
0.1381192626953125        0.1068809432983398       0.1284920654296875       0.01475306829260715
0.1297515106201172        0.1068418121337891       0.04979241943359375      0.007885009156666983
0.1310643768310547        0.1099903030395508       0.04863473892211914      0.027867029037811374
0.1366939544677734        0.1014957427978516       0.125328369140625        0.005349392286581604
0.1295838012695313        0.1076774215698242       0.04733619308471679      0.0104453923511515
0.1294204254150391        0.1073456497192383       0.0474581298828125       0.010025163672556212
0.1358727722167969        0.1007315139770508       0.1248545379638672       0.008514928278662109
0.1359112091064453        0.101323356628418        0.1252873992919922       0.00560086239998014
0.1368204040527344        0.1078561782836914       0.1283057250976563       0.022481938779334496
0.1355088958740234        0.1078003005981445       0.1233617706298828       0.04580246298863369
0.1355596618652344        0.107534294128418        0.1233090515136719       0.051442479074355965
0.1353154296875           0.1075263519287109       0.1235292663574219       0.05450516377238868
0.1353564147949219        0.1074169616699219       0.1228290863037109       0.18417328675376016
0.1351681365966797        0.1059481048583984       0.1258494567871094       0.009130307408173922
0.1352493438720703        0.1066581039428711       0.1260668487548828       0.0086888243746196
0.1354285125732422        0.1055865325927734       0.04946787643432617      0.01841153352315098
0.1305791320800781        0.1079445266723633       0.04982008361816406      0.012259432810526324
0.1344807891845703        0.1062233581542969       0.04725628280639649      0.0051437165642188205
0.1322383880615234        0.1045145263671875       0.04893300247192383      0.014973744450348233
0.1317363891601563        0.104754753112793        0.04860493087768555      0.014397827707763409
0.1326780242919922        0.1047700119018555       0.04934638214111328      0.005357607447795185
0.1332263946533203        0.1047668991088867       0.04898270034790039      0.004387332593153003
0.1362985229492188        0.1065320281982422       0.1248994750976563       0.012679923640220121
0.1356502838134766        0.1010033645629883       0.1234855651855469       0.007142336442437253
0.1361843566894531        0.1009591293334961       0.1240428314208984       0.005508665315163417
0.1406847839355469        0.1049503860473633       0.1259340667724609       0.025339550573477844
0.1345893402099609        0.1051480178833008       0.04850028991699219      0.022945601611705373
0.1307567901611328        0.1098380584716797       0.04758838272094727      0.03487993735815319
0.1354382476806641        0.1078390960693359       0.04788491058349609      0.021372104298689652
0.1314773406982422        0.1102320404052734       0.04743559265136719      0.04234436638949224
0.1309589385986328        0.1106292724609375       0.04803009033203125      0.04406462538257539
0.1356301727294922        0.1072301940917969       0.1240351257324219       0.03583318413910383
0.1295714569091797        0.1069378967285156       0.04798699951171875      0.00822426140034855
0.1352550201416016        0.1065457458496094       0.1253953857421875       0.008673198621368595
0.1352688598632812        0.1069761352539063       0.1249576416015625       0.009427438633738915
0.1353238983154297        0.1073210983276367       0.1254769134521485       0.004924185973971349
0.1357671203613281        0.1071645278930664       0.1251654815673828       0.007711324715525274
0.1397261505126953        0.1047633056640625       0.1251791839599609       0.014365750586923211
0.1402237548828125        0.1047554931640625       0.1254767456054688       0.019450794204254704
0.1395976409912109        0.1075190582275391       0.1275532531738281       0.011045347177645394
0.1373023986816406        0.1035960464477539       0.1273237152099609       0.009333230101650363
0.1332439727783203        0.1048875503540039       0.04805888366699219      0.005662806086961018
0.133780014038086         0.1051642608642578       0.04782714080810547      0.010330793974065408
0.1398320922851563        0.1072768707275391       0.1256000671386719       0.017794377904517364
0.1389198455810547        0.1052174301147461       0.1251570129394531       0.011769682703619985
0.1400625                 0.1027949600219727       0.1256234283447266       0.0132820466249013
0.1393399810791016        0.1030238571166992       0.1256145477294922       0.012049640873563586
0.1396809539794922        0.1032213821411133       0.1253341979980469       0.01302967040953644
0.1389659881591797        0.1058761901855469       0.1249589538574219       0.005093581229989552
0.1356014404296875        0.1078295288085938       0.1262723388671875       0.010005068292668217
0.1353288116455078        0.1077890090942383       0.1268909454345703       0.013474099418242541
0.1355486450195313        0.1081605224609375       0.1268950347900391       0.016342246949674885
0.1361360015869141        0.1081774444580078       0.1265131988525391       0.011794229724311014
0.1383218994140625        0.1070482711791992       0.1277110137939453       0.009840815418102609
0.1382789611816406        0.1077711791992187       0.1270635223388672       0.008187735739237163
0.1389797821044922        0.1076090927124023       0.1278497772216797       0.0060523988455726645
0.1358623504638672        0.1060095596313477       0.1272577819824219       0.01114916530759425
0.1352521057128906        0.1068917541503906       0.1268359832763672       0.011371363004340149
0.1323023681640625        0.1086272888183594       0.04980028152465821      0.0093846352968324
0.1320612945556641        0.108340690612793        0.05023653793334961      0.007140774559437883
0.1311192626953125        0.1084525604248047       0.05005091094970703      0.00879598996017955
0.1313852996826172        0.1079276504516602       0.05012296295166016      0.01168721895748651
0.1356763000488281        0.1049697036743164       0.1253339996337891       0.016537236238518573
0.1358852844238281        0.1071305999755859       0.1261410675048828       0.008160197981023975
0.1316335144042969        0.1043489532470703       0.04875468444824219      0.01734228434664388
0.1326839599609375        0.1047578582763672       0.04861762237548829      0.005119523570108623
0.1351696472167969        0.10503759765625         0.04779423522949219      0.05050672103355213
0.1350146331787109        0.1085495758056641       0.0478682746887207       0.029811214796690584
0.1346951293945313        0.1080924224853516       0.04767657089233399      0.015532735425638619
0.1351742401123047        0.1082011566162109       0.04753839492797852      0.019794541207018197
0.1393193817138672        0.1044606018066406       0.1281323547363281       0.006394881974662273
0.1381014099121094        0.1031729354858398       0.1268330688476562       0.005160174769419218
0.1376923065185547        0.1049451217651367       0.124790283203125        0.008551306831442397
0.1403259582519531        0.1039533996582031       0.1273830413818359       0.029175900247686966
0.1403013610839844        0.1045994338989258       0.1274064331054688       0.014315759047962942
0.1290900726318359        0.1069936065673828       0.05003422927856446      0.009495588262892124
0.1389100952148438        0.1032714767456055       0.1270289154052734       0.011588895927457507
0.1386693725585937        0.1034811248779297       0.1261482696533203       0.009135109857700436
0.1387387084960938        0.1028823699951172       0.1264669494628906       0.009357839812460666
0.1408956756591797        0.1046802749633789       0.1279033355712891       0.007676325529831481
0.1387049865722656        0.1035700607299805       0.1253251342773438       0.009605574038101219
0.1370037231445312        0.107829704284668        0.1261507415771485       0.008866847827851233
0.1372220458984375        0.1080084838867188       0.1265328674316406       0.011150021931332963
0.1372262878417969        0.1047416229248047       0.1248683929443359       0.009979501770473038
0.1315261383056641        0.1058551559448242       0.05020688629150391      0.008956821694976944
0.1315069122314453        0.1037707138061523       0.04901791381835938      0.015452516582430104
0.1387165679931641        0.1028851776123047       0.1260111846923828       0.009136521161164835
0.1340195922851563        0.1050917434692383       0.04977264404296875      0.009927490774971593
0.1364462738037109        0.1012168579101562       0.1247286071777344       0.004230381883765302
0.1294087524414063        0.1096603393554687       0.04769817733764649      0.040992954341266666
0.1399396362304688        0.1026998062133789       0.1263913116455078       0.01859106453076147
0.1400679779052734        0.1030445556640625       0.1263400421142578       0.017677583255384276
0.1360341491699219        0.105690299987793        0.1279960632324219       0.011911946739532497
0.1366219482421875        0.1053462295532227       0.1280418090820312       0.013103992536924616
0.1356038665771484        0.106079460144043        0.1286389007568359       0.009984900521655241
0.1335177001953125        0.1088886947631836       0.04882376861572266      0.003446483297311357
0.1352520904541016        0.1065224838256836       0.1289505615234375       0.0067425279632429835
0.1393853607177734        0.102819580078125        0.1260554046630859       0.012811548703445499
0.1404200439453125        0.1043913192749023       0.1279516448974609       0.008961203985916455
0.1294187164306641        0.1097673263549805       0.04846247863769532      0.02521607481435875
0.1360662841796875        0.1070205764770508       0.04721889877319336      0.0060190119700491
0.1369656677246094        0.1026120147705078       0.1268960266113281       0.013243344920695675
0.1365708923339844        0.1019993209838867       0.124120361328125        0.004185093585597582
0.1365738067626953        0.1015439529418945       0.1240797729492188       0.0044991942927958386
0.1353943328857422        0.1018901519775391       0.1224808654785156       0.011268293143860587
0.1393409118652344        0.104023567199707        0.1252606506347656       0.013130865250444827
0.1319334259033203        0.1097626800537109       0.04770480728149414      0.025396624998451828
0.1407929840087891        0.1060119934082031       0.128030990600586        0.01596225766003146
0.1292382049560547        0.1090861587524414       0.04767353820800781      0.02286713576936844
0.1352921600341797        0.1071307830810547       0.1242636260986328       0.017998684254060232
0.1353843383789063        0.1076811599731445       0.1240420532226563       0.03697200674971977
0.1357452392578125        0.1072223129272461       0.1243396301269531       0.018438021470664007
0.13205859375             0.1093395919799805       0.04729481124877929      0.019698741191088304
0.1360338439941406        0.1036602478027344       0.1250697937011719       0.014289861951490639
0.1355726623535156        0.1038004760742188       0.1247984008789063       0.014257963736481895
0.1381290740966797        0.1040393600463867       0.1251944885253906       0.009230109033966863
0.1360364074707031        0.1050264511108398       0.1249056091308594       0.011110411806062193
0.1363136749267578        0.1077174453735352       0.1258056335449219       0.00624294811590773
0.1361908721923828        0.1069926223754883       0.1246887512207031       0.012540528628115827
0.1356167907714844        0.1071838760375977       0.1247133331298828       0.012434808077746782
0.1355496215820313        0.104582160949707        0.1250822296142578       0.009588697903834823
0.1290917358398438        0.1071586227416992       0.04849443817138672      0.010831704106269094
0.1412571563720703        0.1055951766967773       0.1277154998779297       0.009692350995463709
0.1314722442626953        0.1101491394042969       0.04803019714355469      0.03456180726887146
0.1358939361572266        0.1069907836914063       0.1239420166015625       0.013430021603668636
0.1377429656982422        0.107805793762207        0.1264630432128906       0.009155483979848507
0.1356974639892578        0.1067145309448242       0.1247322540283203       0.011494084794521022
0.1316438293457031        0.1065352554321289       0.05020301055908203      0.00827914644394255
0.1389392242431641        0.1077066955566406       0.1268462219238281       0.002960446315421949
0.1376629028320313        0.1072607955932617       0.1260321044921875       0.008425659276486386
0.1315682067871094        0.1087795562744141       0.04990674591064453      0.0089919730214361
0.1396760864257812        0.1028496017456055       0.1269297790527344       0.017232503183753738
0.1359265899658203        0.100724479675293        0.1235821533203125       0.007556855732561043
0.1314659271240234        0.1053681411743164       0.04995630645751954      0.013473588940996695
0.1380769348144531        0.1073500595092773       0.1260981140136719       0.0063843878649841295
0.1355126190185547        0.1025215377807617       0.1219656066894531       0.013286750626116254
0.1294889984130859        0.1060607757568359       0.05012830352783203      0.009943058827326564
0.1295259552001953        0.1066150512695312       0.05017380523681641      0.0041536632810355075
0.1315332794189453        0.1055953903198242       0.05056961059570313      0.004715943284029191
0.1374214782714844        0.107695068359375        0.1287738494873047       0.01689646002481031
0.1296350708007813        0.1107407455444336       0.04744022369384766      0.05260676939208676
0.1314616546630859        0.1037016448974609       0.04976994323730469      0.01301168755003905
0.1298343963623047        0.1075064849853516       0.04753888702392578      0.009859126648893756
0.1294941253662109        0.1076154403686524       0.04778047943115234      0.010679065668590249
0.1294668426513672        0.1073962173461914       0.04823191833496094      0.010864498124877746
0.1290601043701172        0.1086945877075195       0.04698171234130859      0.008930571372666245
0.1317075653076172        0.1085565185546875       0.04994723510742188      0.01123982084077025
0.1391472778320313        0.1032174987792969       0.1263063354492188       0.0114425924663021
0.1404992828369141        0.1030810394287109       0.1254363098144531       0.011882004390514653
0.1368952789306641        0.1057547225952148       0.1284687042236328       0.01353163226817182
0.1299832611083984        0.1111180419921875       0.04738349533081055      0.05846755493478529
0.1298843994140625        0.1111969375610352       0.04756649780273438      0.05353118137140565
0.1341592407226563        0.1048212890625          0.04809172439575195      0.019799244767505015
0.1320384216308594        0.109618049621582        0.04843655395507813      0.018593652900874284
0.1310281829833984        0.1103904724121094       0.04746071624755859      0.04514131709115604
0.1404991302490234        0.1070212478637695       0.1279684906005859       0.012794314688572925
0.1293581848144531        0.1102566909790039       0.0478488655090332       0.05963297423438991
0.1292669219970703        0.1070296859741211       0.04805580902099609      0.010896685742095272
0.1359841003417969        0.1042242279052734       0.1251494903564453       0.013926976379338686
0.1353660736083984        0.1074614028930664       0.1249165802001953       0.008417286953254185
0.1380894165039062        0.1045209655761719       0.1281159515380859       0.0074013887064753115
0.1386264038085938        0.106978401184082        0.1283611297607422       0.013310666020535895
0.1360738830566406        0.1074939880371094       0.1249497222900391       0.010071325851464554
0.1334821472167969        0.1080228118896484       0.046829833984375        0.010417850212647147
0.1357120819091797        0.1060193099975586       0.1250628356933594       0.009822487527607929
0.1353082427978516        0.1059492340087891       0.1250530242919922       0.009321930950354235
0.1380151519775391        0.1075128860473633       0.1282606506347656       0.01604933518534317
0.1353119964599609        0.1063773345947266       0.1245006561279297       0.011373120618041436
0.1357829437255859        0.1025575866699219       0.1240320434570313       0.0018803518680967125
0.1359563598632813        0.1066804962158203       0.1242830963134766       0.017103325827486852
0.1363045501708984        0.1012709426879883       0.1259622802734375       0.008524686540398974
0.1358690795898438        0.1077294311523437       0.1254111022949219       0.004559804778926818
0.1353301696777344        0.1074306869506836       0.1261944732666016       0.008161416544410141
0.1408514556884766        0.1043606567382813       0.1256721954345703       0.02079621930089217
0.1364785308837891        0.1033873748779297       0.1271177825927735       0.012678331505965262
0.136051513671875         0.107068229675293        0.1240821838378906       0.01322393981039472
0.1346619415283203        0.1087543716430664       0.04794595718383789      0.02160358243406567
0.1289157104492188        0.1063398666381836       0.05007621383666992      0.018907630080503682
0.1297364501953125        0.1075185775756836       0.0470263786315918       0.010174558312612809
0.1300003051757813        0.1072454071044922       0.04700496292114258      0.013117660278658244
0.1361867980957031        0.1010209884643555       0.1253592834472656       0.0075374549372059264
0.1319004364013672        0.1042976531982422       0.04858779907226562      0.01951998756605847
0.1305787811279297        0.1113500213623047       0.0476627197265625       0.04164310724504421
